# Supplementary material for: Polymorphism of 2-(5-benzyl-6-oxo-3-phenyl-1,6-di­hydro­pyridazin-1-yl)acetic acid with two monoclinic modifications: crystal structures and Hirshfeld surface analyses
Source: Acta Crystallogr E Crystallogr Commun. 2020 Feb 25;76(Pt 3):432–7. doi: 10.1107/S2056989020002406 (PMC7057381; doi:10.1107/S2056989020002406)
Supplement: Supplementary file 1 [file e-76-00432-sup1.cif]

##############################################################################
#                                                                            #
# This CIF contains the data in a paper accepted for publication in          #
# Acta Crystallographica Section E. It conforms to the requirements of       #
# Notes for Authors for Acta Crystallographica Section E, and has been       #
# peer reviewed under the auspices of the IUCr Commission on Journals.       #
#                                                                            #
# Full details of the Crystallographic Information File format               #
# are given in the paper "The Crystallographic Information File (CIF):       #
# a New Standard Archive File for Crystallography" by S. R. Hall, F. H.      #
# Allen and I. D. Brown [Acta Cryst. (1991), A47, 655-685].                  #
#                                                                            #
# The current version of the core CIF dictionary is obtainable from          #
# ftp://ftp.iucr.org/pub/cif_core.dic.                                       #
#                                                                            #
# Software is freely available for graphical display of the structure(s)     #
# in this CIF. For information consult the CIF software page                 #
# http://www.iucr.org/resources/cif/software.                                #
#                                                                            #
# This file may be used for bona fide research purposes within the           #
# scientific community so long as proper attribution is given to the journal # 
# article from which it was obtained.                                        #
#                                                                            #
##############################################################################
data_I
_audit_creation_method     'SHELXL-2018/3'
_journal_date_recd_electronic     2020-01-22
_journal_date_accepted     2020-02-19
_journal_name_full     'Acta Crystallographica, Section E'
_journal_year     2020
_journal_volume     76
_journal_issue      3
_journal_page_first     432
_journal_page_last     437
_journal_paper_category     GO
_journal_paper_doi     10.1107/S2056989020002406
_journal_coeditor_code     WM5541
_publ_contact_author_name     'Said Daoui'
_publ_contact_author_address
;
Laboratory of Applied Chemistry and Environment (LCAE), Faculty of Sciences,
Mohamed I University, 60000 Oujda,
Morocco
;
_publ_contact_author_email
                              'saiddaoui62@gmail.com,cemle28baydere@hotmail.com'
_publ_contact_author_fax     ?
_publ_contact_author_phone     ?
_publ_section_title
;
Polymorphism of 2-(5-benzyl-6-oxo-3-phenyl-1,6-dihydropyridazin-1-yl)acetic acid
with two monoclinic modifications: crystal structures and Hirshfeld surface
analyses
;
_publ_section_title_footnote     .
loop_
    _publ_author_name
    _publ_author_footnote
    _publ_author_address
    'Daoui, Said' .
;
Laboratory of Applied Chemistry and Environment (LCAE), Faculty of Sciences,
Mohamed I University, 60000 Oujda,
Morocco
;
    'Baydere, Cemile' .
;
Department of Physics
Faculty of Arts and Sciences
Ondokuz May\?is University
55139-Samsun
Turkey
;
    'Chelfi, Tarik' .
;
Laboratory of Applied Chemistry and Environment (LCAE), Faculty of Sciences,
Mohamed I University, 60000 Oujda,
Morocco
;
    'El Kalai, Fouad' .
;
Laboratory of Applied Chemistry and Environment (LCAE), Faculty of Sciences,
Mohamed I University, 60000 Oujda,
Morocco
;
    'Dege, Necmi' .
;
Department of Physics
Faculty of Arts and Sciences
Ondokuz May\?is University
55139-Samsun
Turkey
;
    'Karrouchi, Khalid' .
;
Laboratory of Medicinal Chemistry, Faculty of Medicine and Pharmacy, University
Mohammed V,
Rabat,
.
Morocco
;
    'Benchat, Noureddine' .
;
Laboratory of Applied Chemistry and Environment (LCAE), Faculty of Sciences,
Mohamed I University, 60000 Oujda,
Morocco
;
_publ_section_synopsis
;
The molecules of the two title polymorphs mainly differ in the orientation of
the carboxylic OH group that results in different packing features.
;
_chemical_name_systematic
;
2-(5-Benzyl-6-oxo-3-phenyl-1,6-dihydropyridazin-1-yl)acetic acid
;
_chemical_name_common     ?
_chemical_formula_moiety     'C19 H16 N2 O3'
_chemical_formula_sum     'C19 H16 N2 O3'
_chemical_formula_iupac     'C19 H16 N2 O3'
_chemical_formula_weight     320.34
_chemical_melting_point     ?
_space_group_crystal_system     monoclinic
_space_group_name_H-M_alt     'P 21/n'
_space_group_name_Hall     '-P 2yn'
loop_
    _space_group_symop_operation_xyz
    'x, y, z'
    '-x+1/2, y+1/2, -z+1/2'
    '-x, -y, -z'
    'x-1/2, -y-1/2, z-1/2'
_cell_length_a     10.5500(8)
_cell_length_b     9.3679(6)
_cell_length_c     16.5606(15)
_cell_angle_alpha     90
_cell_angle_beta     93.886(7)
_cell_angle_gamma     90
_cell_volume     1632.9(2)
_cell_formula_units_Z     4
_cell_measurement_reflns_used     9543
_cell_measurement_theta_min     1.93
_cell_measurement_theta_max     29.76
_cell_measurement_temperature     296(2)
_exptl_crystal_description     'prism'
_exptl_crystal_colour     'colorless'
_exptl_crystal_size_max     0.580
_exptl_crystal_size_mid     0.433
_exptl_crystal_size_min     0.340
_exptl_crystal_density_diffrn     1.303
_exptl_crystal_density_meas     ?
_exptl_crystal_density_method     ?
_exptl_crystal_F_000     672
_exptl_absorpt_coefficient_mu     0.089
_exptl_absorpt_correction_type     integration
_exptl_absorpt_process_details
;
(X-RED32; Stoe & Cie, 2002)
;
_exptl_absorpt_correction_T_min     0.9614
_exptl_absorpt_correction_T_max     0.9808
_diffrn_ambient_temperature     293(2)
_diffrn_source     'sealed X-ray tube, 12 x 0.4 mm long-fine focus'
_diffrn_source_power     2.25
_diffrn_source_voltage     50
_diffrn_source_current     45
_diffrn_radiation_type     'Mo K\a'
_diffrn_radiation_wavelength     0.71073
_diffrn_radiation_monochromator     'plane graphite'
_diffrn_measurement_device_type     'Stoe IPDS 2'
_diffrn_measurement_device     '2-circle goniometer'
_diffrn_measurement_method     'rotation method'
_diffrn_detector     'image plate (34 cm diameter)'
_diffrn_detector_area_resol_mean     6.67
_diffrn_reflns_number     12987
_diffrn_reflns_av_R_equivalents     0.0387
_diffrn_reflns_av_unetI/netI     0.0534
_diffrn_reflns_theta_min     2.364
_diffrn_reflns_theta_max     29.729
_diffrn_reflns_theta_full     25.242
_diffrn_measured_fraction_theta_max     0.991
_diffrn_measured_fraction_theta_full     0.998
_diffrn_reflns_limit_h_min     -12
_diffrn_reflns_limit_h_max     14
_diffrn_reflns_limit_k_min     -13
_diffrn_reflns_limit_k_max     12
_diffrn_reflns_limit_l_min     -23
_diffrn_reflns_limit_l_max     23
_refine_special_details     ?
_reflns_number_total     4603
_reflns_number_gt     1989
_reflns_threshold_expression     'I > 2\s(I)'
_refine_ls_structure_factor_coef     Fsqd
_refine_ls_matrix_type     full
_refine_ls_R_factor_all     0.1367
_refine_ls_R_factor_gt     0.0534
_refine_ls_wR_factor_gt     0.1294
_refine_ls_wR_factor_ref     0.1575
_refine_ls_goodness_of_fit_ref     0.894
_refine_ls_restrained_S_all     1.159
_refine_ls_number_reflns     4603
_refine_ls_number_parameters     217
_refine_ls_number_restraints     19
_refine_ls_hydrogen_treatment     constr
_refine_ls_weighting_scheme     calc
_refine_ls_weighting_details
                      'w=1/[\s^2^(Fo^2^)+(0.0772P)^2^] where P=(Fo^2^+2Fc^2^)/3'
_atom_sites_solution_hydrogens     geom
_atom_sites_solution_primary     ?
_atom_sites_solution_secondary     ?
_refine_ls_shift/su_max     0.000
_refine_ls_shift/su_mean     0.000
_refine_diff_density_max     0.345
_refine_diff_density_min     -0.337
_refine_ls_extinction_method     none
_refine_ls_extinction_coef     .
loop_
    _atom_type_symbol
    _atom_type_description
    _atom_type_scat_dispersion_real
    _atom_type_scat_dispersion_imag
    _atom_type_scat_source
    'C' 'C' 0.0033 0.0016
                         'International Tables Vol C Tables 4.2.6.8 and 6.1.1.4'
    'H' 'H' 0.0000 0.0000
                         'International Tables Vol C Tables 4.2.6.8 and 6.1.1.4'
    'N' 'N' 0.0061 0.0033
                         'International Tables Vol C Tables 4.2.6.8 and 6.1.1.4'
    'O' 'O' 0.0106 0.0060
                         'International Tables Vol C Tables 4.2.6.8 and 6.1.1.4'
_computing_data_collection
;
X-AREA (Stoe & Cie, 2002)
;
_computing_cell_refinement
;
X-AREA (Stoe & Cie, 2002)
;
_computing_data_reduction
;
X-RED32 (Stoe & Cie, 2002)
;
_computing_structure_solution
;
<i>SHELXT2017/1</i> (Sheldrick, 2015a)
;
_computing_structure_refinement
;
<i>SHELXL2018/3</i> (Sheldrick, 2015b)
;
_computing_molecular_graphics
;
Mercury (Macrae <i>et al.</i>,  2020) and PLATON (Spek, 2020)
;
_computing_publication_material
;
WinGX (Farrugia, 2012), PLATON (Spek, 2020) and publCIF
(Westrip, 2010)
;
loop_
    _atom_site_type_symbol
    _atom_site_label
    _atom_site_fract_x
    _atom_site_fract_y
    _atom_site_fract_z
    _atom_site_U_iso_or_equiv
    _atom_site_adp_type
    _atom_site_calc_flag
    _atom_site_occupancy
    _atom_site_disorder_assembly
    _atom_site_disorder_group
    N N2 0.63345(14) 0.43785(17) 0.40115(9) 0.0550(4) Uani d 1 . .
    N N1 0.56137(14) 0.34515(16) 0.44077(9) 0.0539(4) Uani d 1 . .
    O O1 0.66753(13) 0.60906(17) 0.31011(10) 0.0811(5) Uani d 1 . .
    O O2 0.76216(13) 0.27628(19) 0.30333(10) 0.0914(6) Uani d 1 . .
    H H2 0.804328 0.226747 0.274357 0.137 Uiso calc 1 . .
    C C7 0.43814(16) 0.35514(19) 0.42800(10) 0.0508(4) Uani d 1 . .
    C C6 0.36108(18) 0.2513(2) 0.47105(11) 0.0536(4) Uani d 1 . .
    C C8 0.38202(17) 0.4630(2) 0.37706(11) 0.0567(5) Uani d 1 . .
    H H8 0.294010 0.471278 0.371699 0.068 Uiso calc 1 . .
    C C10 0.58990(18) 0.5384(2) 0.34591(11) 0.0589(5) Uani d 1 . .
    C C12 0.83446(19) 0.3288(2) 0.36076(12) 0.0612(5) Uani d 1 . .
    C C9 0.45351(17) 0.5535(2) 0.33636(11) 0.0594(5) Uani d 1 . .
    O O3 0.94446(16) 0.3027(3) 0.37082(12) 0.1213(7) Uani d 1 . .
    C C11 0.77005(17) 0.4220(2) 0.41864(12) 0.0634(5) Uani d 1 . .
    H H11A 0.785002 0.382843 0.472680 0.076 Uiso calc 1 . .
    H H11B 0.808847 0.515829 0.418553 0.076 Uiso calc 1 . .
    C C14 0.26299(19) 0.7017(2) 0.29161(12) 0.0638(5) Uani d 1 . .
    C C5 0.2306(2) 0.2435(2) 0.45719(13) 0.0677(6) Uani d 1 . .
    H H5 0.189656 0.304979 0.419821 0.081 Uiso calc 1 . .
    C C15 0.2264(2) 0.7924(3) 0.35035(15) 0.0794(7) Uani d 1 . .
    H H15 0.288323 0.838285 0.383550 0.095 Uiso calc 1 . .
    C C4 0.1600(2) 0.1465(3) 0.49763(14) 0.0780(6) Uani d 1 . .
    H H4 0.072279 0.143929 0.487252 0.094 Uiso calc 1 . .
    C C13 0.4010(2) 0.6709(3) 0.28207(15) 0.0822(7) Uani d 1 . .
    H H13A 0.411644 0.644798 0.226260 0.099 Uiso calc 1 . .
    H H13B 0.449726 0.757252 0.293614 0.099 Uiso calc 1 . .
    C C17 0.0092(2) 0.7521(3) 0.31546(16) 0.0888(8) Uani d 1 . .
    H H17 -0.075763 0.769037 0.323863 0.107 Uiso calc 1 . .
    C C19 0.1676(2) 0.6361(3) 0.24455(14) 0.0836(7) Uani d 1 . .
    H H19 0.188376 0.573613 0.203863 0.100 Uiso calc 1 . .
    C C3 0.2156(3) 0.0557(3) 0.55173(15) 0.0859(7) Uani d 1 . .
    H H3 0.167270 -0.008738 0.579307 0.103 Uiso calc 1 . .
    C C1 0.4167(2) 0.1565(3) 0.52585(16) 0.0904(8) Uani d 1 . .
    H H1 0.504386 0.157532 0.536391 0.109 Uiso calc 1 . .
    C C16 0.1008(2) 0.8173(3) 0.36152(17) 0.0958(8) Uani d 1 . .
    H H16 0.078911 0.880366 0.401664 0.115 Uiso calc 1 . .
    C C18 0.0408(2) 0.6619(3) 0.25690(16) 0.0901(8) Uani d 1 . .
    H H18 -0.022580 0.616712 0.224545 0.108 Uiso calc 1 . .
    C C2 0.3444(3) 0.0599(3) 0.56547(18) 0.1078(10) Uani d 1 . .
    H H2A 0.384238 -0.003519 0.602205 0.129 Uiso calc 1 . .
loop_
    _atom_site_aniso_label
    _atom_site_aniso_U_11
    _atom_site_aniso_U_22
    _atom_site_aniso_U_33
    _atom_site_aniso_U_12
    _atom_site_aniso_U_13
    _atom_site_aniso_U_23
    N2 0.0449(8) 0.0597(10) 0.0611(9) 0.0062(7) 0.0087(7) -0.0024(8)
    N1 0.0496(9) 0.0560(9) 0.0565(8) 0.0062(7) 0.0063(7) -0.0028(7)
    O1 0.0572(9) 0.0901(11) 0.0988(11) 0.0021(8) 0.0255(8) 0.0262(9)
    O2 0.0511(8) 0.1258(14) 0.0963(11) 0.0206(9) -0.0021(8) -0.0447(10)
    C7 0.0487(10) 0.0515(11) 0.0526(9) 0.0073(8) 0.0051(8) -0.0036(8)
    C6 0.0549(11) 0.0523(11) 0.0542(10) 0.0049(9) 0.0079(8) -0.0018(8)
    C8 0.0457(10) 0.0611(11) 0.0643(11) 0.0097(9) 0.0113(8) 0.0068(9)
    C10 0.0512(10) 0.0611(12) 0.0662(11) 0.0069(10) 0.0176(9) 0.0038(10)
    C12 0.0514(7) 0.0670(9) 0.0653(8) 0.0051(7) 0.0037(7) 0.0008(7)
    C9 0.0503(11) 0.0658(12) 0.0638(11) 0.0123(9) 0.0163(9) 0.0119(9)
    O3 0.0569(8) 0.1817(15) 0.1240(12) 0.0325(10) -0.0028(8) -0.0424(12)
    C11 0.0459(11) 0.0735(14) 0.0701(12) 0.0039(9) -0.0017(9) -0.0047(10)
    C14 0.0580(12) 0.0676(13) 0.0666(12) 0.0121(10) 0.0103(10) 0.0237(10)
    C5 0.0596(12) 0.0704(14) 0.0739(13) 0.0014(10) 0.0100(10) 0.0141(10)
    C15 0.0572(13) 0.0833(16) 0.0964(16) 0.0031(12) -0.0039(11) -0.0097(13)
    C4 0.0619(13) 0.0798(15) 0.0939(16) -0.0060(12) 0.0162(11) 0.0109(13)
    C13 0.0623(13) 0.0909(17) 0.0962(16) 0.0209(12) 0.0249(11) 0.0393(14)
    C17 0.0555(13) 0.119(2) 0.0923(17) 0.0121(14) 0.0047(12) -0.0046(16)
    C19 0.0876(18) 0.0948(18) 0.0684(13) 0.0214(14) 0.0051(12) -0.0045(13)
    C3 0.0887(18) 0.0720(15) 0.0992(17) -0.0067(14) 0.0234(14) 0.0203(13)
    C1 0.0660(14) 0.0925(18) 0.1114(19) 0.0008(13) -0.0045(13) 0.0438(16)
    C16 0.0666(15) 0.118(2) 0.1027(18) 0.0164(15) 0.0038(13) -0.0330(17)
    C18 0.0709(16) 0.112(2) 0.0846(16) -0.0008(15) -0.0154(12) -0.0093(15)
    C2 0.100(2) 0.100(2) 0.122(2) 0.0027(17) -0.0042(17) 0.0588(18)
_geom_special_details
;
 All esds (except the esd in the dihedral angle between two l.s. planes)
 are estimated using the full covariance matrix.  The cell esds are taken
 into account individually in the estimation of esds in distances, angles
 and torsion angles; correlations between esds in cell parameters are only
 used when they are defined by crystal symmetry.  An approximate (isotropic)
 treatment of cell esds is used for estimating esds involving l.s. planes.
;
loop_
    _geom_bond_atom_site_label_1
    _geom_bond_atom_site_label_2
    _geom_bond_site_symmetry_2
    _geom_bond_distance
    _geom_bond_publ_flag
    N2 N1 . 1.353(2) ?
    N2 C10 . 1.371(2) ?
    N2 C11 . 1.458(2) ?
    N1 C7 . 1.306(2) ?
    O1 C10 . 1.235(2) ?
    O2 C12 . 1.277(2) ?
    O2 H2 . 0.8200 ?
    C7 C8 . 1.420(2) ?
    C7 C6 . 1.481(3) ?
    C6 C1 . 1.373(3) ?
    C6 C5 . 1.382(3) ?
    C8 C9 . 1.346(3) ?
    C8 H8 . 0.9300 ?
    C10 C9 . 1.444(3) ?
    C12 O3 . 1.187(2) ?
    C12 C11 . 1.494(3) ?
    C9 C13 . 1.502(3) ?
    C11 H11A . 0.9700 ?
    C11 H11B . 0.9700 ?
    C14 C15 . 1.367(3) ?
    C14 C19 . 1.375(3) ?
    C14 C13 . 1.503(3) ?
    C5 C4 . 1.377(3) ?
    C5 H5 . 0.9300 ?
    C15 C16 . 1.371(3) ?
    C15 H15 . 0.9300 ?
    C4 C3 . 1.341(3) ?
    C4 H4 . 0.9300 ?
    C13 H13A . 0.9700 ?
    C13 H13B . 0.9700 ?
    C17 C16 . 1.337(3) ?
    C17 C18 . 1.345(4) ?
    C17 H17 . 0.9300 ?
    C19 C18 . 1.389(3) ?
    C19 H19 . 0.9300 ?
    C3 C2 . 1.363(4) ?
    C3 H3 . 0.9300 ?
    C1 C2 . 1.378(4) ?
    C1 H1 . 0.9300 ?
    C16 H16 . 0.9300 ?
    C18 H18 . 0.9300 ?
    C2 H2A . 0.9300 ?
loop_
    _geom_angle_atom_site_label_1
    _geom_angle_atom_site_label_2
    _geom_angle_atom_site_label_3
    _geom_angle_site_symmetry_1
    _geom_angle_site_symmetry_3
    _geom_angle
    _geom_angle_publ_flag
    N1 N2 C10 . . 126.22(15) ?
    N1 N2 C11 . . 114.74(15) ?
    C10 N2 C11 . . 119.00(16) ?
    C7 N1 N2 . . 117.48(15) ?
    C12 O2 H2 . . 109.5 ?
    N1 C7 C8 . . 121.17(17) ?
    N1 C7 C6 . . 116.60(16) ?
    C8 C7 C6 . . 122.21(16) ?
    C1 C6 C5 . . 116.86(19) ?
    C1 C6 C7 . . 121.27(18) ?
    C5 C6 C7 . . 121.86(17) ?
    C9 C8 C7 . . 121.38(17) ?
    C9 C8 H8 . . 119.3 ?
    C7 C8 H8 . . 119.3 ?
    O1 C10 N2 . . 119.04(17) ?
    O1 C10 C9 . . 125.67(19) ?
    N2 C10 C9 . . 115.28(16) ?
    O3 C12 O2 . . 123.7(2) ?
    O3 C12 C11 . . 120.9(2) ?
    O2 C12 C11 . . 115.36(17) ?
    C8 C9 C10 . . 118.14(18) ?
    C8 C9 C13 . . 124.38(17) ?
    C10 C9 C13 . . 117.48(17) ?
    N2 C11 C12 . . 114.75(16) ?
    N2 C11 H11A . . 108.6 ?
    C12 C11 H11A . . 108.6 ?
    N2 C11 H11B . . 108.6 ?
    C12 C11 H11B . . 108.6 ?
    H11A C11 H11B . . 107.6 ?
    C15 C14 C19 . . 116.8(2) ?
    C15 C14 C13 . . 121.1(2) ?
    C19 C14 C13 . . 122.1(2) ?
    C4 C5 C6 . . 121.3(2) ?
    C4 C5 H5 . . 119.3 ?
    C6 C5 H5 . . 119.3 ?
    C14 C15 C16 . . 121.6(2) ?
    C14 C15 H15 . . 119.2 ?
    C16 C15 H15 . . 119.2 ?
    C3 C4 C5 . . 121.1(2) ?
    C3 C4 H4 . . 119.4 ?
    C5 C4 H4 . . 119.4 ?
    C9 C13 C14 . . 113.43(17) ?
    C9 C13 H13A . . 108.9 ?
    C14 C13 H13A . . 108.9 ?
    C9 C13 H13B . . 108.9 ?
    C14 C13 H13B . . 108.9 ?
    H13A C13 H13B . . 107.7 ?
    C16 C17 C18 . . 119.6(2) ?
    C16 C17 H17 . . 120.2 ?
    C18 C17 H17 . . 120.2 ?
    C14 C19 C18 . . 120.9(2) ?
    C14 C19 H19 . . 119.5 ?
    C18 C19 H19 . . 119.5 ?
    C4 C3 C2 . . 118.6(2) ?
    C4 C3 H3 . . 120.7 ?
    C2 C3 H3 . . 120.7 ?
    C6 C1 C2 . . 121.0(2) ?
    C6 C1 H1 . . 119.5 ?
    C2 C1 H1 . . 119.5 ?
    C17 C16 C15 . . 120.9(2) ?
    C17 C16 H16 . . 119.6 ?
    C15 C16 H16 . . 119.6 ?
    C17 C18 C19 . . 120.3(2) ?
    C17 C18 H18 . . 119.9 ?
    C19 C18 H18 . . 119.9 ?
    C3 C2 C1 . . 121.1(2) ?
    C3 C2 H2A . . 119.4 ?
    C1 C2 H2A . . 119.4 ?
loop_
    _geom_hbond_atom_site_label_D
    _geom_hbond_atom_site_label_H
    _geom_hbond_atom_site_label_A
    _geom_hbond_site_symmetry_A
    _geom_hbond_distance_DH
    _geom_hbond_distance_HA
    _geom_hbond_distance_DA
    _geom_hbond_angle_DHA
    _geom_hbond_publ_flag
    O2 H2 O1 2_645 0.82 1.82 2.593(2) 156.2 yes
    C1 H1 N1 . 0.93 2.47 2.780(3) 99.8 yes
_shelx_space_group_comment
;
The symmetry employed for this shelxl refinement is uniquely defined
by the following loop, which should always be used as a source of
symmetry information in preference to the above space-group names.
They are only intended as comments.
;
_shelx_estimated_absorpt_T_min     ?
_shelx_estimated_absorpt_T_max     ?
_shelx_hkl_file
;
   2   0   0  685.26    9.38   0
  -2   0   0  707.12    9.29   0
   4   0   0   52.88    2.89   0
   6   0   0  392.83    4.67   0
   8   0   0    0.98    1.83   0
  10   0   0  101.74    3.07   0
  12   0   0    2.95    2.63   0
  14   0   0    2.98    3.24   0
  -1   1   0 2108.47   15.74   0
   1  -1   0 2125.00   15.65   0
  -2   1   0 2515.43   13.88   0
   2  -1   0 2528.54   13.98   0
   3   1   0  209.58    5.25   0
  -3   1   0  218.40    4.44   0
   3  -1   0  215.84    4.39   0
   4   1   0    1.89    2.14   0
  -4   1   0    2.68    2.26   0
   4  -1   0    0.11    2.25   0
   5  -1   0  380.57    4.24   0
   5   1   0  378.75    5.29   0
   6  -1   0   34.28    2.01   0
   6   1   0   36.02    2.87   0
   7   1   0    3.00    2.17   0
   7  -1   0    2.29    1.75   0
   8  -1   0   19.40    1.85   0
   8   1   0   16.93    2.41   0
   9   1   0    2.18    2.17   0
   9  -1   0    3.81    2.31   0
  10   1   0    0.33    2.43   0
  10  -1   0    1.97    1.95   0
  11  -1   0   -0.30    2.32   0
  11   1   0    1.41    2.95   0
  12   1   0    1.62    2.66   0
  12  -1   0    2.29    2.16   0
  13  -1   0    4.27    2.96   0
  13   1   0    0.53    3.02   0
  14   1   0    1.23    3.34   0
  14  -1   0    3.14    3.21   0
  14   1   0    3.40    3.33   0
   0   2   0 2853.47   17.96   0
   0  -2   0 2910.61   18.10   0
  -1   2   0 2832.46   14.42   0
   1  -2   0 2865.59   14.96   0
  -1  -2   0 2759.92   23.16   0
   1   2   0 3094.60   24.49   0
  -2   2   0   11.00    2.33   0
  -2  -2   0   12.73    4.61   0
   2  -2   0   12.44    2.26   0
   2   2   0   12.74    4.77   0
  -3   2   0   99.49    3.27   0
   3  -2   0  101.56    3.35   0
   3   2   0  106.52    5.59   0
   4   2   0  842.84    9.85   0
   4   2   0  920.83   10.21   0
  -4   2   0  863.89    6.09   0
   4  -2   0  851.99    6.36   0
   5  -2   0  156.51    2.93   0
   5   2   0  157.34    4.30   0
  -5   2   0  167.83    3.02   0
   6   2   0  129.46    3.84   0
   6  -2   0  135.24    3.06   0
   7   2   0   20.84    2.41   0
   7  -2   0   22.69    1.93   0
   8  -2   0    5.30    2.25   0
   8   2   0    2.14    2.60   0
   9  -2   0   25.84    2.39   0
   9   2   0   23.78    2.61   0
  10   2   0   15.42    2.90   0
  10  -2   0   16.16    2.03   0
  11   2   0   10.69    2.69   0
  11  -2   0    9.78    2.12   0
  12   2   0   16.44    3.59   0
  12  -2   0   14.12    2.78   0
  12   2   0   15.20    3.39   0
  13   2   0    0.36    3.13   0
  13  -2   0    1.71    2.45   0
  13   2   0   -0.43    3.25   0
  14  -2   0   -1.10    3.33   0
  14   2   0   -0.76    3.37   0
  14   2   0    1.31    3.59   0
   1  -3   0   58.43    3.13   0
  -1  -3   0   59.43    3.64   0
  -1   3   0   62.32    3.13   0
   1   3   0   60.51    3.56   0
   2   3   0    6.22    3.54   0
  -2  -3   0    9.79    3.85   0
   2  -3   0    6.35    2.48   0
  -2   3   0    6.51    2.38   0
   3   3   0   11.17    4.39   0
   3  -3   0   10.06    2.42   0
  -3   3   0   10.05    2.03   0
   4  -3   0   95.07    2.53   0
  -4   3   0   96.16    2.84   0
   4   3   0   99.06    5.56   0
  -5   3   0   26.61    2.34   0
   5   3   0   26.41    3.53   0
   5  -3   0   23.82    1.99   0
   5   3   0   29.28    3.84   0
  -6   3   0   -1.20    2.20   0
   6  -3   0   -0.34    1.74   0
   6   3   0   -0.18    2.88   0
   6   3   0    1.40    3.16   0
   7  -3   0    6.94    1.84   0
   7   3   0    8.23    2.85   0
   7   3   0    6.82    2.66   0
   8   3   0   12.02    3.03   0
   8   3   0   10.19    3.16   0
   8  -3   0   13.77    2.26   0
   9   3   0    1.94    3.02   0
   9  -3   0    1.39    1.85   0
   9   3   0    1.24    2.86   0
  10  -3   0    8.15    2.10   0
  10   3   0    7.36    2.89   0
  10   3   0    6.78    3.38   0
  11  -3   0   -1.92    2.01   0
  11   3   0    0.76    3.08   0
  11   3   0    0.53    3.25   0
  12   3   0    2.25    3.26   0
  12   3   0   -0.38    3.37   0
  12  -3   0    1.77    2.73   0
  13   3   0    3.49    3.68   0
  13  -3   0    0.95    3.05   0
  13   3   0    1.46    4.04   0
  14  -3   0    4.32    2.72   0
  14   3   0    2.37    4.05   0
  14   3   0    3.27    4.15   0
   0  -4   0   21.23    2.44   0
   0   4   0   21.27    2.41   0
  -1  -4   0   32.77    2.95   0
  -1   4   0   31.24    2.08   0
   1   4   0   33.08    2.95   0
   1  -4   0   34.09    2.14   0
  -2   4   0  165.77    3.09   0
   2  -4   0  157.60    3.07   0
  -2  -4   0  172.71    5.51   0
   2   4   0  164.14    5.13   0
   3  -4   0  188.56    3.42   0
  -3  -4   0  196.88    7.06   0
   3   4   0  198.59    6.74   0
  -3   4   0  202.27    3.23   0
  -4   4   0  178.39    3.02   0
   4  -4   0  185.23    3.29   0
   4   4   0  183.56    8.09   0
   5   4   0   21.22    4.89   0
   5   4   0   20.23    4.63   0
  -5   4   0   21.61    1.94   0
   5  -4   0   21.08    2.27   0
   6  -4   0   68.46    2.30   0
   6   4   0   76.30    5.29   0
   6   4   0   71.15    4.79   0
  -6   4   0   69.79    2.33   0
   7   4   0    3.28    3.83   0
   7  -4   0    3.50    2.20   0
   7   4   0    2.25    3.52   0
   8   4   0  141.29    5.33   0
   8   4   0  132.42    5.14   0
   8  -4   0  129.33    2.79   0
   9   4   0    6.47    3.34   0
   9   4   0    6.95    3.46   0
   9  -4   0    7.82    2.03   0
  10   4   0    6.00    4.10   0
  10   4   0    6.70    3.88   0
  10  -4   0    6.25    2.44   0
  11   4   0    8.23    4.12   0
  11   4   0    9.48    4.00   0
  11  -4   0    6.60    2.65   0
  12   4   0    2.56    4.38   0
  12  -4   0    1.81    2.79   0
  12   4   0    0.97    3.85   0
  13   4   0    4.84    4.89   0
  13   4   0    2.62    4.62   0
  13  -4   0    4.87    3.19   0
   1   5   0   -0.01    2.50   0
  -1  -5   0    2.62    2.63   0
   1  -5   0    0.60    1.76   0
  -1   5   0    2.64    2.13   0
  -2   5   0    3.00    2.16   0
  -2  -5   0    2.18    2.81   0
   2  -5   0    2.23    1.79   0
   2   5   0    3.50    2.68   0
  -3  -5   0    0.45    3.80   0
   3  -5   0    1.23    2.28   0
   3   5   0    0.39    3.57   0
  -3   5   0    1.34    1.89   0
   4   5   0    0.78    4.48   0
  -4   5   0    1.80    2.17   0
   4  -5   0    1.08    1.87   0
  -5   5   0   19.94    1.99   0
   5  -5   0   20.08    2.32   0
   6  -5   0   84.48    2.47   0
  -6   5   0   82.70    2.85   0
   7  -5   0   23.53    2.08   0
   8  -5   0    8.86    2.09   0
   9  -5   0   43.74    2.28   0
  10   5   0    0.72    6.15   0
  10   5   0    0.59    6.02   0
  10  -5   0    3.81    2.54   0
  11   5   0    0.42    6.48   0
  11   5   0    0.56    6.54   0
  11  -5   0   -0.10    2.14   0
  12  -5   0    1.55    2.46   0
  13  -5   0    5.45    2.63   0
   0   6   0    1.19    2.17   0
   0  -6   0    3.25    2.22   0
   1   6   0   34.09    2.64   0
  -1   6   0   33.83    2.44   0
  -1  -6   0   33.21    2.96   0
   1  -6   0   33.25    2.46   0
   2  -6   0  184.13    3.19   0
  -2   6   0  185.01    3.38   0
  -2  -6   0  187.38    4.84   0
   2   6   0  195.07    4.48   0
   3   6   0   58.40    3.84   0
  -3  -6   0   54.53    3.83   0
  -3   6   0   56.56    2.51   0
   3  -6   0   53.71    2.20   0
  -4   6   0   43.59    2.47   0
   4  -6   0   38.91    2.48   0
  -4  -6   0   40.77    5.79   0
   4   6   0   44.40    5.37   0
   5  -6   0   21.52    1.95   0
  -5   6   0   23.41    1.87   0
   6  -6   0   13.35    2.47   0
  -6   6   0   14.94    2.03   0
   7  -6   0   11.53    2.01   0
   8  -6   0   63.90    2.76   0
   9  -6   0   10.04    2.74   0
  10  -6   0    0.72    2.70   0
  11  -6   0    4.62    2.32   0
  12  -6   0   -0.11    3.03   0
  -1   7   0    1.39    2.10   0
   1  -7   0   -0.05    2.11   0
  -1  -7   0   -1.39    2.29   0
   1   7   0    0.82    2.22   0
   2   7   0    0.59    2.84   0
  -2  -7   0    0.77    2.64   0
   2  -7   0    1.28    2.21   0
  -2   7   0    1.16    1.75   0
   3   7   0    8.13    3.10   0
  -3  -7   0    9.40    3.30   0
   3  -7   0    6.72    1.87   0
  -3   7   0    8.63    2.33   0
   4  -7   0    5.91    1.78   0
  -4  -7   0    4.88    4.52   0
  -4   7   0    5.38    2.24   0
  -5   7   0    3.56    1.79   0
   5  -7   0    6.15    1.82   0
  -6   7   0    3.07    1.99   0
   6  -7   0    1.29    1.94   0
   7  -7   0    4.44    1.99   0
   8  -7   0   13.31    2.26   0
   9  -7   0    8.24    2.32   0
  10  -7   0    3.11    2.35   0
  11  -7   0    1.88    2.47   0
  12  -7   0    1.77    3.34   0
   0   8   0   16.28    2.33   0
   0  -8   0   15.97    2.36   0
   1  -8   0    3.14    2.31   0
  -1   8   0    1.68    2.29   0
   1   8   0    2.24    2.67   0
  -1  -8   0    2.45    2.61   0
   2   8   0    0.94    2.76   0
  -2   8   0    1.46    2.28   0
   2  -8   0    1.09    2.24   0
  -2  -8   0    0.26    2.88   0
  -3  -8   0    6.31    3.28   0
  -3   8   0    5.78    2.40   0
   3  -8   0    4.91    2.46   0
  -4  -8   0    0.73    4.32   0
  -4   8   0    0.95    1.97   0
   4  -8   0    0.72    2.33   0
  -5   8   0    6.24    2.01   0
   5  -8   0    6.38    2.39   0
   6  -8   0    5.61    1.99   0
   7  -8   0   24.13    2.33   0
   8  -8   0   -2.66    2.21   0
   9  -8   0    0.50    2.87   0
  10  -8   0   -1.20    2.42   0
  11  -8   0    2.60    2.64   0
  -1  -9   0   14.16    2.65   0
  -1   9   0   16.83    2.58   0
   1   9   0   14.00    2.96   0
   1  -9   0   12.28    2.55   0
   2  -9   0   14.26    2.03   0
  -2  -9   0   12.57    3.10   0
  -2   9   0   11.77    2.42   0
  -3   9   0    3.53    2.54   0
  -3  -9   0    1.32    3.40   0
   3  -9   0    1.43    1.96   0
  -4  -9   0    7.29    4.80   0
   4  -9   0    6.92    2.20   0
  -4   9   0    7.59    2.68   0
   5  -9   0   11.41    2.20   0
   6  -9   0    6.71    2.20   0
   7  -9   0    1.98    2.24   0
   8  -9   0   -0.27    2.28   0
   9  -9   0    0.50    2.42   0
  10  -9   0    1.00    2.75   0
   0 -10   0   74.58    3.28   0
  -1 -10   0    7.79    3.19   0
   1 -10   0    7.43    2.63   0
   2 -10   0    6.04    2.65   0
  -2 -10   0    5.89    3.25   0
  -3 -10   0    5.86    3.65   0
   3 -10   0    8.97    2.23   0
  -4 -10   0    9.52    5.37   0
   4 -10   0   10.65    2.70   0
   5 -10   0    0.16    2.83   0
   6 -10   0    1.81    2.79   0
   7 -10   0    0.02    2.40   0
   8 -10   0    0.96    2.52   0
   9 -10   0   -0.05    2.65   0
   1 -11   0    7.89    2.92   0
  -1 -11   0    4.16    3.11   0
  -2 -11   0    0.06    3.45   0
   2 -11   0    2.54    2.90   0
   3 -11   0    0.91    2.81   0
  -3 -11   0    1.48    4.41   0
   4 -11   0   -0.33    2.92   0
   5 -11   0    1.22    2.46   0
   6 -11   0    3.15    2.62   0
   7 -11   0    1.67    2.62   0
   0 -12   0    0.56    3.71   0
  -1 -12   0   -0.74    3.78   0
   1 -12   0    2.51    3.02   0
   2 -12   0    2.25    3.05   0
  -2 -12   0    0.76    3.79   0
  -3 -12   0    1.50    4.65   0
   3 -12   0    1.01    3.13   0
   4 -12   0    4.24    3.19   0
   5 -12   0    3.81    3.37   0
  -1 -13   0    0.38    4.10   0
  13   0  -1    6.72    2.89   0
  11   0  -1   36.45    2.71   0
   9   0  -1   18.46    2.40   0
   7   0  -1   20.20    2.17   0
   5   0  -1  454.97    4.84   0
   1   0   1 2263.52   20.85   0
  -1   0  -1 2326.96   21.16   0
  -3   0  -1  123.13    4.01   0
   3   0   1  125.02    3.70   0
   5   0   1 2175.11   10.39   0
  -5   0  -1 2189.10   10.42   0
   7   0   1  144.94    3.19   0
   9   0   1   51.45    2.62   0
  11   0   1   25.11    2.58   0
  13   0   1    4.40    3.14   0
  14   1  -1    1.08    3.27   0
  14   1  -1   -1.85    3.79   0
  14  -1  -1    1.52    3.17   0
  13  -1  -1    1.39    2.93   0
  13   1  -1    3.18    3.03   0
  13   1  -1   -1.36    3.38   0
  12   1  -1    9.59    2.83   0
  12  -1  -1    8.03    2.66   0
  11   1  -1    3.01    2.53   0
  11  -1  -1    3.15    2.54   0
  10  -1  -1    1.19    2.40   0
  10   1  -1   -0.42    2.42   0
   9  -1  -1    7.20    2.34   0
   9   1  -1    9.40    2.14   0
   8   1  -1   16.13    2.34   0
   8  -1  -1   17.46    2.31   0
   7  -1  -1   54.86    2.15   0
   7   1  -1   55.91    2.67   0
   6  -1  -1    8.67    1.80   0
   6   1  -1    6.75    2.31   0
   5  -1  -1  325.58    4.18   0
   5   1  -1  322.89    4.74   0
   4  -1  -1  119.90    3.28   0
   3  -1  -1  382.82    5.12   0
   2   1  -1  259.67    6.78   0
   2  -1  -1  264.82    5.33   0
   1   1  -1    0.56    3.70   0
  -1  -1   1    1.13    3.70   0
   1  -1  -1    0.80    3.02   0
   0  -1   1  890.82   12.17   0
   0   1  -1  946.63   12.51   0
   1  -1   1  194.79    5.90   0
  -1   1  -1  192.70    5.35   0
  -2  -1  -1  202.33    7.47   0
   2  -1   1  200.55    4.81   0
   2   1   1  201.59    7.54   0
  -2   1  -1  212.82    4.89   0
   3  -1   1  433.91    5.58   0
  -3  -1  -1  443.92    7.47   0
   3   1   1  430.00    7.39   0
  -3   1  -1  438.10    5.62   0
   4  -1   1  233.50    3.77   0
   4   1   1  239.75    4.93   0
  -4   1  -1  256.94    4.18   0
   5  -1   1  381.77    4.27   0
   5   1   1  389.73    5.47   0
  -5   1  -1  407.25    4.57   0
   6  -1   1  119.89    2.71   0
  -6   1  -1  124.74    2.98   0
   6   1   1  119.56    3.65   0
   7  -1   1   50.49    2.14   0
   7   1   1   51.64    2.65   0
   8   1   1   13.41    2.39   0
   8  -1   1   15.45    2.40   0
   9   1   1    3.11    2.25   0
   9  -1   1   -0.47    2.29   0
  10   1   1   40.09    2.77   0
  10  -1   1   35.31    2.64   0
  11  -1   1    0.69    2.47   0
  11   1   1    1.07    2.62   0
  12  -1   1    1.72    2.15   0
  12   1   1    1.40    3.21   0
  13  -1   1    3.96    2.89   0
  13   1   1    4.10    3.57   0
  14  -1   1    1.87    3.22   0
  14   1   1   -0.23    3.46   0
  14  -2  -1   -0.87    3.24   0
  14   2  -1    2.95    4.06   0
  14   2  -1    1.12    3.34   0
  13   2  -1    2.27    3.10   0
  13   2  -1    0.02    3.24   0
  13  -2  -1    3.92    2.97   0
  12   2  -1   -0.25    2.88   0
  12   2  -1   -0.40    3.52   0
  12  -2  -1    0.29    2.14   0
  11  -2  -1    2.80    2.67   0
  11   2  -1    5.68    2.57   0
  11   2  -1    5.83    3.12   0
  10   2  -1   -0.57    3.04   0
  10  -2  -1   -0.80    2.42   0
  10   2  -1    1.53    2.54   0
   9  -2  -1    4.45    2.27   0
   9   2  -1    5.50    2.34   0
   8  -2  -1    0.36    1.94   0
   8   2  -1    1.05    2.52   0
   7  -2  -1   28.91    2.39   0
   7   2  -1   26.86    2.76   0
   6  -2  -1  276.73    3.70   0
   6   2  -1  266.35    4.63   0
   6   2  -1  284.88    4.92   0
   5  -2  -1    2.23    2.17   0
   5   2  -1    1.31    2.73   0
   4  -2  -1  389.21    4.57   0
   4   2  -1  406.15    6.47   0
  -3   2   1   60.01    2.62   0
   3   2  -1   58.64    4.02   0
   3  -2  -1   53.34    2.56   0
  -2   2   1   43.25    2.73   0
   2  -2  -1   40.27    2.73   0
  -2  -2   1   45.93    4.48   0
   2   2  -1   44.86    4.06   0
   1   2  -1   11.41    3.17   0
  -1   2   1   10.31    2.53   0
   1  -2  -1   12.47    3.06   0
  -1  -2   1   12.44    3.69   0
   0  -2   1    6.70    3.20   0
   0  -2  -1    5.87    3.10   0
   0   2   1    7.68    3.09   0
   0   2  -1    7.61    3.12   0
   1  -2   1 1948.83   11.77   0
  -1   2  -1 1892.87   11.92   0
  -1  -2  -1 1882.13   22.13   0
   2  -2   1    8.91    2.17   0
  -2   2  -1    7.85    2.24   0
   3  -2   1   57.68    2.60   0
   3   2   1   57.41    5.61   0
  -3   2  -1   52.70    2.93   0
   4   2   1  194.15    5.65   0
   4  -2   1  184.87    3.55   0
  -4   2  -1  199.02    3.65   0
   5   2   1   22.60    3.14   0
  -5   2  -1   22.73    1.93   0
   5  -2   1   23.01    1.95   0
  -6   2  -1    0.91    1.82   0
   6  -2   1    2.42    2.12   0
   6   2   1    0.51    2.51   0
   7   2   1    6.18    2.24   0
  -7   2  -1    7.78    2.16   0
   7  -2   1    5.20    2.19   0
   8   2   1   19.66    2.71   0
   8  -2   1   18.43    2.45   0
   9   2   1    1.53    2.76   0
   9  -2   1    0.76    1.82   0
  10   2   1    2.67    2.91   0
  10  -2   1    1.20    2.07   0
  11  -2   1    2.95    2.10   0
  11   2   1    1.93    2.62   0
  12   2   1    8.17    3.44   0
  12  -2   1    7.23    2.39   0
  13   2   1    2.36    3.66   0
  13  -2   1    2.87    2.94   0
  13   2   1    4.88    3.64   0
  14   2   1    7.36    4.15   0
  14  -2   1    4.62    2.74   0
  14   2   1    4.94    3.94   0
  14   3  -1    5.55    4.07   0
  14  -3  -1    0.73    2.74   0
  14   3  -1    4.22    4.20   0
  13   3  -1    5.00    3.70   0
  13   3  -1    5.54    4.10   0
  13  -3  -1    4.65    3.10   0
  12  -3  -1   -1.52    2.35   0
  12   3  -1    2.30    3.27   0
  12   3  -1    1.96    3.39   0
  11   3  -1    1.92    3.11   0
  11   3  -1    5.44    3.25   0
  11  -3  -1    3.20    2.47   0
  10   3  -1   12.71    2.57   0
  10   3  -1   12.74    3.07   0
  10  -3  -1   10.88    2.58   0
   9  -3  -1   41.79    2.10   0
   9   3  -1   43.29    3.44   0
   9   3  -1   42.66    3.34   0
   8  -3  -1  226.25    3.01   0
   8   3  -1  238.28    4.86   0
   8   3  -1  232.66    4.72   0
   7   3  -1   38.21    2.91   0
   7  -3  -1   42.06    2.44   0
   7   3  -1   39.63    3.19   0
   6  -3  -1    1.68    1.78   0
   6   3  -1    0.62    2.77   0
   6   3  -1    0.35    3.04   0
   5  -3  -1   32.48    2.31   0
   5   3  -1   34.29    3.57   0
  -4   3   1  254.11    3.44   0
   4  -3  -1  257.92    3.75   0
   4   3  -1  268.35    6.13   0
   3   3  -1   85.25    4.41   0
  -3   3   1   80.80    2.63   0
  -3  -3   1   81.49    4.54   0
   3  -3  -1   84.28    2.66   0
  -2   3   1  190.50    3.57   0
  -2  -3   1  204.11    5.47   0
   2   3  -1  202.39    5.40   0
   2  -3  -1  195.02    3.84   0
  -1  -3   1  158.62    4.37   0
   1  -3  -1  152.56    3.86   0
  -1   3   1  156.64    3.91   0
   1   3  -1  153.61    4.40   0
   0   3  -1    1.42    2.52   0
   0   3   1    0.30    2.34   0
   0  -3  -1    0.18    2.37   0
   0  -3   1    1.77    2.49   0
  -1   3  -1    5.37    2.47   0
   1   3   1    3.48    2.65   0
  -1  -3  -1    4.03    3.05   0
   1  -3   1    4.66    2.51   0
  -2  -3  -1   58.57    6.83   0
  -2   3  -1   55.34    2.87   0
   2  -3   1   57.91    2.92   0
  -3   3  -1    0.74    2.35   0
   3  -3   1    3.64    2.38   0
   4  -3   1   28.09    1.98   0
  -4   3  -1   22.69    1.94   0
   5   3   1    9.80    3.79   0
   5   3   1    8.82    4.15   0
  -5   3  -1    8.03    1.81   0
   5  -3   1    9.63    1.85   0
  -6   3  -1    4.05    2.18   0
   6   3   1    4.41    3.51   0
   6   3   1    4.39    3.24   0
   6  -3   1    4.71    2.20   0
   7  -3   1   -1.02    1.80   0
   7   3   1    0.71    2.82   0
   7   3   1    1.48    3.37   0
  -7   3  -1    3.19    1.78   0
   8   3   1    0.75    3.19   0
   8  -3   1    1.25    1.73   0
   8   3   1    1.61    3.03   0
   9   3   1   12.73    3.32   0
   9   3   1   12.76    3.48   0
   9  -3   1   14.72    2.36   0
  10   3   1   23.42    3.15   0
  10   3   1   24.46    3.60   0
  10  -3   1   25.95    2.05   0
  11   3   1   10.19    3.89   0
  11   3   1   12.21    3.37   0
  11  -3   1   10.99    2.69   0
  12  -3   1    3.29    2.86   0
  12   3   1    2.74    3.39   0
  12   3   1    2.26    3.42   0
  13   3   1    0.77    3.69   0
  13  -3   1    0.93    2.48   0
  13   3   1    3.69    3.87   0
  14  -3   1    0.31    2.77   0
  14   3   1    1.27    4.50   0
  14   3   1    3.04    4.09   0
  13   4  -1    3.46    4.36   0
  13   4  -1    4.69    4.20   0
  13  -4  -1    1.19    3.14   0
  12   4  -1    3.71    3.90   0
  12   4  -1    5.11    4.06   0
  12  -4  -1    6.76    2.82   0
  11  -4  -1   -0.91    2.23   0
  11   4  -1    0.74    3.68   0
  11   4  -1    1.96    3.43   0
  10  -4  -1    3.02    1.95   0
  10   4  -1    2.11    3.47   0
  10   4  -1    1.24    3.30   0
   9   4  -1    3.18    3.08   0
   9   4  -1    2.33    3.37   0
   9  -4  -1    3.12    2.33   0
   8   4  -1  327.10    6.19   0
   8  -4  -1  318.60    3.61   0
   8   4  -1  315.96    6.10   0
   7   4  -1  191.69    5.23   0
   7   4  -1  182.01    5.25   0
   7  -4  -1  179.71    2.91   0
   6   4  -1    5.17    3.08   0
   6  -4  -1    2.89    1.92   0
   6   4  -1    5.25    3.33   0
   5  -4  -1   47.72    2.12   0
  -5   4   1   49.01    2.13   0
   5   4  -1   49.97    4.10   0
   4  -4  -1   36.60    2.18   0
  -4   4   1   37.42    2.17   0
   4   4  -1   38.97    3.92   0
  -3  -4   1  245.27    5.92   0
   3  -4  -1  234.62    3.35   0
   3   4  -1  240.25    5.78   0
  -3   4   1  237.64    3.39   0
   2  -4  -1   42.62    2.52   0
  -2  -4   1   45.75    3.61   0
  -2   4   1   47.88    2.50   0
   2   4  -1   45.43    3.21   0
   1   4  -1   24.23    2.53   0
  -1   4   1   23.52    2.03   0
   1  -4  -1   24.26    2.05   0
  -1  -4   1   23.19    2.57   0
   0  -4  -1   69.14    2.95   0
   0   4   1   66.44    3.17   0
   0  -4   1   69.09    2.89   0
   0   4  -1   67.06    2.56   0
   1   4   1   53.65    3.52   0
   1  -4   1   49.54    2.60   0
  -1   4  -1   52.37    2.63   0
  -1  -4  -1   51.60    3.31   0
   2  -4   1   72.70    2.42   0
  -2  -4  -1   81.03    4.77   0
  -2   4  -1   76.88    2.70   0
   2   4   1   84.87    4.86   0
   3  -4   1   60.27    2.29   0
  -3   4  -1   63.35    2.30   0
   4  -4   1    1.97    2.10   0
  -4   4  -1    3.48    2.25   0
   5  -4   1    2.32    1.75   0
  -5   4  -1    1.74    1.77   0
   6  -4   1   17.29    2.33   0
  -6   4  -1   18.52    1.95   0
   7   4   1   41.37    5.45   0
  -7   4  -1   42.66    2.52   0
   7  -4   1   40.38    2.08   0
   7   4   1   39.80    5.01   0
   8   4   1   16.62    4.20   0
   8  -4   1   19.24    2.06   0
   8   4   1   17.48    4.54   0
  -8   4  -1   17.96    2.46   0
   9   4   1    0.83    3.91   0
   9   4   1   -0.23    3.44   0
   9  -4   1    1.51    1.91   0
  10   4   1   10.21    4.12   0
  10  -4   1    9.17    2.00   0
  10   4   1    8.40    3.97   0
  11   4   1    1.35    4.01   0
  11  -4   1    2.43    2.27   0
  11   4   1    0.39    4.16   0
  12   4   1    0.39    4.34   0
  12   4   1    0.67    4.23   0
  12  -4   1    2.75    2.87   0
  13   4   1    1.49    4.65   0
  13   4   1   -0.07    4.77   0
  13  -4   1    1.42    3.09   0
  13  -5  -1    2.32    2.57   0
  13   5  -1   -0.98    6.13   0
  13   5  -1    0.16    6.28   0
  12   5  -1    0.79    5.17   0
  12  -5  -1   -1.74    2.41   0
  12   5  -1    2.10    5.21   0
  11  -5  -1    1.27    2.20   0
  11   5  -1    0.85    4.77   0
  11   5  -1   -0.21    4.89   0
  10   5  -1    0.16    4.17   0
  10   5  -1    1.01    4.31   0
  10  -5  -1    3.20    2.16   0
   9  -5  -1   10.97    2.03   0
   9   5  -1    9.46    4.44   0
   9   5  -1   10.70    4.54   0
   8  -5  -1   15.41    2.50   0
   8   5  -1   15.20    4.51   0
   8   5  -1   14.68    4.12   0
   7  -5  -1   96.71    2.46   0
   7   5  -1  105.13    5.81   0
   7   5  -1  106.32    5.70   0
   6  -5  -1    7.19    2.27   0
   6   5  -1    3.13    3.94   0
   6   5  -1    1.79    4.06   0
  -5   5   1    5.38    1.85   0
   5  -5  -1    4.93    1.86   0
   5   5  -1    6.52    3.70   0
   4  -5  -1   71.65    2.32   0
   4   5  -1   72.78    4.50   0
  -4   5   1   71.62    2.38   0
  -4  -5   1   70.08    4.49   0
   3   5  -1   27.61    3.33   0
   3  -5  -1   27.91    2.05   0
  -3  -5   1   28.55    3.61   0
  -3   5   1   30.18    1.99   0
  -2   5   1  336.97    4.11   0
   2  -5  -1  328.99    4.10   0
  -2  -5   1  345.65    5.71   0
   2   5  -1  338.77    5.57   0
  -1  -5   1  122.57    3.47   0
   1   5  -1  122.56    3.68   0
   1  -5  -1  125.11    3.29   0
  -1   5   1  126.93    3.23   0
   0  -5  -1    3.29    2.30   0
   0  -5   1    0.06    2.36   0
   0   5  -1    3.31    2.32   0
   0   5   1    1.99    2.61   0
  -1  -5  -1    9.95    2.67   0
   1  -5   1   11.93    2.21   0
   1   5   1   10.16    2.65   0
  -1   5  -1    9.80    2.23   0
   2   5   1  128.63    4.83   0
   2  -5   1  117.06    2.69   0
  -2  -5  -1  118.35    4.60   0
  -2   5  -1  122.05    2.77   0
  -3   5  -1   83.36    2.78   0
   3  -5   1   77.76    2.44   0
  -3  -5  -1   78.79    6.44   0
   4  -5   1   24.41    1.98   0
  -4   5  -1   25.74    2.43   0
  -5   5  -1    6.91    2.22   0
   5  -5   1    5.79    1.80   0
  -6   5  -1    1.89    2.35   0
   6  -5   1    1.41    1.93   0
  -7   5  -1   41.89    2.58   0
   7  -5   1   40.63    2.17   0
  -8   5  -1    6.13    2.48   0
   8  -5   1    2.09    2.14   0
   9  -5   1   12.04    2.47   0
  10  -5   1   -0.20    2.17   0
  11  -5   1    5.97    2.21   0
  12  -5   1    0.98    2.41   0
  13  -5   1   -0.99    3.21   0
  13  -6  -1    3.62    3.33   0
  12  -6  -1    2.47    2.44   0
  11  -6  -1    0.63    2.24   0
  10  -6  -1    2.64    2.66   0
   9  -6  -1    5.36    2.17   0
   8  -6  -1   45.21    2.26   0
   7  -6  -1  237.91    3.59   0
   6  -6  -1   29.10    2.02   0
   5   6  -1    1.23    4.19   0
   5  -6  -1    1.80    1.82   0
   4  -6  -1   44.68    2.12   0
  -4  -6   1   44.72    4.29   0
   4   6  -1   45.38    4.05   0
  -4   6   1   45.08    2.50   0
  -3  -6   1   84.69    3.99   0
  -3   6   1   83.23    2.33   0
   3  -6  -1   83.61    2.31   0
   3   6  -1   84.09    3.82   0
  -2   6   1   37.04    2.30   0
   2   6  -1   35.53    2.90   0
  -2  -6   1   39.31    3.07   0
   2  -6  -1   37.88    2.16   0
   1  -6  -1   96.42    2.88   0
  -1   6   1   97.01    2.64   0
   1   6  -1  100.51    3.14   0
  -1  -6   1  103.74    3.46   0
   0   6   1   79.88    2.89   0
   0  -6  -1   74.28    2.91   0
   0   6  -1   74.75    2.84   0
   0  -6   1   73.80    2.87   0
  -1   6  -1   55.19    2.52   0
   1   6   1   54.60    3.10   0
   1  -6   1   53.51    2.61   0
  -1  -6  -1   54.82    3.15   0
  -2   6  -1  126.80    2.61   0
   2   6   1  134.77    4.37   0
  -2  -6  -1  130.41    4.20   0
   2  -6   1  129.84    2.72   0
  -3  -6  -1   95.68    5.13   0
   3  -6   1   94.30    2.49   0
  -3   6  -1   96.51    2.81   0
   4  -6   1    0.10    1.83   0
  -4   6  -1    0.72    1.80   0
  -5   6  -1    0.80    1.71   0
   5  -6   1    1.01    1.74   0
  -6   6  -1   23.80    2.59   0
   6  -6   1   24.57    2.47   0
   7  -6   1   44.09    2.77   0
  -7   6  -1   38.70    2.29   0
  -8   6  -1    5.41    2.01   0
   8  -6   1    5.13    2.04   0
   9  -6   1    5.25    2.62   0
  10  -6   1    1.89    2.68   0
  11  -6   1    1.13    2.41   0
  12  -6   1   -0.08    2.95   0
  12  -7  -1    3.12    2.64   0
  11  -7  -1    7.74    2.98   0
  10  -7  -1    1.36    2.38   0
   9  -7  -1    4.79    2.21   0
   8  -7  -1    6.99    2.19   0
   7  -7  -1    7.08    2.51   0
   6  -7  -1   44.44    2.34   0
   5  -7  -1    2.31    2.21   0
   5   7  -1    0.51    4.79   0
   4   7  -1   11.38    3.46   0
   4  -7  -1   11.52    1.98   0
  -4   7   1   11.82    2.30   0
  -4  -7   1   11.51    3.98   0
   3  -7  -1   10.43    2.36   0
  -3  -7   1    5.86    3.24   0
  -3   7   1    5.68    2.26   0
   3   7  -1    6.64    3.02   0
   2   7  -1    2.54    2.60   0
  -2   7   1    1.67    2.23   0
  -2  -7   1    1.28    2.71   0
   2  -7  -1    2.11    2.22   0
  -1  -7   1    0.76    2.34   0
  -1   7   1    0.67    2.12   0
   1   7  -1    1.12    2.29   0
   1  -7  -1   -0.40    2.23   0
   0  -7   1    1.85    2.17   0
   0   7   1    0.23    2.31   0
   0   7  -1    1.02    2.11   0
   0  -7  -1    1.73    2.32   0
  -1   7  -1   23.26    2.36   0
  -1  -7  -1   26.02    2.59   0
   1   7   1   28.15    2.53   0
   1  -7   1   24.18    2.41   0
  -2   7  -1   10.95    2.27   0
  -2  -7  -1    9.11    2.87   0
   2  -7   1   11.06    1.83   0
   3  -7   1   12.24    1.97   0
  -3  -7  -1   10.35    3.87   0
  -3   7  -1   10.40    1.96   0
  -4   7  -1    2.53    1.87   0
   4  -7   1    2.17    1.80   0
   5  -7   1    4.11    1.88   0
  -5   7  -1    5.01    2.27   0
   6  -7   1   17.71    2.27   0
  -6   7  -1   20.59    2.57   0
   7  -7   1    4.13    2.04   0
  -7   7  -1    1.92    1.99   0
   8  -7   1   13.81    2.68   0
   9  -7   1   -0.75    2.20   0
  10  -7   1    3.19    2.37   0
  11  -7   1   -2.04    2.46   0
  12  -7   1   -0.45    2.79   0
  11  -8  -1   -0.09    2.64   0
  10  -8  -1    2.53    3.01   0
   9  -8  -1    1.86    2.86   0
   8  -8  -1    2.27    2.25   0
   7  -8  -1    1.06    2.60   0
   6  -8  -1   14.38    2.55   0
   5  -8  -1    8.86    2.06   0
  -4  -8   1    2.35    3.85   0
   4   8  -1    0.58    3.57   0
   4  -8  -1   -0.33    1.96   0
   3   8  -1    0.63    2.80   0
  -3  -8   1    1.44    3.31   0
   3  -8  -1    1.45    2.42   0
   2   8  -1    3.91    2.80   0
  -2   8   1    3.13    2.29   0
   2  -8  -1    3.70    1.92   0
  -2  -8   1    3.36    2.93   0
  -1   8   1   -0.28    2.22   0
  -1  -8   1    1.09    2.27   0
   1  -8  -1   -0.01    2.33   0
   1   8  -1   -0.88    2.22   0
   0  -8   1    0.57    2.53   0
   0   8  -1    1.06    2.22   0
   0  -8  -1    1.26    2.47   0
  -1  -8  -1    0.92    2.29   0
  -1   8  -1   -0.29    2.20   0
   1  -8   1   -0.16    2.30   0
  -2  -8  -1    1.31    3.27   0
  -2   8  -1    1.88    2.26   0
   2  -8   1   -0.16    2.31   0
   3  -8   1   -0.55    2.30   0
  -3   8  -1    3.71    2.30   0
  -3  -8  -1    1.99    3.50   0
   4  -8   1   11.00    2.47   0
  -4   8  -1   13.38    2.04   0
   5  -8   1   11.95    2.04   0
  -5   8  -1   17.46    2.10   0
  -6   8  -1    2.29    1.99   0
   6  -8   1    2.66    2.03   0
   7  -8   1    6.12    2.21   0
  -7   8  -1    4.08    2.68   0
   8  -8   1   -0.17    2.20   0
   9  -8   1    0.08    2.40   0
  10  -8   1    0.83    2.40   0
  11  -8   1    1.23    2.59   0
  10  -9  -1    4.56    2.72   0
   9  -9  -1   -0.59    3.02   0
   8  -9  -1    1.37    2.45   0
   7  -9  -1    4.61    2.13   0
   6  -9  -1    2.88    2.14   0
   5  -9  -1    2.96    2.67   0
  -4  -9   1    0.96    3.96   0
   4  -9  -1   -0.05    2.14   0
   3  -9  -1    2.17    2.41   0
   3   9  -1    2.56    3.20   0
  -3  -9   1    1.91    3.32   0
   2   9  -1   16.06    2.97   0
   2  -9  -1   13.39    2.45   0
  -2  -9   1   15.10    2.69   0
   1  -9  -1   20.56    2.59   0
  -1  -9   1   23.94    3.09   0
   1   9  -1   20.66    2.71   0
   0  -9  -1    6.82    2.54   0
   0   9  -1    5.85    2.50   0
   0  -9   1    7.45    2.49   0
   1  -9   1   67.61    3.01   0
  -1  -9  -1   64.80    3.20   0
  -1   9  -1   67.26    2.62   0
  -2  -9  -1    1.53    2.91   0
   2  -9   1    1.43    2.49   0
  -2   9  -1    0.65    1.87   0
  -3   9  -1    2.23    2.53   0
   3  -9   1    3.50    2.52   0
  -3  -9  -1    1.90    3.85   0
  -4   9  -1   -1.00    2.63   0
   4  -9   1    2.87    2.65   0
   5  -9   1    1.05    1.99   0
  -5   9  -1    3.16    2.67   0
   6  -9   1    0.19    2.02   0
  -6   9  -1    1.27    2.13   0
   7  -9   1    0.03    2.66   0
   8  -9   1    1.19    2.81   0
   9  -9   1   -0.36    2.47   0
  10  -9   1    0.53    2.66   0
   9 -10  -1    0.50    3.20   0
   8 -10  -1    2.01    2.51   0
   7 -10  -1    1.98    2.39   0
   6 -10  -1   -0.11    2.81   0
   5 -10  -1   10.20    2.90   0
  -4 -10   1    1.12    4.34   0
   4 -10  -1   -1.19    2.65   0
  -3 -10   1    1.00    3.27   0
   3 -10  -1    3.69    2.66   0
   2  10  -1    2.65    3.07   0
   2 -10  -1    3.04    2.49   0
  -2 -10   1    1.97    3.20   0
   1  10  -1   16.56    2.73   0
  -1 -10   1   12.66    3.17   0
   1 -10  -1   11.86    2.73   0
   0 -10  -1    1.25    2.68   0
   0 -10   1    3.07    2.64   0
   0  10  -1    2.97    2.62   0
  -1 -10  -1   22.11    2.86   0
  -1  10  -1   25.31    2.79   0
   1 -10   1   24.94    2.31   0
  -2 -10  -1    8.97    3.67   0
  -2  10  -1    7.79    2.68   0
   2 -10   1   10.18    2.24   0
  -3 -10  -1    1.62    3.96   0
   3 -10   1    2.27    2.18   0
  -3  10  -1    3.21    2.57   0
  -4  10  -1    7.85    2.81   0
   4 -10   1    5.48    2.35   0
  -5  10  -1    5.26    2.80   0
   5 -10   1    0.54    2.37   0
   6 -10   1    0.55    2.25   0
   7 -10   1    2.39    2.93   0
   8 -10   1    0.01    3.01   0
   9 -10   1   -1.40    3.44   0
   7 -11  -1    2.13    3.23   0
   6 -11  -1    0.22    3.04   0
   5 -11  -1    0.03    2.49   0
   4 -11  -1    0.79    2.96   0
  -4 -11   1    0.69    5.04   0
  -3 -11   1    1.54    3.94   0
   3 -11  -1    1.79    2.98   0
  -2 -11   1    4.18    3.46   0
   2 -11  -1    0.94    2.80   0
   1 -11  -1    0.85    2.93   0
  -1 -11   1    1.83    3.01   0
   0 -11   1    0.14    2.81   0
   0 -11  -1    1.89    2.98   0
   1 -11   1    3.68    2.84   0
  -1  11  -1    0.92    2.74   0
  -1 -11  -1    1.61    3.47   0
  -2 -11  -1    6.38    4.10   0
   2 -11   1    7.28    2.82   0
  -2  11  -1    4.92    2.77   0
  -3 -11  -1    1.16    4.69   0
   3 -11   1    4.10    2.80   0
   4 -11   1    1.95    3.07   0
   5 -11   1    4.43    2.94   0
   6 -11   1    3.69    3.14   0
   7 -11   1    0.60    3.20   0
   5 -12  -1   -0.56    2.68   0
  -4 -12   1    1.34    6.84   0
   4 -12  -1   -0.81    3.21   0
  -3 -12   1   -0.60    4.77   0
   3 -12  -1   -0.31    2.74   0
   2 -12  -1    0.91    3.09   0
  -2 -12   1    0.71    3.74   0
   1 -12  -1    2.95    3.52   0
  -1 -12   1    1.32    3.65   0
   0 -12   1    2.51    3.25   0
   0 -12  -1    1.03    3.12   0
   1 -12   1    0.49    3.07   0
  -1 -12  -1    1.92    3.73   0
   2 -12   1   -1.29    3.10   0
  -2 -12  -1    0.13    4.23   0
   3 -12   1    1.99    3.22   0
  -3 -12  -1   -0.88    5.51   0
   4 -12   1    0.95    3.24   0
   5 -12   1    0.83    2.67   0
   0 -13  -1    3.24    4.13   0
   0 -13   1    1.58    3.43   0
  -1 -13  -1    2.52    4.62   0
  14   0  -2    4.43    3.30   0
  14   0  -2    2.86    3.20   0
  12   0  -2   31.05    2.85   0
  10   0  -2   -1.18    2.39   0
   8   0  -2    4.47    2.14   0
   6   0  -2  236.10    3.73   0
   0   0  -2   63.53    4.57   0
   0   0   2   59.48    5.25   0
   2   0   2    9.31    3.12   0
  -2   0  -2    9.82    3.08   0
   4   0   2  498.58    5.76   0
  -4   0  -2  507.32    5.87   0
   6   0   2  327.84    4.37   0
  -6   0  -2  357.75    4.46   0
   8   0   2   13.13    2.30   0
  10   0   2    6.64    2.47   0
  12   0   2    0.53    2.62   0
  14   0   2   13.46    3.51   0
  14   1  -2    3.69    3.39   0
  14  -1  -2    4.67    3.17   0
  14   1  -2    3.22    3.32   0
  13   1  -2   -0.01    2.98   0
  13  -1  -2    2.96    2.92   0
  13   1  -2    2.27    3.55   0
  12   1  -2    5.77    2.64   0
  12  -1  -2    5.00    2.71   0
  12   1  -2    6.37    2.72   0
  11   1  -2    1.05    2.51   0
  11  -1  -2    1.85    2.55   0
  10  -1  -2   61.96    2.35   0
  10   1  -2   57.11    2.82   0
   9  -1  -2    2.05    1.97   0
   9   1  -2    7.69    2.17   0
   8   1  -2    0.59    2.22   0
   8  -1  -2    1.17    2.16   0
   7   1  -2    0.67    2.09   0
   7  -1  -2    3.30    2.19   0
   6  -1  -2   86.93    2.54   0
   6   1  -2   82.67    2.89   0
   5  -1  -2   90.64    2.57   0
   4  -1  -2  431.43    4.61   0
   3   1  -2   20.02    3.02   0
   2   1  -2   33.55    3.59   0
  -2  -1   2   35.40    3.53   0
   1   1  -2  325.23    6.85   0
  -1  -1   2  306.25    6.78   0
   0  -1  -2  124.64    5.47   0
   0   1  -2  119.72    4.65   0
   0  -1   2  125.72    4.69   0
   1  -1   2  420.89    6.47   0
   1   1   2  436.90   10.05   0
  -1  -1  -2  447.13   10.07   0
  -1   1  -2  410.34    6.36   0
  -2   1  -2  129.72    3.64   0
   2  -1   2  129.44    3.62   0
   2   1   2  126.77    5.82   0
  -2  -1  -2  132.83    5.82   0
  -3  -1  -2    4.67    2.65   0
  -3   1  -2    2.50    2.49   0
   3   1   2    2.70    2.62   0
   3  -1   2    4.44    2.08   0
  -4  -1  -2  295.70    5.22   0
   4   1   2  286.93    5.25   0
   4  -1   2  292.96    4.34   0
  -4   1  -2  281.84    3.95   0
  -5  -1  -2    5.01    2.21   0
  -5   1  -2    6.50    1.82   0
   5  -1   2    6.25    2.22   0
   5   1   2    3.88    2.56   0
   6  -1   2  289.87    3.66   0
  -6   1  -2  292.46    3.85   0
   6   1   2  292.04    4.75   0
   7  -1   2    1.81    2.04   0
  -7   1  -2    0.17    1.67   0
   7   1   2    0.68    2.20   0
   8   1   2   94.94    3.02   0
   8  -1   2   95.84    2.90   0
   9  -1   2    6.21    2.40   0
   9   1   2    7.61    2.25   0
  10   1   2   66.39    2.98   0
  10  -1   2   66.71    2.79   0
  11  -1   2   14.28    2.25   0
  11   1   2   12.07    2.75   0
  12  -1   2   -1.31    2.91   0
  12   1   2    2.11    3.28   0
  13  -1   2    1.06    3.07   0
  13   1   2    0.85    3.05   0
  14   1   2    0.36    3.42   0
  14  -1   2    0.95    2.70   0
  14   2  -2    2.97    3.97   0
  14   2  -2    1.17    3.61   0
  14  -2  -2    3.13    3.23   0
  13  -2  -2    2.48    2.97   0
  13   2  -2    2.09    3.38   0
  13   2  -2    2.43    3.62   0
  12  -2  -2    4.16    2.79   0
  12   2  -2    5.87    2.82   0
  12   2  -2    4.53    3.12   0
  11   2  -2    3.79    2.72   0
  11   2  -2    7.38    2.59   0
  11  -2  -2    5.80    2.69   0
  10  -2  -2   35.70    2.73   0
  10   2  -2   34.83    2.82   0
  10   2  -2   36.89    3.31   0
   9   2  -2    4.73    2.53   0
   9   2  -2    0.79    2.59   0
   9  -2  -2    3.22    1.95   0
   8  -2  -2    0.94    1.84   0
   8   2  -2    1.50    2.75   0
   8   2  -2    1.62    2.24   0
   7   2  -2   38.52    3.01   0
   7  -2  -2   34.63    2.42   0
   7   2  -2   39.05    2.54   0
   6   2  -2   26.30    3.01   0
   6  -2  -2   26.37    1.99   0
   5  -2  -2  490.48    4.39   0
   5   2  -2  495.39    6.09   0
   4   2  -2  276.73    5.11   0
   4  -2  -2  270.91    3.71   0
   3  -2  -2  114.16    3.33   0
  -3  -2   2  113.16    3.79   0
   3   2  -2  117.45    4.16   0
   2   2  -2  787.90    8.80   0
   2  -2  -2  780.79    7.08   0
  -2  -2   2  759.62    8.63   0
   1  -2  -2   35.66    2.79   0
   1   2  -2   39.36    3.41   0
  -1  -2   2   39.62    3.53   0
   0   2  -2  439.62    6.50   0
   0  -2   2  421.16    6.12   0
   1  -2   2  439.00    5.63   0
  -1  -2  -2  468.41   10.00   0
  -1   2  -2  465.17    5.87   0
   2  -2   2   17.35    2.33   0
  -2   2  -2   17.13    2.29   0
   3  -2   2  120.32    3.04   0
  -3  -2  -2  125.73    6.59   0
   3   2   2  123.28    6.73   0
  -3   2  -2  115.25    3.04   0
  -4   2  -2  423.31    4.71   0
   4   2   2  428.49    8.04   0
   4  -2   2  404.17    4.32   0
   5   2   2    6.10    2.60   0
   5  -2   2    8.10    1.77   0
  -5   2  -2    6.49    1.73   0
   6  -2   2   91.29    2.80   0
  -6   2  -2   98.94    2.89   0
   6   2   2   91.08    3.90   0
  -7   2  -2   17.63    1.87   0
   7   2   2   18.62    2.70   0
   7  -2   2   18.89    1.95   0
   8  -2   2   91.12    2.82   0
   8   2   2   88.32    3.47   0
  -8   2  -2   88.88    2.49   0
   9   2   2    2.17    2.82   0
   9  -2   2    1.59    1.89   0
  10   2   2    9.11    2.98   0
  10  -2   2   11.28    2.61   0
  11   2   2    1.05    3.08   0
  11  -2   2    2.24    2.20   0
  12  -2   2   -0.44    2.21   0
  12   2   2   -0.14    2.81   0
  13   2   2    0.13    3.58   0
  13  -2   2    0.79    2.45   0
  14   2   2   -0.25    3.85   0
  14  -2   2    2.53    3.27   0
  14   2   2    2.21    4.03   0
  14  -3  -2    1.84    2.69   0
  14   3  -2    0.87    3.92   0
  14   3  -2    1.78    4.21   0
  13   3  -2    2.31    3.82   0
  13  -3  -2    1.84    3.00   0
  13   3  -2    0.64    3.65   0
  12  -3  -2    3.64    2.76   0
  12   3  -2    3.55    2.84   0
  12   3  -2    0.46    3.43   0
  11   3  -2    1.93    2.85   0
  11   3  -2    2.47    3.29   0
  11  -3  -2    3.87    2.23   0
  10   3  -2    2.68    2.93   0
  10  -3  -2    3.76    2.42   0
  10   3  -2   -0.08    2.45   0
   9   3  -2   85.28    3.57   0
   9   3  -2   88.71    3.37   0
   9  -3  -2   92.03    2.86   0
   8   3  -2  145.12    4.03   0
   8   3  -2  149.26    3.96   0
   8  -3  -2  152.34    2.77   0
   7  -3  -2   35.68    2.01   0
   7   3  -2   36.62    3.07   0
   7   3  -2   38.80    2.91   0
   6  -3  -2   87.12    2.74   0
   6   3  -2   88.09    3.36   0
   5  -3  -2   16.62    1.89   0
   5   3  -2   15.34    3.01   0
   4  -3  -2   58.04    2.25   0
   4   3  -2   59.77    3.43   0
   3   3  -2    1.07    2.71   0
  -3  -3   2    0.19    2.77   0
   3  -3  -2    2.32    2.34   0
   2  -3  -2  474.13    5.25   0
  -2  -3   2  462.44    6.44   0
   2   3  -2  504.04    6.56   0
   1   3  -2   99.22    3.63   0
  -1  -3   2  101.32    3.93   0
   1  -3  -2   96.74    3.38   0
   0  -3  -2   11.69    2.51   0
   0  -3   2   10.87    2.69   0
   0   3  -2   10.93    2.63   0
   1  -3   2 1581.13    9.36   0
  -1  -3  -2 1655.94   14.29   0
  -1   3  -2 1590.53    9.41   0
  -2   3  -2  144.88    3.52   0
   2  -3   2  151.01    3.23   0
   3  -3   2   40.22    2.24   0
  -3   3  -2   38.71    2.59   0
   4  -3   2   49.23    2.49   0
  -4   3  -2   47.51    2.12   0
   5   3   2   53.52    5.44   0
   5   3   2   50.09    5.08   0
  -5   3  -2   49.94    2.50   0
   5  -3   2   49.22    2.16   0
   6  -3   2   50.19    2.20   0
   6   3   2   47.67    4.03   0
  -6   3  -2   48.14    2.19   0
  -7   3  -2   24.95    1.97   0
   7  -3   2   26.04    2.01   0
   7   3   2   21.87    3.22   0
   8   3   2    5.56    3.23   0
  -8   3  -2    6.11    2.20   0
   8  -3   2    5.10    2.29   0
  -9   3  -2   26.93    2.03   0
   9  -3   2   23.19    2.47   0
   9   3   2   27.17    3.35   0
  10  -3   2   22.53    2.23   0
  10   3   2   21.54    3.55   0
  11  -3   2   11.22    2.70   0
  11   3   2   10.09    3.64   0
  11   3   2    9.57    3.30   0
  12   3   2    3.89    3.36   0
  12   3   2    2.91    3.54   0
  12  -3   2    1.45    2.41   0
  13   3   2   -1.43    4.27   0
  13  -3   2    0.43    2.53   0
  13   3   2    0.57    3.64   0
  14  -3   2    2.97    3.44   0
  14   3   2    3.63    4.24   0
  14   3   2    2.50    4.60   0
  13  -4  -2    2.05    3.04   0
  13   4  -2    1.45    4.26   0
  13   4  -2    3.21    4.08   0
  12  -4  -2    1.79    3.01   0
  12   4  -2    1.02    3.61   0
  12   4  -2    1.81    3.50   0
  11   4  -2    1.39    3.48   0
  11   4  -2    3.16    3.78   0
  11  -4  -2    2.24    2.09   0
  10   4  -2    2.07    3.16   0
  10  -4  -2    1.96    2.00   0
  10   4  -2    1.84    3.34   0
   9   4  -2   13.19    3.16   0
   9   4  -2   14.80    2.96   0
   9  -4  -2   13.39    2.08   0
   8  -4  -2    6.63    1.95   0
   8   4  -2    6.89    2.98   0
   8   4  -2    8.85    3.24   0
   7  -4  -2   16.99    1.89   0
   7   4  -2   19.08    3.56   0
   7   4  -2   17.71    3.26   0
   6   4  -2   33.64    3.06   0
   6  -4  -2   33.11    2.47   0
   5  -4  -2    3.55    1.81   0
   5   4  -2    6.23    2.88   0
   4   4  -2  128.26    4.23   0
   4  -4  -2  121.49    2.65   0
  -4  -4   2  127.89    4.57   0
   3   4  -2  748.74    8.00   0
   3  -4  -2  706.31    5.54   0
  -3  -4   2  755.23    8.22   0
  -2  -4   2    5.12    2.85   0
   2  -4  -2    5.81    1.72   0
   2   4  -2    6.47    2.73   0
  -1  -4   2  796.62    7.20   0
   1  -4  -2  726.70    6.23   0
   1   4  -2  791.78    7.17   0
   0  -4  -2    0.50    2.16   0
   0   4  -2    1.56    1.76   0
   0  -4   2    1.23    2.20   0
   1  -4   2  224.38    3.55   0
  -1  -4  -2  220.73    5.06   0
  -1   4  -2  224.35    3.77   0
  -2  -4  -2  350.80    8.41   0
   2  -4   2  337.05    3.94   0
  -2   4  -2  340.15    4.00   0
  -3   4  -2   73.09    2.33   0
   3  -4   2   72.39    2.62   0
  -4   4  -2   85.34    2.46   0
   4  -4   2   84.54    2.46   0
   5  -4   2   21.18    1.91   0
  -5   4  -2   19.61    1.92   0
   6  -4   2  147.29    3.04   0
  -6   4  -2  151.00    2.79   0
  -7   4  -2  107.01    2.79   0
   7  -4   2  108.05    2.83   0
   8  -4   2    1.23    1.97   0
   8   4   2    0.02    4.77   0
  -8   4  -2    1.12    1.94   0
   8   4   2    1.69    4.91   0
  -9   4  -2    0.79    2.34   0
   9   4   2    0.81    4.17   0
   9  -4   2   -0.46    1.92   0
   9   4   2    1.22    4.35   0
  10   4   2    1.22    4.03   0
  10  -4   2    0.53    1.94   0
  10   4   2    1.08    4.23   0
  11   4   2    1.82    4.31   0
  11  -4   2    3.03    2.31   0
  11   4   2    1.71    4.57   0
  12   4   2    3.08    4.76   0
  12  -4   2    4.06    2.31   0
  12   4   2    2.91    4.60   0
  13  -4   2    0.29    3.07   0
  13   4   2    0.74    5.20   0
  13   4   2    0.60    5.17   0
  13   5  -2    0.19    5.21   0
  13   5  -2    0.86    5.25   0
  13  -5  -2    0.76    3.13   0
  12   5  -2    0.41    4.61   0
  12  -5  -2    0.83    2.35   0
  12   5  -2   -0.92    4.42   0
  11   5  -2    0.58    4.33   0
  11  -5  -2    2.68    2.24   0
  11   5  -2    0.89    4.44   0
  10   5  -2    6.70    4.02   0
  10  -5  -2    7.77    2.16   0
  10   5  -2    5.17    3.87   0
   9   5  -2    0.35    3.71   0
   9   5  -2    0.78    3.84   0
   9  -5  -2    1.75    2.42   0
   8   5  -2    2.05    3.33   0
   8   5  -2    0.92    3.59   0
   8  -5  -2    0.30    2.02   0
   7   5  -2    0.63    3.52   0
   7  -5  -2   -1.12    2.27   0
   7   5  -2    2.36    3.61   0
   6   5  -2    2.63    3.48   0
   6  -5  -2    1.76    1.89   0
   5   5  -2    6.81    2.97   0
   5  -5  -2    6.49    2.22   0
  -4  -5   2    8.05    3.33   0
   4  -5  -2    9.38    1.90   0
   4   5  -2    9.02    2.72   0
   3  -5  -2   10.46    1.69   0
   3   5  -2   10.69    2.76   0
  -3  -5   2   12.08    2.92   0
   2  -5  -2  501.23    4.55   0
   2   5  -2  500.57    6.04   0
  -2  -5   2  504.36    6.37   0
   1   5  -2    3.22    2.26   0
   1  -5  -2    2.52    2.16   0
  -1  -5   2    4.12    2.34   0
   0  -5   2   15.87    2.36   0
   0  -5  -2   19.72    2.41   0
   0   5  -2   18.66    2.25   0
  -1  -5  -2    3.17    2.54   0
  -1   5  -2    1.32    1.71   0
   1  -5   2    1.15    1.74   0
   2  -5   2   48.42    2.19   0
  -2  -5  -2   50.19    4.00   0
  -2   5  -2   51.78    2.22   0
   3  -5   2    2.85    2.26   0
  -3   5  -2    0.01    1.80   0
   4  -5   2  103.98    2.89   0
  -4   5  -2  107.29    2.55   0
  -5   5  -2   77.80    2.36   0
   5  -5   2   76.90    2.31   0
  -6   5  -2    2.75    2.27   0
   6  -5   2    2.88    2.30   0
  -7   5  -2   12.60    2.02   0
   7  -5   2   12.05    1.95   0
  -8   5  -2  312.07    3.64   0
   8  -5   2  291.96    3.94   0
  -9   5  -2    3.14    2.07   0
   9  -5   2    3.43    2.00   0
  10  -5   2    0.50    2.17   0
  11  -5   2    1.24    2.58   0
  12  -5   2    5.89    2.49   0
  13  -5   2   -0.45    3.32   0
  13  -6  -2    6.28    2.77   0
  12  -6  -2    5.22    2.58   0
  11  -6  -2    2.76    2.91   0
  10  -6  -2   -0.04    2.67   0
   9   6  -2    0.89    5.55   0
   9  -6  -2    2.15    2.09   0
   9   6  -2    0.86    5.63   0
   8   6  -2    1.29    4.98   0
   8   6  -2    0.05    5.02   0
   8  -6  -2    1.74    2.03   0
   7   6  -2  112.74    5.91   0
   7  -6  -2  110.59    2.69   0
   7   6  -2  117.43    5.84   0
   6   6  -2    4.41    4.06   0
   6  -6  -2    2.83    1.88   0
   5  -6  -2    9.41    2.21   0
   5   6  -2    8.53    3.17   0
  -4  -6   2   17.33    3.32   0
   4   6  -2   16.96    3.13   0
   4  -6  -2   14.89    2.32   0
  -3  -6   2   30.44    3.05   0
   3   6  -2   30.24    2.85   0
   3  -6  -2   26.04    2.34   0
   2   6  -2  135.71    3.69   0
  -2  -6   2  128.77    3.47   0
   2  -6  -2  130.91    2.97   0
   1  -6  -2   51.03    2.58   0
  -1  -6   2   56.55    2.76   0
   1   6  -2   52.22    2.66   0
   0  -6   2    8.87    2.27   0
   0  -6  -2    8.87    2.29   0
   0   6  -2    8.99    2.18   0
  -1  -6  -2   16.72    2.78   0
   1  -6   2   18.43    1.88   0
  -1   6  -2   18.18    2.31   0
   2  -6   2   15.72    1.69   0
  -2  -6  -2   17.74    3.44   0
  -2   6  -2   17.87    2.14   0
   3  -6   2   76.32    2.45   0
  -3   6  -2   68.88    2.73   0
  -3  -6  -2   73.01    5.80   0
  -4   6  -2   27.74    2.00   0
   4  -6   2   29.05    2.42   0
   5  -6   2    3.83    1.89   0
  -5   6  -2    4.28    1.75   0
   6  -6   2   12.51    2.46   0
  -6   6  -2   13.15    1.94   0
   7  -6   2   82.03    2.50   0
  -7   6  -2   80.30    2.58   0
  -8   6  -2   43.34    2.68   0
   8  -6   2   37.69    2.70   0
  -9   6  -2    1.68    2.68   0
   9  -6   2    3.21    2.19   0
  10  -6   2   -1.62    2.31   0
  11  -6   2    1.99    2.36   0
  12  -6   2    0.50    2.52   0
  12  -7  -2    0.95    3.24   0
  11  -7  -2    1.94    2.42   0
  10  -7  -2   -0.73    2.35   0
   9  -7  -2    6.87    2.23   0
   8  -7  -2    0.38    2.07   0
   7  -7  -2   22.55    2.16   0
   6  -7  -2   47.16    2.26   0
   6   7  -2   49.14    5.19   0
  -5  -7   2   14.25    3.77   0
   5  -7  -2   14.08    2.30   0
   5   7  -2   13.98    3.60   0
  -4  -7   2    5.68    3.35   0
   4   7  -2    6.35    3.16   0
   4  -7  -2    5.97    1.92   0
  -3  -7   2    2.43    2.90   0
   3  -7  -2    2.76    1.79   0
   3   7  -2    0.97    2.69   0
   2  -7  -2    1.71    1.78   0
  -2  -7   2    4.10    2.40   0
   2   7  -2    3.12    2.26   0
  -1  -7   2   66.79    3.29   0
   1   7  -2   61.57    2.80   0
   1  -7  -2   61.78    2.67   0
   0  -7  -2    2.97    2.73   0
   0  -7   2    5.89    1.83   0
   0   7  -2    5.38    2.20   0
  -1  -7  -2    5.49    2.31   0
   1  -7   2    5.50    1.85   0
  -1   7  -2    8.17    2.18   0
  -2   7  -2    1.35    1.88   0
  -2  -7  -2    1.52    3.13   0
   2  -7   2    1.58    2.29   0
  -3  -7  -2    0.53    4.20   0
  -3   7  -2   -2.75    2.14   0
   3  -7   2    2.56    2.32   0
   4  -7   2   12.41    1.91   0
  -4   7  -2   13.36    1.88   0
  -5   7  -2    1.79    2.31   0
   5  -7   2    0.77    1.84   0
  -6   7  -2   60.59    2.41   0
   6  -7   2   55.90    2.51   0
   7  -7   2    8.02    2.45   0
  -7   7  -2    6.38    2.01   0
  -8   7  -2    6.63    2.68   0
   8  -7   2    3.18    2.74   0
   9  -7   2   11.82    2.30   0
  10  -7   2    3.13    2.95   0
  11  -7   2    0.86    3.12   0
  12  -7   2    0.33    2.78   0
  11  -8  -2    5.25    2.61   0
  10  -8  -2    2.25    2.49   0
   9  -8  -2    1.59    2.34   0
   8  -8  -2    1.59    2.17   0
   7  -8  -2   10.49    2.61   0
   6  -8  -2   38.40    2.75   0
   5   8  -2    2.53    3.85   0
   5  -8  -2    1.60    2.42   0
  -5  -8   2    1.98    4.09   0
   4  -8  -2    3.59    2.46   0
  -4  -8   2    2.45    3.25   0
   4   8  -2    2.25    3.01   0
   3   8  -2    0.81    2.81   0
   3  -8  -2    0.82    2.30   0
  -3  -8   2   -0.16    3.31   0
  -2  -8   2    4.67    2.81   0
   2  -8  -2    5.34    2.31   0
   2   8  -2    4.96    2.81   0
   1   8  -2    9.86    2.26   0
   1  -8  -2   14.71    2.35   0
  -1  -8   2   12.26    2.42   0
   0   8  -2    8.00    2.23   0
   0  -8   2    7.62    2.45   0
   0  -8  -2    7.81    2.52   0
  -1  -8  -2    1.81    2.30   0
  -1   8  -2    0.94    2.25   0
   1  -8   2    2.19    2.31   0
  -2   8  -2    0.84    2.30   0
   2  -8   2    0.93    2.30   0
  -2  -8  -2    1.13    3.24   0
  -3  -8  -2    0.36    3.68   0
  -3   8  -2    0.81    2.27   0
   3  -8   2    1.30    1.91   0
   4  -8   2    2.88    1.92   0
  -4   8  -2    1.43    2.23   0
   5  -8   2    0.48    2.42   0
  -5   8  -2   -0.48    1.92   0
   6  -8   2    2.98    2.43   0
  -6   8  -2    1.97    1.99   0
  -7   8  -2    0.72    2.65   0
   7  -8   2    2.91    2.10   0
   8  -8   2   -0.54    2.18   0
  -8   8  -2   -2.53    2.15   0
   9  -8   2    0.16    2.43   0
  10  -8   2    2.76    3.03   0
  11  -8   2    4.39    3.25   0
  10  -9  -2   -0.03    2.63   0
   9  -9  -2   -0.99    2.47   0
   8  -9  -2    3.26    2.90   0
   7  -9  -2   -0.55    2.09   0
   6  -9  -2   -0.23    2.13   0
   5  -9  -2   14.44    2.63   0
  -5  -9   2   14.73    4.64   0
   5   9  -2   15.93    4.47   0
   4  -9  -2    2.54    2.62   0
  -4  -9   2    1.84    3.62   0
   4   9  -2    1.98    3.49   0
  -3  -9   2    2.78    3.01   0
   3  -9  -2    5.62    2.45   0
   3   9  -2    4.78    2.84   0
   2  -9  -2    2.78    2.38   0
  -2  -9   2    0.92    2.58   0
   2   9  -2    0.95    2.46   0
   1  -9  -2    1.58    2.51   0
  -1  -9   2    1.58    2.57   0
   1   9  -2    1.89    2.49   0
   0   9  -2   13.64    2.49   0
   0  -9  -2   12.92    3.08   0
   0  -9   2   12.20    2.58   0
  -1  -9  -2   -0.13    2.98   0
  -1   9  -2    1.92    2.37   0
   1  -9   2   -0.40    2.44   0
   2  -9   2    0.18    2.42   0
  -2   9  -2   -1.70    2.27   0
  -2  -9  -2    0.65    2.89   0
  -3   9  -2    1.21    2.68   0
   3  -9   2    1.15    2.25   0
  -3  -9  -2    0.67    4.10   0
  -4   9  -2    2.21    2.03   0
   4  -9   2    2.10    2.16   0
  -5   9  -2   -1.59    1.99   0
   5  -9   2    1.38    2.14   0
  -6   9  -2   11.41    2.15   0
   6  -9   2    9.57    2.29   0
   7  -9   2   -0.23    2.70   0
  -7   9  -2    3.87    2.66   0
   8  -9   2    0.61    2.96   0
   9  -9   2    0.79    3.02   0
  10  -9   2   -0.68    2.70   0
   9 -10  -2    0.69    2.63   0
   8 -10  -2    2.53    2.60   0
   7 -10  -2    2.28    2.95   0
   6 -10  -2   -1.61    2.28   0
  -5 -10   2    0.63    5.70   0
   5 -10  -2    1.33    2.82   0
   4 -10  -2   -0.04    2.70   0
  -4 -10   2    0.19    3.71   0
   4  10  -2   -0.07    3.90   0
   3 -10  -2    1.17    2.64   0
  -3 -10   2   -0.11    3.65   0
   3  10  -2    0.30    3.15   0
   2  10  -2    2.76    3.16   0
  -2 -10   2    1.47    2.84   0
   2 -10  -2    2.80    2.62   0
   1  10  -2    0.85    2.57   0
   1 -10  -2   -0.34    2.63   0
  -1 -10   2    1.97    3.09   0
   0 -10  -2   31.07    3.34   0
   0  10  -2   31.31    2.85   0
   0 -10   2   31.89    2.90   0
   1 -10   2    1.79    2.67   0
  -1 -10  -2    1.41    3.11   0
  -1  10  -2    1.56    2.61   0
  -2  10  -2    4.59    2.59   0
   2 -10   2    6.86    2.71   0
  -2 -10  -2    8.24    3.63   0
   3 -10   2    1.27    2.21   0
  -3  10  -2   -0.40    2.66   0
  -3 -10  -2    1.90    4.28   0
  -4  10  -2    0.05    2.18   0
   4 -10   2    3.13    2.18   0
  -5  10  -2    5.58    2.77   0
   5 -10   2    1.55    2.35   0
   6 -10   2    3.00    2.26   0
  -6  10  -2    3.60    2.91   0
   7 -10   2    1.61    2.46   0
   8 -10   2   -0.02    2.55   0
   9 -10   2    4.88    2.71   0
   7 -11  -2    0.80    3.18   0
   6 -11  -2    1.50    2.93   0
   5 -11  -2    1.87    3.01   0
   4 -11  -2    2.31    2.39   0
  -4 -11   2    0.58    4.42   0
  -3 -11   2   -0.14    3.58   0
   3 -11  -2    3.95    2.39   0
   2  11  -2    1.97    3.38   0
  -2 -11   2    1.68    3.44   0
   2 -11  -2    2.01    2.81   0
  -1 -11   2    2.60    3.47   0
   1  11  -2    1.84    3.43   0
   1 -11  -2    2.74    2.80   0
   0  11  -2    6.25    2.82   0
   0 -11  -2    6.51    3.03   0
   0 -11   2   10.36    3.13   0
  -1 -11  -2    0.23    3.31   0
  -1  11  -2   -0.65    2.73   0
   1 -11   2    1.59    2.73   0
  -2 -11  -2    2.20    3.82   0
  -2  11  -2    1.45    2.83   0
   2 -11   2    3.38    2.84   0
  -3  11  -2    1.55    2.37   0
  -3 -11  -2    1.47    5.08   0
   3 -11   2    3.08    2.94   0
   4 -11   2    0.05    2.54   0
  -4  11  -2    3.23    2.49   0
  -5  11  -2    0.74    3.05   0
   5 -11   2    1.88    2.47   0
   6 -11   2    4.83    2.60   0
   7 -11   2    0.59    2.62   0
   5 -12  -2    1.18    3.33   0
   4 -12  -2    1.03    3.23   0
  -4 -12   2    2.11    5.29   0
  -3 -12   2   -2.18    4.23   0
   3 -12  -2    3.04    3.17   0
  -2 -12   2    1.30    3.75   0
   2 -12  -2   -0.61    3.19   0
   1 -12  -2    3.34    3.23   0
  -1 -12   2    3.05    3.72   0
   0 -12  -2    3.67    3.27   0
   0 -12   2    3.55    3.21   0
   1 -12   2    2.00    3.14   0
  -1  12  -2   -0.65    3.04   0
  -1 -12  -2    2.90    3.58   0
  -2  12  -2    1.35    3.06   0
   2 -12   2    2.34    3.17   0
  -2 -12  -2    0.40    4.20   0
  -3 -12  -2    1.51    6.74   0
   3 -12   2    1.47    3.20   0
  -3 -12  -2    1.02    6.69   0
   4 -12   2    2.22    3.32   0
   5 -12   2    1.21    3.34   0
   0 -13  -2    1.05    4.15   0
  13   0  -3    5.65    3.09   0
  13   0  -3    1.88    3.13   0
  11   0  -3    3.00    2.35   0
   9   0  -3    2.56    2.27   0
   7   0  -3   61.47    2.47   0
   1   0  -3  800.27    8.36   0
  -1   0   3  784.88    8.35   0
  -1   0  -3 2498.33   15.11   0
   1   0   3 2388.42   14.77   0
  -3   0  -3 1887.01   11.33   0
   3   0   3 1824.72   11.27   0
   5   0   3   12.75    1.91   0
  -5   0  -3   12.76    2.31   0
   7   0   3   15.17    2.28   0
  -7   0  -3   14.53    1.91   0
   9   0   3    2.60    2.33   0
  11   0   3    4.63    2.59   0
  13   0   3    3.29    2.96   0
  14   1  -3    1.43    3.95   0
  14  -1  -3    6.01    3.25   0
  14   1  -3    2.13    3.24   0
  13  -1  -3    2.18    2.95   0
  13   1  -3    0.68    2.99   0
  13   1  -3    2.73    3.22   0
  12  -1  -3    4.44    2.24   0
  12   1  -3    0.40    2.84   0
  12   1  -3    0.66    2.65   0
  11   1  -3    3.04    2.65   0
  11  -1  -3    1.43    2.57   0
  11   1  -3    2.25    2.70   0
  10   1  -3    1.04    2.38   0
  10   1  -3   -0.50    1.86   0
  10  -1  -3    0.08    1.93   0
   9  -1  -3    9.19    2.29   0
   9   1  -3   10.23    2.31   0
   8  -1  -3   34.13    2.03   0
   8   1  -3   32.33    2.42   0
   7  -1  -3   12.45    1.91   0
   7   1  -3   12.57    2.16   0
   6  -1  -3    5.59    1.80   0
   6   1  -3    7.12    2.17   0
   5  -1  -3 1180.19    6.94   0
   5   1  -3 1156.99    7.64   0
   4   1  -3   82.79    3.15   0
   3   1  -3   61.41    3.27   0
   2   1  -3  366.50    5.61   0
  -2  -1   3  372.61    6.00   0
  -1  -1   3 3826.64   17.54   0
   1  -1  -3 3959.67   17.58   0
   1   1  -3 3909.75   17.64   0
   0  -1   3 4525.57   18.90   0
   0   1   3 4505.55   21.33   0
   0  -1  -3 4566.66   21.29   0
   0   1  -3 4256.61   17.86   0
  -1  -1  -3 4904.99   23.90   0
   1  -1   3 4887.17   18.70   0
   1   1   3 5058.60   24.85   0
  -1   1  -3 4978.65   18.77   0
  -2   1  -3  377.90    5.17   0
   2   1   3  367.99    6.97   0
   2  -1   3  377.08    5.57   0
  -2  -1  -3  380.63    7.08   0
   3   1   3   72.20    3.59   0
  -3  -1  -3   76.82    3.57   0
  -3   1  -3   75.06    3.09   0
   3  -1   3   74.18    2.79   0
  -4   1  -3  275.26    4.13   0
  -4  -1  -3  281.98    5.14   0
   4  -1   3  275.88    4.13   0
   4   1   3  275.40    5.16   0
   5   1   3   12.45    2.35   0
  -5   1  -3   14.61    2.35   0
  -5  -1  -3   14.96    2.67   0
   5  -1   3   13.32    1.95   0
   6  -1   3   41.50    2.03   0
  -6  -1  -3   40.17    2.96   0
   6   1   3   40.29    2.74   0
  -6   1  -3   39.99    2.34   0
   7   1   3   69.45    2.87   0
  -7   1  -3   73.94    2.33   0
   7  -1   3   74.37    2.63   0
  -7  -1  -3   74.27    3.11   0
   8   1   3    0.78    2.22   0
  -8   1  -3    1.51    2.20   0
   8  -1   3    1.92    1.81   0
   9  -1   3   63.34    2.81   0
   9   1   3   62.78    2.99   0
  10   1   3    8.99    2.56   0
  10  -1   3    6.52    1.95   0
  11  -1   3   11.47    2.62   0
  11   1   3   12.21    2.76   0
  12   1   3    0.82    2.94   0
  12  -1   3   -0.10    2.84   0
  13   1   3    0.99    3.13   0
  13  -1   3    1.47    2.96   0
  14   1   3    1.55    3.88   0
  14  -1   3    3.46    3.34   0
  14  -2  -3    4.80    3.27   0
  14   2  -3    3.16    3.43   0
  14   2  -3    1.55    3.29   0
  13  -2  -3    1.09    2.48   0
  13   2  -3    0.30    3.11   0
  13   2  -3    1.82    3.09   0
  12   2  -3   -1.00    2.65   0
  12  -2  -3    0.57    2.29   0
  12   2  -3    0.22    2.85   0
  11  -2  -3    3.09    2.20   0
  11   2  -3   -0.54    3.01   0
  11   2  -3    1.99    2.66   0
  10   2  -3   75.05    3.03   0
  10   2  -3   78.25    3.15   0
  10  -2  -3   79.10    2.57   0
   9  -2  -3   15.67    1.96   0
   9   2  -3   16.80    2.96   0
   9   2  -3   18.00    2.77   0
   8  -2  -3    1.88    1.80   0
   8   2  -3    0.70    2.20   0
   8   2  -3    0.90    2.34   0
   7   2  -3   76.51    3.04   0
   7  -2  -3   78.39    2.38   0
   6   2  -3   11.27    2.52   0
   6  -2  -3   10.88    2.26   0
   5   2  -3   81.93    3.21   0
   5  -2  -3   82.26    2.42   0
   4  -2  -3   65.04    2.72   0
   4   2  -3   62.01    3.07   0
  -3  -2   3  753.23    7.51   0
   3   2  -3  733.96    7.33   0
  -2  -2   3  133.75    4.18   0
   2   2  -3  131.24    4.10   0
   1   2  -3 5848.21   20.81   0
  -1  -2   3 5524.11   19.43   0
   0  -2  -3 9711.83   29.14   0
   0   2  -3 9999.99   25.48   0
   0  -2   3 9975.89   25.63   0
   1  -2   3  502.09    5.76   0
  -1  -2  -3  519.18    8.50   0
  -1   2  -3  496.04    5.89   0
  -2   2  -3   43.31    2.57   0
   2   2   3   48.21    4.62   0
   2  -2   3   46.87    2.61   0
  -2  -2  -3   46.93    4.53   0
   3   2   3  354.06    8.21   0
  -3   2  -3  343.98    4.27   0
   3  -2   3  334.96    4.23   0
  -3  -2  -3  339.71    7.93   0
  -4  -2  -3  126.53    4.76   0
   4   2   3  121.71    4.83   0
   4  -2   3  128.79    3.13   0
  -4   2  -3  127.31    2.87   0
  -5   2  -3    7.91    1.80   0
  -5  -2  -3    6.50    2.65   0
   5  -2   3    9.98    2.19   0
   5   2   3    7.48    2.70   0
   6  -2   3   31.09    2.46   0
  -6   2  -3   30.43    2.41   0
   6   2   3   28.99    3.28   0
   7  -2   3   15.66    2.22   0
  -7   2  -3   14.98    2.25   0
   7   2   3   14.04    2.73   0
   8   2   3   45.59    3.21   0
   8  -2   3   40.96    2.64   0
  -8   2  -3   43.81    2.18   0
  -9   2  -3    1.81    1.93   0
   9  -2   3    3.72    2.39   0
   9   2   3    4.15    2.90   0
  10   2   3    0.39    2.88   0
  10  -2   3    1.90    2.40   0
  11   2   3    0.24    3.22   0
  11  -2   3    0.31    2.10   0
  12   2   3    1.32    3.34   0
  12  -2   3    1.76    2.72   0
  13  -2   3    3.20    3.06   0
  13   2   3    3.62    3.69   0
  14   2   3    0.58    3.92   0
  14  -2   3   -0.34    3.44   0
  14  -3  -3    3.87    3.20   0
  14   3  -3    2.09    3.96   0
  14   3  -3    0.50    3.99   0
  13   3  -3    3.78    3.58   0
  13  -3  -3    2.56    2.95   0
  13   3  -3   -0.75    3.78   0
  12   3  -3   10.82    3.50   0
  12  -3  -3    9.32    2.87   0
  12   3  -3    9.91    3.07   0
  11   3  -3    5.59    2.77   0
  11  -3  -3    2.48    2.10   0
  11   3  -3    4.95    2.67   0
  10   3  -3    3.87    3.02   0
  10  -3  -3    3.57    1.89   0
  10   3  -3    0.83    2.84   0
   9  -3  -3    5.28    2.32   0
   9   3  -3    0.86    2.70   0
   9   3  -3    0.80    2.86   0
   8  -3  -3   47.56    2.12   0
   8   3  -3   50.05    3.40   0
   8   3  -3   51.38    3.17   0
   7   3  -3   41.22    2.78   0
   7  -3  -3   48.43    2.44   0
   6   3  -3   23.44    2.65   0
   6  -3  -3   22.68    2.03   0
   5  -3  -3    2.26    2.15   0
   5   3  -3    2.45    2.79   0
  -4  -3   3   -0.42    2.67   0
   4  -3  -3   -0.94    1.76   0
   4   3  -3    0.64    2.41   0
   3  -3  -3   49.15    2.65   0
  -3  -3   3   47.51    2.95   0
   3   3  -3   47.02    3.18   0
  -2  -3   3  323.14    5.05   0
   2   3  -3  331.20    5.10   0
   2  -3  -3  320.26    4.15   0
  -1  -3   3 1823.65   10.51   0
   1   3  -3 1731.49   10.54   0
   1  -3  -3 1778.07    9.94   0
   0  -3   3   34.32    2.47   0
   0   3  -3   34.97    2.83   0
   1  -3   3  585.57    5.68   0
  -1  -3  -3  606.55    8.47   0
  -1   3  -3  605.49    5.54   0
  -2   3  -3    6.86    1.98   0
   2  -3   3    6.16    1.97   0
  -2  -3  -3    5.77    4.04   0
   3  -3   3  148.40    2.95   0
  -3   3  -3  144.09    3.23   0
   4  -3   3    6.11    1.74   0
  -4   3  -3    3.04    2.19   0
   5  -3   3   69.09    2.28   0
   5   3   3   74.45    5.72   0
  -5   3  -3   73.96    2.63   0
   6  -3   3  124.26    2.65   0
   6   3   3  127.59    5.22   0
  -6   3  -3  129.16    3.01   0
   7   3   3   62.30    4.21   0
   7  -3   3   63.39    2.28   0
  -7   3  -3   60.23    2.25   0
  -8   3  -3    9.15    1.84   0
   8   3   3    9.54    3.35   0
   8  -3   3   10.83    1.88   0
   9  -3   3    7.28    2.04   0
   9   3   3    7.89    3.20   0
  -9   3  -3    8.84    2.03   0
  10   3   3   20.51    3.37   0
  10  -3   3   25.14    2.25   0
  11  -3   3    4.01    2.18   0
  11   3   3    2.60    3.17   0
  12   3   3    3.20    4.15   0
  12   3   3    3.70    3.55   0
  12  -3   3    1.80    2.94   0
  13  -3   3    5.26    3.14   0
  13   3   3    6.95    4.25   0
  13   3   3    5.22    4.32   0
  14   3   3    2.47    4.65   0
  13   4  -3    2.09    3.93   0
  13   4  -3    1.86    3.74   0
  13  -4  -3    3.33    2.60   0
  12   4  -3   -0.66    3.40   0
  12  -4  -3    1.55    2.87   0
  12   4  -3    3.24    3.96   0
  11   4  -3    0.72    3.35   0
  11  -4  -3    1.57    2.09   0
  11   4  -3    0.86    2.98   0
  10  -4  -3    3.82    2.50   0
  10   4  -3    2.09    3.58   0
  10   4  -3    2.74    3.02   0
   9   4  -3    3.15    3.10   0
   9  -4  -3    0.32    2.45   0
   9   4  -3    1.67    2.89   0
   8   4  -3    6.80    2.86   0
   8  -4  -3    8.35    1.99   0
   8   4  -3    8.59    3.10   0
   7  -4  -3   22.09    2.01   0
   7   4  -3   22.65    3.10   0
   6  -4  -3    4.93    1.88   0
   6   4  -3    6.72    2.77   0
   5  -4  -3   99.67    2.78   0
   5   4  -3  100.54    3.70   0
   4   4  -3   60.16    3.40   0
   4  -4  -3   55.33    2.23   0
  -4  -4   3   57.20    3.40   0
   3   4  -3  189.65    4.08   0
   3  -4  -3  181.64    3.39   0
  -3  -4   3  182.27    4.12   0
  -2  -4   3  288.44    4.72   0
   2   4  -3  298.12    4.67   0
   2  -4  -3  303.63    4.15   0
   1   4  -3  238.94    3.89   0
   1  -4  -3  244.83    3.99   0
  -1  -4   3  246.95    4.23   0
   0  -4  -3   21.10    2.50   0
   0   4  -3   17.45    1.95   0
   0  -4   3   20.55    2.35   0
  -1   4  -3  192.93    3.25   0
  -1  -4  -3  196.22    5.00   0
   1  -4   3  185.91    3.28   0
  -2   4  -3  645.71    5.11   0
  -2  -4  -3  698.10   10.60   0
   2  -4   3  652.67    5.21   0
  -2  -4  -3  670.16   10.57   0
   3  -4   3   60.66    2.54   0
  -3   4  -3   58.02    2.23   0
  -4   4  -3    2.65    1.87   0
   4  -4   3    3.39    1.82   0
  -5   4  -3   58.34    2.55   0
   5  -4   3   56.55    2.16   0
  -6   4  -3  200.75    3.04   0
   6  -4   3  197.51    3.01   0
  -7   4  -3  127.78    2.64   0
   7  -4   3  123.01    2.64   0
   8  -4   3  183.94    2.97   0
  -8   4  -3  175.95    3.29   0
   9   4   3    7.25    5.33   0
   9   4   3    7.82    4.97   0
  -9   4  -3   10.02    2.48   0
   9  -4   3    7.06    2.43   0
 -10   4  -3    1.09    2.02   0
  10   4   3    1.73    4.72   0
  10   4   3    0.19    4.79   0
  10  -4   3    1.12    2.42   0
  11   4   3    0.98    5.13   0
  11  -4   3    0.59    2.74   0
  11   4   3    0.81    4.88   0
  12   4   3    7.55    5.17   0
  12   4   3   10.41    5.37   0
  12  -4   3    7.15    2.45   0
  13   4   3    0.38    6.00   0
  13  -4   3    1.95    3.35   0
  13   4   3    0.71    5.55   0
  13  -5  -3   -0.44    2.61   0
  13   5  -3    0.82    4.49   0
  13   5  -3    1.48    4.74   0
  12   5  -3    1.89    4.12   0
  12  -5  -3    1.16    2.84   0
  12   5  -3    2.22    4.34   0
  11   5  -3    0.89    3.94   0
  11   5  -3    1.16    3.84   0
  11  -5  -3    0.21    2.15   0
  10  -5  -3   -0.49    2.19   0
  10   5  -3    0.55    3.43   0
  10   5  -3    1.25    3.58   0
   9   5  -3   11.86    3.50   0
   9  -5  -3   10.48    2.02   0
   9   5  -3    9.87    3.40   0
   8   5  -3    0.28    3.11   0
   8  -5  -3   -1.76    2.42   0
   8   5  -3    1.89    3.17   0
   7   5  -3   39.14    3.76   0
   7  -5  -3   43.66    2.25   0
   6   5  -3    7.70    3.21   0
   6  -5  -3    8.42    1.78   0
  -5  -5   3   17.86    2.87   0
   5   5  -3   15.83    3.06   0
   5  -5  -3   13.37    1.89   0
  -4  -5   3    4.27    2.80   0
   4  -5  -3    4.00    1.86   0
   4   5  -3    3.80    2.66   0
   3  -5  -3    5.23    1.87   0
  -3  -5   3    2.88    2.81   0
   3   5  -3    3.76    2.66   0
   2  -5  -3    1.84    1.64   0
  -2  -5   3    0.67    2.41   0
   2   5  -3    0.86    2.67   0
   1   5  -3   31.65    2.53   0
  -1  -5   3   31.31    2.68   0
   1  -5  -3   30.72    2.48   0
   0   5  -3   10.21    1.98   0
   0  -5   3   10.31    2.22   0
   0  -5  -3    8.75    2.65   0
  -1   5  -3   10.00    1.83   0
   1  -5   3    9.71    1.86   0
  -1  -5  -3   10.96    2.75   0
   2  -5   3    0.82    2.22   0
  -2  -5  -3    1.27    3.23   0
  -2   5  -3    0.55    1.82   0
   3  -5   3  412.30    4.06   0
  -3   5  -3  437.27    4.10   0
  -4   5  -3   53.58    2.60   0
   4  -5   3   51.94    2.24   0
   5  -5   3   74.41    2.76   0
  -5   5  -3   75.88    2.35   0
   6  -5   3   47.91    2.50   0
  -6   5  -3   48.79    2.13   0
   7  -5   3   82.25    2.43   0
  -7   5  -3   83.54    2.82   0
   8  -5   3    2.33    2.51   0
  -8   5  -3    1.38    2.02   0
  -9   5  -3   24.75    2.59   0
   9  -5   3   18.44    2.12   0
  10  -5   3    3.58    2.67   0
 -10   5  -3   -0.79    2.58   0
  11  -5   3    3.71    2.70   0
  12  -5   3    1.75    2.60   0
  13  -5   3   10.09    3.46   0
  12   6  -3   -0.66    6.53   0
  12  -6  -3    3.46    3.03   0
  12   6  -3    0.65    6.60   0
  11   6  -3    0.18    4.87   0
  11  -6  -3    1.36    2.91   0
  11   6  -3   -0.61    5.18   0
  10  -6  -3   -2.18    2.24   0
  10   6  -3    0.42    4.63   0
  10   6  -3    0.25    4.45   0
   9   6  -3    7.48    4.22   0
   9  -6  -3    5.29    2.18   0
   9   6  -3    3.75    4.21   0
   8   6  -3   13.72    4.07   0
   8   6  -3   12.71    4.21   0
   8  -6  -3   15.19    2.09   0
   7   6  -3   39.02    4.00   0
   7  -6  -3   39.67    2.63   0
   6   6  -3   24.24    3.79   0
   6  -6  -3   23.79    2.42   0
  -5  -6   3    1.70    2.84   0
   5   6  -3    0.88    2.73   0
   5  -6  -3    0.97    2.16   0
   4  -6  -3    1.99    2.19   0
  -4  -6   3    2.37    3.13   0
   4   6  -3    2.32    2.66   0
  -3  -6   3   11.64    2.48   0
   3   6  -3   13.43    2.65   0
   3  -6  -3   11.37    2.19   0
   2   6  -3   26.79    2.46   0
  -2  -6   3   31.46    2.93   0
   2  -6  -3   29.72    2.26   0
  -1  -6   3    0.76    2.23   0
   1  -6  -3    1.13    2.14   0
   1   6  -3   -0.38    2.16   0
   0  -6   3    9.35    2.25   0
   0   6  -3   11.00    1.77   0
   0  -6  -3   14.74    2.63   0
   1  -6   3   40.36    2.06   0
  -1  -6  -3   39.87    2.94   0
  -1   6  -3   34.35    1.98   0
   2  -6   3   18.83    1.78   0
  -2   6  -3   19.31    2.26   0
  -2  -6  -3   20.22    3.33   0
  -3   6  -3    5.05    1.87   0
   3  -6   3    9.05    2.34   0
  -4   6  -3    6.69    2.23   0
   4  -6   3    4.70    1.85   0
  -5   6  -3    7.52    1.85   0
   5  -6   3    7.54    2.17   0
   6  -6   3   18.25    2.47   0
  -6   6  -3   21.60    2.45   0
  -7   6  -3    4.97    2.55   0
   7  -6   3    1.40    2.11   0
   8  -6   3   11.41    2.14   0
  -8   6  -3    8.34    2.09   0
   9  -6   3    5.25    2.22   0
  -9   6  -3    5.07    2.18   0
  10  -6   3    3.79    2.30   0
 -10   6  -3   -0.01    2.20   0
  11  -6   3    1.58    2.39   0
  12  -6   3    4.00    2.63   0
  12  -7  -3    1.33    2.63   0
  11  -7  -3    3.41    2.46   0
  10  -7  -3   -2.43    2.90   0
   9  -7  -3   15.44    2.28   0
   8   7  -3    0.97    5.00   0
   8  -7  -3    0.86    2.15   0
   8   7  -3    2.61    5.20   0
   7   7  -3   34.86    4.53   0
   7  -7  -3   37.83    2.25   0
   6  -7  -3    5.65    2.40   0
   6   7  -3    6.76    3.49   0
   5   7  -3    1.14    3.13   0
  -5  -7   3    0.43    3.32   0
   5  -7  -3    2.38    1.82   0
   4   7  -3    5.35    2.80   0
   4  -7  -3    4.52    1.86   0
  -4  -7   3    3.29    3.01   0
   3  -7  -3    0.10    1.81   0
   3   7  -3    2.05    2.62   0
  -3  -7   3   -1.24    2.81   0
   2  -7  -3    7.84    2.33   0
   2   7  -3    7.84    2.30   0
  -2  -7   3    7.99    2.73   0
  -1  -7   3    1.07    2.35   0
   1   7  -3    1.46    2.23   0
   1  -7  -3    1.19    2.25   0
   0   7  -3    7.74    2.24   0
   0  -7  -3    6.38    2.67   0
   0  -7   3    6.45    2.27   0
   1  -7   3   17.34    2.38   0
  -1   7  -3   15.66    2.27   0
  -1  -7  -3   14.18    2.74   0
  -2  -7  -3    4.63    3.24   0
   2  -7   3    7.35    1.92   0
  -2   7  -3    4.92    2.31   0
  -3  -7  -3    0.97    4.64   0
   3  -7   3    0.15    2.41   0
  -3  -7  -3    1.05    4.52   0
  -3   7  -3    3.45    2.28   0
   4  -7   3   11.91    1.88   0
  -4   7  -3   11.53    1.88   0
   5  -7   3    4.40    2.31   0
  -5   7  -3    5.71    1.83   0
  -6   7  -3    4.91    2.08   0
   6  -7   3    2.06    2.54   0
   7  -7   3   -0.30    2.03   0
  -7   7  -3    5.02    2.10   0
   8  -7   3    1.00    2.10   0
  -8   7  -3    2.14    2.12   0
  -9   7  -3    4.29    2.22   0
   9  -7   3    4.70    2.23   0
  10  -7   3    1.69    2.94   0
  11  -7   3    1.80    3.17   0
  12  -7   3    0.43    3.21   0
  11  -8  -3   -1.65    2.65   0
  10  -8  -3   -1.02    3.01   0
   9  -8  -3   12.18    2.91   0
   8  -8  -3   10.29    2.70   0
   7  -8  -3    0.69    2.15   0
   6  -8  -3    3.66    2.40   0
   6   8  -3    0.49    4.19   0
   5  -8  -3    0.91    2.44   0
  -5  -8   3    0.75    3.77   0
   5   8  -3    1.31    3.34   0
  -4  -8   3    2.06    2.94   0
   4  -8  -3    0.21    1.98   0
   4   8  -3   -0.48    3.17   0
   3   8  -3    3.94    2.44   0
  -3  -8   3    1.36    2.95   0
   3  -8  -3    1.54    1.94   0
   2   8  -3   39.38    3.05   0
  -2  -8   3   40.43    3.22   0
   2  -8  -3   40.14    2.64   0
  -1  -8   3  106.83    3.47   0
   1  -8  -3  111.11    3.15   0
   1   8  -3  112.52    3.13   0
   0  -8   3   43.52    2.18   0
   0   8  -3   39.00    2.57   0
   0  -8  -3   42.14    3.09   0
  -1   8  -3   16.65    2.47   0
  -1  -8  -3   12.08    3.06   0
   1  -8   3   13.57    2.44   0
  -2   8  -3    3.12    1.93   0
  -2  -8  -3    2.51    3.17   0
   2  -8   3    1.18    2.41   0
   3  -8   3    6.56    1.93   0
  -3  -8  -3    7.76    4.46   0
  -3  -8  -3    7.65    4.38   0
  -3   8  -3    8.89    2.43   0
   4  -8   3   12.97    2.44   0
  -4   8  -3   10.19    1.99   0
   5  -8   3   11.09    2.02   0
  -5   8  -3   14.11    2.45   0
  -6   8  -3    2.94    2.03   0
   6  -8   3   -0.39    2.07   0
  -7   8  -3    1.73    2.65   0
   7  -8   3    2.48    2.22   0
   8  -8   3    2.55    2.29   0
  -8   8  -3   -1.17    2.71   0
   9  -8   3    3.57    2.44   0
  -9   8  -3    2.18    2.32   0
  10  -8   3    0.89    3.16   0
  11  -8   3    1.81    2.68   0
  10  -9  -3    1.09    3.23   0
   9  -9  -3    5.42    3.04   0
   8  -9  -3    0.09    2.31   0
   7  -9  -3    1.88    2.66   0
   6   9  -3   -0.22    5.01   0
   6  -9  -3    2.13    2.74   0
   5  -9  -3   -3.42    2.67   0
   5   9  -3    1.13    3.40   0
  -5  -9   3    0.35    3.99   0
   4  -9  -3    1.97    2.70   0
  -4  -9   3    2.26    3.58   0
   4   9  -3    3.32    3.39   0
   3   9  -3    3.13    2.88   0
   3  -9  -3    4.49    2.42   0
  -3  -9   3    2.87    3.02   0
   2   9  -3    7.69    2.59   0
   2  -9  -3    6.46    2.38   0
  -2  -9   3    7.59    2.98   0
   1   9  -3    2.44    2.56   0
  -1  -9   3    1.32    2.56   0
   1  -9  -3    4.38    2.58   0
   0  -9   3   10.01    2.14   0
   0   9  -3   10.90    2.52   0
   0  -9  -3   13.25    3.08   0
  -1  -9  -3    4.03    2.89   0
  -1   9  -3    5.62    2.37   0
   1  -9   3    4.23    2.42   0
  -2   9  -3    1.90    2.01   0
   2  -9   3    1.77    2.50   0
  -2  -9  -3    1.09    3.33   0
  -3  -9  -3    1.24    4.72   0
  -3  -9  -3    0.35    4.70   0
   3  -9   3   -1.91    2.73   0
  -3   9  -3    2.02    2.15   0
   4  -9   3    7.95    2.22   0
  -4   9  -3    2.72    2.17   0
   5  -9   3    9.29    2.52   0
  -5   9  -3    7.47    2.14   0
   6  -9   3    0.53    2.14   0
  -6   9  -3    2.20    2.60   0
  -7   9  -3    4.76    2.63   0
   7  -9   3    0.88    2.62   0
  -8   9  -3   -1.25    2.33   0
   8  -9   3    1.29    2.32   0
   9  -9   3    1.83    2.51   0
  10  -9   3    2.16    3.29   0
   9 -10  -3   -0.59    2.66   0
   8 -10  -3    2.05    3.17   0
   7 -10  -3    0.34    2.42   0
   6 -10  -3    1.16    2.85   0
  -5 -10   3   -0.09    4.76   0
   5 -10  -3    0.30    2.30   0
   5  10  -3    0.16    4.52   0
   4 -10  -3    2.21    2.69   0
   4  10  -3    1.77    3.55   0
  -4 -10   3    0.52    3.73   0
   3 -10  -3    4.15    2.61   0
  -3 -10   3   -0.24    3.18   0
   3  10  -3    0.95    3.07   0
   2  10  -3    4.81    2.68   0
   2 -10  -3    7.15    2.64   0
  -2 -10   3    4.81    3.25   0
   1  10  -3   -0.80    2.62   0
   1 -10  -3   -0.27    2.64   0
  -1 -10   3    0.65    2.65   0
   0  10  -3    6.75    2.60   0
   0 -10   3    3.62    2.68   0
   0 -10  -3    8.59    2.74   0
   1 -10   3    0.69    2.62   0
  -1 -10  -3    1.88    3.12   0
  -1  10  -3    0.48    2.56   0
   2 -10   3   -0.43    2.56   0
  -2 -10  -3    1.17    3.52   0
  -2  10  -3    0.50    2.53   0
   3 -10   3    4.48    2.70   0
  -3  10  -3    0.23    2.60   0
  -3 -10  -3    1.82    4.90   0
  -3 -10  -3    1.83    4.95   0
  -4  10  -3    2.61    2.20   0
   4 -10   3    2.33    2.32   0
   5 -10   3    2.09    2.40   0
  -5  10  -3    0.69    2.35   0
  -6  10  -3    4.56    2.33   0
   6 -10   3    2.26    2.31   0
   7 -10   3    2.24    2.45   0
  -7  10  -3    1.34    2.47   0
  -8  10  -3   -2.19    2.43   0
   8 -10   3    2.96    3.18   0
   9 -10   3    0.47    3.35   0
   7 -11  -3    1.37    2.67   0
   6 -11  -3    1.83    3.19   0
  -5 -11   3    0.44    5.33   0
   5 -11  -3   -1.25    2.61   0
   4  11  -3    0.59    3.90   0
   4 -11  -3    1.32    2.96   0
  -4 -11   3    0.90    4.03   0
   3  11  -3    3.76    3.46   0
   3 -11  -3    2.35    2.88   0
  -3 -11   3    2.15    3.54   0
   2 -11  -3    2.35    2.77   0
   2  11  -3    2.18    3.38   0
  -2 -11   3    2.81    3.42   0
  -1 -11   3    0.01    3.09   0
   1 -11  -3    1.98    2.78   0
   1  11  -3    2.09    3.34   0
   0 -11   3    3.59    2.95   0
   0  11  -3    6.83    2.80   0
   0 -11  -3    4.36    3.00   0
   1 -11   3    8.04    2.90   0
  -1  11  -3    8.31    2.89   0
  -1 -11  -3    7.53    3.62   0
   2 -11   3    2.84    2.96   0
  -2 -11  -3   -0.27    3.86   0
  -2  11  -3    1.64    2.85   0
  -3  11  -3    3.06    2.96   0
  -3 -11  -3    3.19    6.13   0
   3 -11   3    3.78    2.51   0
  -3 -11  -3    2.24    6.20   0
   4 -11   3    1.25    2.88   0
  -4  11  -3    1.66    2.42   0
   5 -11   3    3.14    2.59   0
  -5  11  -3    3.07    3.07   0
   6 -11   3    1.83    3.18   0
  -6  11  -3    1.54    3.14   0
   7 -11   3    4.20    3.31   0
  -7  11  -3   -0.06    2.73   0
   5 -12  -3    0.88    3.43   0
  -4 -12   3    1.12    4.88   0
   4 -12  -3   -0.05    3.25   0
  -3 -12   3    1.01    3.93   0
   3 -12  -3    2.84    3.14   0
   2 -12  -3    2.15    3.15   0
   2  12  -3    1.54    3.72   0
  -2 -12   3    2.56    3.81   0
   1  12  -3    3.44    3.18   0
   1 -12  -3    3.31    3.15   0
  -1 -12   3    1.28    3.28   0
   0 -12  -3    1.79    3.80   0
   0 -12   3    1.45    3.09   0
   0  12  -3    3.64    3.43   0
  -1 -12  -3   -0.63    4.20   0
   1 -12   3    1.75    3.22   0
  -1  12  -3    3.88    3.10   0
  -2 -12  -3   -0.23    4.72   0
   2 -12   3    4.31    3.21   0
  -2  12  -3    3.71    3.15   0
   3 -12   3    0.14    3.14   0
  -3  12  -3    0.33    3.10   0
  -4  12  -3    0.29    3.28   0
   4 -12   3    2.66    3.29   0
  -5  12  -3    2.58    3.35   0
   5 -12   3   -0.07    2.68   0
  14   0  -4    0.15    2.56   0
  14   0  -4    1.85    3.24   0
  12   0  -4   22.40    2.98   0
  12   0  -4   22.74    2.86   0
  10   0  -4    3.82    2.42   0
   8   0  -4    2.72    2.25   0
   4   0  -4   19.18    2.11   0
  -2   0   4  510.11    6.13   0
   2   0  -4  525.20    5.90   0
   0   0   4  149.39    4.12   0
   0   0  -4  153.40    4.54   0
   2   0   4    3.95    2.73   0
  -2   0  -4    4.51    2.67   0
  -4   0  -4  463.41    5.23   0
   4   0   4  472.65    5.11   0
   6   0   4   54.16    2.29   0
  -6   0  -4   56.56    2.33   0
  -8   0  -4   -0.14    2.23   0
   8   0   4    0.20    2.24   0
  10   0   4    1.38    2.51   0
  12   0   4    2.03    2.91   0
  14   0   4   -0.01    3.31   0
  14  -1  -4   11.21    3.48   0
  14   1  -4   10.23    3.42   0
  14  -1  -4    3.09    3.38   0
  14   1  -4    9.19    3.27   0
  13  -1  -4   12.78    2.51   0
  13   1  -4   12.96    3.02   0
  13   1  -4   14.40    3.16   0
  12   1  -4    2.51    2.72   0
  12  -1  -4    0.35    2.71   0
  12   1  -4    0.77    2.84   0
  11   1  -4    1.38    2.44   0
  11   1  -4   -0.28    2.64   0
  11  -1  -4    1.15    2.08   0
  10   1  -4    6.51    2.40   0
  10  -1  -4    8.34    2.01   0
  10   1  -4   10.33    2.63   0
   9   1  -4   65.38    2.88   0
   9  -1  -4   63.74    2.67   0
   9   1  -4   63.74    2.74   0
   8   1  -4   29.62    2.53   0
   8  -1  -4   28.28    2.42   0
   8   1  -4   27.27    2.38   0
   7   1  -4    7.01    2.35   0
   7  -1  -4    7.78    2.17   0
   6   1  -4    3.60    2.19   0
   5   1  -4    3.20    2.32   0
   4   1  -4   31.34    2.58   0
   3   1  -4    1.13    2.56   0
  -3  -1   4    2.22    2.04   0
   2  -1  -4  895.28    7.21   0
   2   1  -4  907.05    7.56   0
  -2  -1   4  854.46    7.29   0
   1  -1  -4   78.81    3.82   0
  -1  -1   4   78.60    3.83   0
   1   1  -4   80.61    3.90   0
   0   1  -4 3600.18   14.77   0
   0  -1  -4 3506.61   16.46   0
   0  -1   4 3384.68   14.44   0
   0   1   4 3484.15   16.37   0
   1  -1   4 1898.94   10.87   0
   1   1   4 1893.02   12.96   0
  -1   1  -4 1923.03   10.86   0
  -1  -1  -4 1864.95   12.80   0
  -2  -1  -4   24.96    2.85   0
   2  -1   4   24.90    2.88   0
  -2   1  -4   23.96    2.34   0
   2   1   4   23.65    2.92   0
   3   1   4    1.93    2.22   0
  -3   1  -4    2.47    2.28   0
   3  -1   4    1.80    1.94   0
  -3  -1  -4    2.04    2.17   0
  -4   1  -4    3.27    1.71   0
   4   1   4    5.07    2.67   0
  -4  -1  -4    5.16    2.63   0
   4  -1   4    5.46    2.17   0
   5   1   4  417.97    5.53   0
   5  -1   4  434.87    4.64   0
  -5  -1  -4  436.87    5.50   0
  -5   1  -4  430.47    4.72   0
  -6   1  -4   50.80    2.42   0
   6  -1   4   49.15    2.37   0
  -6  -1  -4   50.69    2.70   0
   6   1   4   50.08    2.71   0
  -7   1  -4   11.68    2.23   0
   7   1   4   14.30    2.41   0
   7  -1   4   14.27    2.27   0
  -7  -1  -4   13.15    2.37   0
   8  -1   4   21.29    2.40   0
   8   1   4   23.50    2.44   0
  -8   1  -4   20.81    2.36   0
  -8  -1  -4   22.90    2.37   0
   9  -1   4    1.67    1.98   0
   9   1   4    0.76    2.39   0
  -9   1  -4    2.88    2.39   0
  10   1   4    2.10    2.51   0
  10  -1   4    2.70    2.39   0
  11   1   4    3.38    2.58   0
  11  -1   4    1.26    2.24   0
  12   1   4    1.46    2.93   0
  12  -1   4    3.00    2.80   0
  13  -1   4    0.61    2.97   0
  13   1   4    2.39    3.18   0
  14   1   4    1.02    3.37   0
  14  -1   4    0.62    3.36   0
  14   2  -4    4.99    3.37   0
  14   2  -4    3.75    3.60   0
  14  -2  -4    8.89    3.50   0
  13  -2  -4    8.66    2.47   0
  13   2  -4    7.97    3.70   0
  13   2  -4   11.02    3.58   0
  12  -2  -4    3.75    2.26   0
  12   2  -4    0.43    2.81   0
  12   2  -4    1.78    2.93   0
  11   2  -4    1.86    2.55   0
  11   2  -4    1.19    2.70   0
  11  -2  -4   -0.56    2.61   0
  10   2  -4    0.17    2.69   0
  10   2  -4    0.83    2.37   0
  10  -2  -4    0.64    2.54   0
   9   2  -4  123.45    3.36   0
   9  -2  -4  127.77    2.59   0
   9   2  -4  127.64    3.23   0
   8  -2  -4  371.69    3.67   0
   8   2  -4  340.49    4.39   0
   7   2  -4   79.18    3.04   0
   7  -2  -4   77.56    2.66   0
   6   2  -4  167.83    3.64   0
   6  -2  -4  183.72    3.21   0
   5  -2  -4   29.45    2.04   0
   5   2  -4   30.74    2.70   0
   4   2  -4   17.81    2.50   0
   3   2  -4    4.10    2.38   0
  -3  -2   4    4.26    2.40   0
  -2  -2   4   43.87    3.05   0
   2   2  -4   45.97    3.09   0
   1   2  -4 5453.68   17.44   0
  -1  -2   4 5310.47   17.52   0
   0   2  -4 1002.91    7.86   0
   0  -2   4  948.14    7.60   0
   0  -2  -4  973.59    8.75   0
   1  -2   4  469.35    5.57   0
  -1  -2  -4  482.45    6.97   0
   1   2   4  492.85    7.08   0
  -1   2  -4  478.84    5.58   0
   2  -2   4    1.84    2.01   0
  -2  -2  -4    1.29    2.73   0
  -2   2  -4    1.53    1.99   0
   2   2   4    1.50    2.76   0
  -3   2  -4  371.99    4.32   0
  -3  -2  -4  378.64    6.98   0
   3  -2   4  366.70    4.35   0
   3   2   4  387.52    7.11   0
  -4   2  -4  189.39    3.42   0
  -4  -2  -4  186.70    5.06   0
   4  -2   4  188.89    3.44   0
   4   2   4  177.35    5.05   0
   5  -2   4  100.60    2.65   0
  -5  -2  -4  101.72    3.87   0
   5   2   4   99.24    3.98   0
  -5   2  -4  100.61    2.60   0
  -6  -2  -4   42.48    3.01   0
   6   2   4   37.90    3.10   0
  -6   2  -4   42.21    2.18   0
   6  -2   4   39.64    2.57   0
   7   2   4    6.01    2.68   0
   7  -2   4    6.19    1.81   0
  -7   2  -4    3.70    1.85   0
  -8   2  -4   11.86    1.91   0
   8   2   4   13.86    2.96   0
   8  -2   4   13.90    2.42   0
  -9   2  -4   11.42    2.44   0
   9   2   4    9.74    2.96   0
   9  -2   4   10.59    2.12   0
  10   2   4   -0.52    2.86   0
  10  -2   4   -0.13    1.96   0
 -10   2  -4   -0.15    1.95   0
  11   2   4    0.40    2.80   0
  11  -2   4    2.18    2.22   0
  12  -2   4   10.23    2.79   0
  12   2   4    5.55    3.38   0
  13   2   4    0.87    3.70   0
  13  -2   4   -0.65    2.96   0
  14   2   4    1.72    4.18   0
  14  -2   4    2.69    3.44   0
  14   3  -4    1.71    3.49   0
  14   3  -4   -2.30    3.71   0
  14  -3  -4    1.23    3.37   0
  13   3  -4    2.63    3.79   0
  13  -3  -4   -1.20    3.10   0
  13   3  -4    2.25    3.74   0
  12  -3  -4    0.98    2.89   0
  12   3  -4    2.72    3.33   0
  12   3  -4    2.97    3.56   0
  11   3  -4    5.42    3.34   0
  11  -3  -4    0.66    2.06   0
  11   3  -4    2.86    2.70   0
  10  -3  -4    8.34    2.06   0
  10   3  -4    9.55    3.13   0
  10   3  -4   10.32    2.54   0
   9   3  -4    4.56    2.45   0
   9   3  -4    3.33    2.68   0
   9  -3  -4    3.19    1.91   0
   8   3  -4   17.85    2.93   0
   8  -3  -4   15.91    1.89   0
   7  -3  -4   80.51    2.67   0
   7   3  -4   78.36    3.13   0
   6  -3  -4   79.09    2.67   0
   6   3  -4   81.06    3.06   0
   5   3  -4   62.99    3.36   0
   5  -3  -4   67.93    2.63   0
   4   3  -4   59.68    2.99   0
   4  -3  -4   59.57    2.51   0
  -4  -3   4   60.70    3.00   0
   3  -3  -4  123.52    2.79   0
  -3  -3   4  122.35    3.55   0
   3   3  -4  124.17    3.51   0
   2   3  -4   -0.72    2.27   0
  -2  -3   4   -1.31    2.35   0
  -1  -3   4  177.84    3.83   0
   1   3  -4  187.32    3.82   0
   0   3  -4    7.68    1.98   0
   0  -3   4    7.59    2.49   0
  -1  -3  -4   37.24    3.28   0
   1  -3   4   30.10    2.27   0
  -1   3  -4   31.70    2.25   0
  -2   3  -4    6.48    1.96   0
  -2  -3  -4    6.97    3.35   0
   2  -3   4    5.24    2.42   0
  -3  -3  -4   79.00    5.21   0
   3  -3   4   77.39    2.75   0
  -3   3  -4   74.38    2.41   0
  -4   3  -4    3.56    2.24   0
  -4  -3  -4    3.69    4.04   0
   4   3   4    3.30    4.17   0
   4  -3   4    2.33    1.77   0
  -5   3  -4    0.36    1.78   0
   5  -3   4    2.03    1.83   0
   5   3   4    2.66    4.02   0
   6   3   4    1.78    3.48   0
  -6   3  -4    0.53    1.84   0
   6  -3   4   -0.15    2.29   0
   7   3   4    1.00    3.43   0
  -7   3  -4    2.03    1.89   0
   7  -3   4    2.42    1.93   0
  -8   3  -4    4.49    2.27   0
   8   3   4    6.89    3.40   0
   8  -3   4    4.77    2.30   0
   9   3   4    8.40    3.17   0
   9  -3   4    9.60    2.04   0
  -9   3  -4    9.97    2.45   0
  10   3   4   13.42    3.40   0
 -10   3  -4   13.82    2.68   0
  10  -3   4   13.17    2.24   0
  11   3   4    0.28    3.58   0
  11  -3   4    2.21    2.16   0
  12  -3   4    3.58    2.86   0
  12   3   4    0.64    4.00   0
  13   3   4    2.25    4.30   0
  13   3   4    0.80    4.30   0
  13  -3   4    1.45    2.65   0
  13   4  -4    4.05    3.75   0
  13  -4  -4    6.49    3.07   0
  13   4  -4    4.37    3.93   0
  12   4  -4    2.80    3.66   0
  12  -4  -4   -1.07    2.86   0
  12   4  -4    1.24    3.46   0
  11  -4  -4    2.40    2.21   0
  11   4  -4    3.30    3.31   0
  11   4  -4    1.46    3.13   0
  10   4  -4    6.95    2.68   0
  10   4  -4    8.56    3.17   0
  10  -4  -4    9.07    2.39   0
   9   4  -4   43.22    3.21   0
   9   4  -4   44.52    3.09   0
   9  -4  -4   41.17    2.28   0
   8   4  -4    9.20    3.00   0
   8  -4  -4   11.88    2.52   0
   7  -4  -4  220.71    3.34   0
   7   4  -4  231.18    4.54   0
   6  -4  -4   12.53    1.93   0
   6   4  -4   10.42    2.84   0
   5  -4  -4   66.98    2.27   0
  -5  -4   4   64.34    3.26   0
   5   4  -4   64.25    3.30   0
   4   4  -4  203.35    4.09   0
   4  -4  -4  199.81    3.01   0
  -4  -4   4  198.28    4.30   0
   3   4  -4    0.80    2.31   0
   3  -4  -4    1.44    1.77   0
  -3  -4   4    1.61    2.40   0
   2  -4  -4   34.35    2.11   0
   2   4  -4   37.34    2.62   0
  -2  -4   4   36.69    2.38   0
  -1  -4   4  317.03    4.42   0
   1  -4  -4  337.77    4.38   0
   1   4  -4  323.47    4.45   0
   0  -4   4  245.86    3.73   0
   0  -4  -4  255.59    4.55   0
   0   4  -4  243.80    3.91   0
  -1  -4  -4  119.26    4.10   0
   1  -4   4  118.32    2.75   0
  -1  -4  -4  122.13    4.01   0
  -1   4  -4  120.97    3.05   0
  -2  -4  -4   58.66    4.27   0
  -2  -4  -4   55.88    4.07   0
  -2   4  -4   54.80    2.29   0
   2  -4   4   54.60    2.30   0
   3  -4   4    5.16    2.25   0
  -3   4  -4    7.81    2.20   0
   4  -4   4    2.74    1.78   0
  -4   4  -4    3.22    1.80   0
  -5   4  -4    7.20    2.23   0
   5  -4   4    5.54    1.83   0
   6  -4   4   36.49    2.11   0
  -6   4  -4   38.50    2.08   0
   7  -4   4   57.15    2.15   0
  -7   4  -4   55.84    2.53   0
  -8   4  -4    2.99    2.36   0
   8  -4   4    2.43    1.97   0
  -9   4  -4    3.08    2.42   0
   9   4   4    2.54    5.44   0
   9   4   4    2.37    5.65   0
   9  -4   4    1.21    2.46   0
  10   4   4    1.00    4.95   0
  10   4   4    0.89    5.01   0
  10  -4   4    1.13    2.09   0
 -10   4  -4    2.57    2.13   0
  11   4   4    1.77    5.41   0
  11   4   4    1.48    5.27   0
  11  -4   4    0.70    2.27   0
  12  -4   4    6.68    2.99   0
  12   4   4    4.06    6.32   0
  12   4   4    5.61    5.93   0
  13   4   4    4.24    7.41   0
  13  -4   4    1.73    2.70   0
  13   4   4    3.33    7.58   0
  13  -5  -4    0.85    2.63   0
  13   5  -4   -0.37    4.19   0
  13   5  -4    1.29    4.52   0
  12   5  -4   -0.36    3.90   0
  12  -5  -4   -0.59    2.32   0
  12   5  -4    0.52    3.54   0
  11   5  -4    0.17    3.56   0
  11   5  -4   -0.71    3.72   0
  11  -5  -4    2.53    2.71   0
  10   5  -4    4.06    3.28   0
  10   5  -4    3.25    3.46   0
  10  -5  -4    3.23    2.21   0
   9   5  -4    5.09    3.01   0
   9  -5  -4    5.32    1.96   0
   9   5  -4    6.15    3.18   0
   8  -5  -4    5.13    2.03   0
   8   5  -4    7.29    2.98   0
   7   5  -4    5.06    3.00   0
   7  -5  -4    3.45    2.00   0
   6   5  -4   61.30    3.50   0
   6  -5  -4   65.26    2.60   0
  -5  -5   4   21.82    2.91   0
   5  -5  -4   22.19    1.88   0
   5   5  -4   21.72    2.84   0
  -4  -5   4    3.76    2.70   0
   4   5  -4    4.32    2.61   0
   4  -5  -4    4.77    2.33   0
   3   5  -4    0.77    2.25   0
  -3  -5   4    2.27    2.40   0
   3  -5  -4    2.71    2.19   0
   2   5  -4    3.34    2.31   0
  -2  -5   4    5.78    2.47   0
   2  -5  -4    5.57    2.04   0
  -1  -5   4    2.53    2.15   0
   1  -5  -4    1.18    2.13   0
   1   5  -4    1.01    2.22   0
   0  -5  -4    4.18    2.27   0
   0  -5   4    2.44    2.18   0
   0   5  -4    2.01    2.13   0
  -1   5  -4    1.40    1.80   0
  -1  -5  -4    4.69    2.62   0
   1  -5   4    3.71    2.19   0
  -2  -5  -4   47.37    3.73   0
  -2   5  -4   47.84    2.20   0
  -2  -5  -4   48.89    3.93   0
   2  -5   4   46.41    2.28   0
   3  -5   4    6.85    1.94   0
  -3   5  -4    5.97    1.86   0
  -4   5  -4   10.42    1.90   0
   4  -5   4    9.31    1.88   0
  -5   5  -4    5.01    2.33   0
   5  -5   4    4.35    1.93   0
  -6   5  -4    3.22    2.23   0
   6  -5   4    3.73    1.83   0
   7  -5   4   22.82    2.17   0
  -7   5  -4   22.89    2.03   0
  -8   5  -4  109.14    2.60   0
   8  -5   4  105.73    2.63   0
   9  -5   4   17.77    2.53   0
  -9   5  -4   12.61    2.55   0
 -10   5  -4    2.62    2.19   0
  10  -5   4    1.41    2.12   0
  11  -5   4    4.23    2.33   0
  12  -5   4    1.59    2.52   0
  13  -5   4    2.18    3.27   0
  12   6  -4    0.34    4.94   0
  12  -6  -4    0.53    2.54   0
  12   6  -4    0.33    5.10   0
  11   6  -4    0.37    4.55   0
  11  -6  -4    1.77    2.34   0
  11   6  -4    0.23    4.34   0
  10   6  -4    2.45    4.01   0
  10  -6  -4    1.99    2.19   0
  10   6  -4    3.17    4.15   0
   9   6  -4    4.37    3.49   0
   9   6  -4    6.09    3.58   0
   9  -6  -4    5.15    2.66   0
   8  -6  -4    0.74    2.41   0
   8   6  -4    1.86    3.43   0
   7   6  -4   44.55    3.34   0
   7  -6  -4   43.75    2.31   0
   6   6  -4    6.56    3.28   0
   6  -6  -4    4.78    1.96   0
   5   6  -4    3.51    2.76   0
  -5  -6   4    2.25    2.92   0
   5  -6  -4    1.98    1.77   0
   4  -6  -4    3.76    1.85   0
   4   6  -4    4.44    2.61   0
  -4  -6   4    3.22    2.75   0
   3  -6  -4   24.04    1.97   0
   3   6  -4   21.84    2.82   0
  -3  -6   4   23.63    3.00   0
   2   6  -4    3.03    2.27   0
  -2  -6   4    2.49    2.37   0
   2  -6  -4    2.82    2.12   0
   1  -6  -4    9.49    2.21   0
   1   6  -4    8.52    2.20   0
  -1  -6   4    7.64    2.28   0
   0  -6  -4   15.33    2.60   0
   0   6  -4   15.67    1.78   0
   0  -6   4   13.70    1.87   0
  -1   6  -4    0.02    2.06   0
  -1  -6  -4    0.70    2.53   0
   1  -6   4   -0.95    2.01   0
  -2   6  -4   39.38    2.44   0
  -2  -6  -4   46.99    3.63   0
   2  -6   4   45.30    2.13   0
  -2  -6  -4   47.68    3.45   0
   3  -6   4    7.76    1.87   0
  -3   6  -4    6.32    1.83   0
   4  -6   4    3.39    2.16   0
  -4   6  -4    1.44    1.75   0
   5  -6   4   12.41    2.37   0
  -5   6  -4   16.63    2.29   0
  -6   6  -4    1.77    2.04   0
   6  -6   4    3.85    2.43   0
  -7   6  -4   32.84    2.61   0
   7  -6   4   27.47    2.60   0
  -8   6  -4    0.72    1.99   0
   8  -6   4   -3.93    2.44   0
  -9   6  -4    9.43    2.22   0
   9  -6   4    8.87    2.75   0
 -10   6  -4    1.31    2.64   0
  10  -6   4    2.01    2.18   0
  11  -6   4    5.04    2.36   0
  12  -6   4    1.07    2.61   0
  12  -7  -4    4.08    3.30   0
  11  -7  -4    2.74    2.57   0
  10   7  -4    1.73    5.62   0
  10  -7  -4   -0.37    2.47   0
  10   7  -4    0.31    5.63   0
   9  -7  -4    4.84    2.74   0
   9   7  -4    2.29    4.71   0
   9   7  -4    2.40    4.74   0
   8   7  -4    2.83    3.86   0
   8  -7  -4    3.63    2.17   0
   7   7  -4    7.19    3.80   0
   7  -7  -4    7.31    2.02   0
   6   7  -4  100.05    4.22   0
   6  -7  -4  105.67    2.57   0
  -5  -7   4    0.05    2.98   0
   5   7  -4   -0.80    2.81   0
   5  -7  -4   -0.42    2.26   0
   4  -7  -4    0.49    2.22   0
  -4  -7   4    1.63    3.01   0
   4   7  -4    0.76    2.84   0
  -3  -7   4    1.22    2.73   0
   3   7  -4    0.53    2.16   0
   3  -7  -4    1.12    2.26   0
   2   7  -4  149.28    3.58   0
  -2  -7   4  143.38    3.72   0
   2  -7  -4  154.17    3.25   0
  -1  -7   4    4.02    2.33   0
   1   7  -4    2.68    2.23   0
   1  -7  -4    1.53    2.20   0
   0  -7   4    3.38    2.34   0
   0   7  -4    7.41    2.23   0
   0  -7  -4    4.53    2.63   0
   1  -7   4    1.49    2.28   0
  -1   7  -4    1.74    1.81   0
  -1  -7  -4    1.80    2.58   0
  -2   7  -4    5.30    2.17   0
   2  -7   4    4.95    1.96   0
  -2  -7  -4    6.09    3.14   0
  -3  -7  -4   15.16    5.29   0
   3  -7   4   13.27    2.33   0
  -3  -7  -4   15.46    5.25   0
  -3   7  -4   15.48    2.24   0
  -4   7  -4   -0.99    1.83   0
   4  -7   4   -0.65    1.88   0
   5  -7   4    3.59    2.00   0
  -5   7  -4    5.16    2.00   0
  -6   7  -4    3.77    2.02   0
   6  -7   4    3.63    2.02   0
  -7   7  -4   10.46    2.10   0
   7  -7   4   10.17    2.58   0
   8  -7   4    0.52    2.27   0
  -8   7  -4    1.89    2.12   0
   9  -7   4   -0.90    2.22   0
  -9   7  -4   -1.08    2.76   0
 -10   7  -4    2.11    3.00   0
  10  -7   4   -1.13    2.95   0
  11  -7   4   -2.03    2.60   0
  11  -8  -4    3.04    3.23   0
  10  -8  -4    1.73    2.44   0
   9  -8  -4    6.35    2.48   0
   8  -8  -4   21.58    2.29   0
   8   8  -4   23.10    5.88   0
   7   8  -4   11.92    4.20   0
   7  -8  -4   12.60    2.19   0
   6   8  -4    0.75    3.45   0
   6  -8  -4   -1.16    2.35   0
   5  -8  -4   22.30    2.25   0
   5   8  -4   21.28    3.10   0
  -5  -8   4   20.62    3.23   0
   4   8  -4    7.03    2.90   0
   4  -8  -4    7.11    2.49   0
  -4  -8   4    7.79    3.03   0
   3  -8  -4   55.85    2.35   0
   3   8  -4   58.87    2.96   0
  -3  -8   4   57.19    3.41   0
   2  -8  -4   14.41    2.49   0
   2   8  -4   14.69    2.39   0
  -2  -8   4   14.36    2.46   0
  -1  -8   4   86.89    3.06   0
   1  -8  -4   91.27    2.96   0
   1   8  -4   91.32    2.94   0
   0  -8   4   55.45    2.78   0
   0  -8  -4   60.22    3.28   0
   0   8  -4   63.87    2.81   0
   1  -8   4    3.69    2.36   0
  -1   8  -4    1.49    2.37   0
  -1  -8  -4    3.46    2.85   0
  -2   8  -4   34.96    2.54   0
  -2  -8  -4   35.45    3.56   0
   2  -8   4   34.91    2.27   0
  -3  -8  -4    9.77    4.88   0
  -3   8  -4    8.49    1.98   0
  -3  -8  -4    8.95    4.75   0
   3  -8   4    7.88    2.58   0
   4  -8   4   23.12    2.13   0
  -4   8  -4   25.83    2.16   0
   5  -8   4   10.43    2.01   0
  -5   8  -4   12.46    2.48   0
   6  -8   4   11.04    2.12   0
  -6   8  -4   10.77    2.13   0
  -7   8  -4    0.25    2.16   0
   7  -8   4    1.26    2.22   0
   8  -8   4    3.03    2.35   0
  -8   8  -4    6.82    2.25   0
  -9   8  -4    3.23    2.89   0
   9  -8   4    2.73    2.37   0
  10  -8   4    1.91    2.58   0
 -10   8  -4    3.85    3.13   0
  11  -8   4    1.05    2.73   0
  10  -9  -4    2.24    3.08   0
   9  -9  -4    4.50    2.50   0
   8  -9  -4    9.70    2.95   0
   7  -9  -4    0.93    2.22   0
   7   9  -4    0.74    5.29   0
   6   9  -4    0.43    3.94   0
   6  -9  -4   -1.22    2.70   0
   5   9  -4    2.78    3.41   0
   5  -9  -4    1.65    2.72   0
  -5  -9   4    1.75    3.57   0
  -4  -9   4    2.02    3.12   0
   4  -9  -4   -0.09    2.42   0
   4   9  -4    1.87    2.98   0
   3  -9  -4    6.30    2.47   0
   3   9  -4    9.16    2.86   0
  -3  -9   4    5.67    2.99   0
   2  -9  -4   16.06    2.65   0
  -2  -9   4   14.85    2.73   0
   2   9  -4   17.18    2.66   0
   1   9  -4    5.37    2.54   0
   1  -9  -4    5.47    2.54   0
  -1  -9   4    5.06    2.56   0
   0   9  -4    6.62    2.37   0
   0  -9   4    5.60    2.54   0
   0  -9  -4    6.51    2.54   0
  -1  -9  -4    4.33    2.92   0
   1  -9   4    4.29    1.94   0
  -1   9  -4    4.52    2.36   0
  -2   9  -4    7.85    2.41   0
  -2  -9  -4   11.03    3.60   0
   2  -9   4   11.37    2.11   0
  -3  -9  -4    0.80    4.85   0
  -3   9  -4   -0.20    2.63   0
   3  -9   4    1.66    2.12   0
  -3  -9  -4    1.09    5.24   0
   4  -9   4    7.42    2.75   0
  -4   9  -4    7.99    2.15   0
   5  -9   4    5.35    2.57   0
  -5   9  -4    5.68    2.17   0
  -6   9  -4    1.03    2.62   0
   6  -9   4    2.30    2.25   0
   7  -9   4   -0.95    2.80   0
  -7   9  -4   -0.91    2.21   0
   8  -9   4    1.45    2.41   0
  -8   9  -4    3.63    2.96   0
  -9   9  -4    3.90    2.55   0
   9  -9   4    1.16    2.62   0
  10  -9   4   -1.88    2.68   0
   9 -10  -4    1.49    3.31   0
   8 -10  -4    2.95    2.57   0
   7 -10  -4    0.69    2.47   0
   6  10  -4   -0.15    4.86   0
   6 -10  -4    4.47    2.96   0
   5 -10  -4    0.78    2.38   0
  -5 -10   4   -0.44    4.04   0
   5  10  -4    1.33    4.11   0
   4  10  -4    0.99    3.08   0
  -4 -10   4    0.70    3.61   0
   4 -10  -4    1.16    2.21   0
  -3 -10   4    0.70    3.35   0
   3 -10  -4    0.24    2.57   0
   3  10  -4    1.68    2.84   0
   2 -10  -4    4.75    2.60   0
  -2 -10   4    4.18    3.31   0
   2  10  -4    5.15    2.84   0
  -1 -10   4    9.18    2.69   0
   1  10  -4    6.96    2.66   0
   1 -10  -4    6.89    2.59   0
   0 -10   4    1.18    2.70   0
   0 -10  -4    0.39    2.71   0
   0  10  -4    2.05    2.58   0
  -1  10  -4   10.60    2.66   0
   1 -10   4   11.64    2.71   0
  -1 -10  -4    7.70    3.64   0
  -2 -10  -4    0.58    3.57   0
  -2  10  -4   -1.04    2.46   0
   2 -10   4   -1.12    2.59   0
  -3 -10  -4    1.62    5.95   0
  -3 -10  -4    1.07    6.40   0
  -3  10  -4    1.98    2.23   0
   3 -10   4    2.48    2.77   0
  -4  10  -4    0.76    2.25   0
   4 -10   4    2.54    2.26   0
  -5  10  -4    3.45    2.38   0
   5 -10   4    5.14    2.34   0
   6 -10   4    1.94    2.93   0
  -6  10  -4    2.57    2.35   0
   7 -10   4    1.55    2.46   0
  -7  10  -4    2.65    3.02   0
   8 -10   4    0.27    2.61   0
  -8  10  -4    1.65    2.62   0
   7 -11  -4    3.34    3.21   0
   6 -11  -4    0.81    2.61   0
   5  11  -4    3.42    4.48   0
   5 -11  -4    3.59    3.14   0
  -5 -11   4    1.54    4.97   0
  -4 -11   4    0.63    3.52   0
   4  11  -4    1.23    3.83   0
   4 -11  -4    3.07    3.09   0
   3 -11  -4    0.87    2.87   0
  -3 -11   4    3.68    3.54   0
   3  11  -4    2.14    3.47   0
   2  11  -4    0.01    3.46   0
   2 -11  -4    0.73    2.81   0
  -2 -11   4   -1.34    3.53   0
   1  11  -4    0.82    2.79   0
   1 -11  -4    4.21    2.85   0
  -1 -11   4    2.27    3.04   0
   0  11  -4    0.75    2.78   0
   0 -11   4    0.89    2.87   0
   0 -11  -4    2.88    3.04   0
   1 -11   4    4.22    2.89   0
  -1 -11  -4    5.11    3.49   0
  -1  11  -4    7.86    2.84   0
  -2  11  -4    6.06    2.86   0
  -2 -11  -4    4.12    4.43   0
  -2 -11  -4    5.96    4.47   0
   2 -11   4    4.06    2.42   0
  -3  11  -4   -0.05    3.07   0
   3 -11   4    0.92    2.55   0
  -4  11  -4    1.88    3.09   0
   4 -11   4    2.35    2.97   0
   5 -11   4    1.78    3.18   0
  -5  11  -4    0.74    2.54   0
  -6  11  -4    0.56    2.59   0
   6 -11   4    0.76    2.56   0
   7 -11   4    1.68    2.69   0
  -7  11  -4    0.69    2.68   0
   5 -12  -4    7.38    2.82   0
  -5 -12   4    1.54    5.95   0
  -4 -12   4    1.96    4.50   0
   4 -12  -4    1.40    3.19   0
   4  12  -4    1.31    4.38   0
   3  12  -4    0.72    3.75   0
   3 -12  -4    0.64    3.16   0
  -3 -12   4    1.64    4.26   0
   2  12  -4    0.72    3.70   0
   2 -12  -4   -1.29    3.10   0
  -2 -12   4    1.63    3.31   0
   1 -12  -4    1.35    3.67   0
   1  12  -4    2.15    3.31   0
  -1 -12   4    3.97    3.11   0
   0 -12  -4    0.28    3.71   0
   0  12  -4   -0.59    3.11   0
   0 -12   4    1.29    3.31   0
  -1 -12  -4    0.96    3.84   0
   1 -12   4    4.01    3.10   0
  -1  12  -4    0.79    3.13   0
   2 -12   4    4.42    3.20   0
  -2 -12  -4    1.70    4.68   0
  -2 -12  -4    1.97    4.74   0
  -2  12  -4   -0.21    3.14   0
  -3  12  -4   -0.69    3.20   0
   3 -12   4    2.28    3.23   0
  -4  12  -4    0.01    2.63   0
   4 -12   4    2.65    3.53   0
  13   0  -5    7.38    2.53   0
  13   0  -5    6.06    2.45   0
  11   0  -5    5.47    2.71   0
  11   0  -5    5.11    2.60   0
   9   0  -5    9.53    2.05   0
   9   0  -5   11.98    2.35   0
   7   0  -5    3.31    1.86   0
   5   0  -5   69.85    2.84   0
   3   0  -5   21.01    2.25   0
  -1   0   5   23.08    3.08   0
   1   0  -5   22.69    2.61   0
  -1   0  -5    3.97    2.26   0
   1   0   5    2.87    2.35   0
   3   0   5  196.16    3.88   0
  -3   0  -5  203.44    3.93   0
   5   0   5   25.27    2.45   0
  -5   0  -5   25.35    2.31   0
  -7   0  -5  196.42    3.55   0
   7   0   5  183.88    3.48   0
   9   0   5   14.86    2.49   0
  -9   0  -5   23.75    2.49   0
  11   0   5   21.95    2.96   0
  13   0   5   -0.41    2.98   0
  14   1  -5   -0.26    3.16   0
  14  -1  -5    2.59    3.39   0
  14  -1  -5    0.13    3.17   0
  14   1  -5    3.30    3.23   0
  13  -1  -5    1.53    3.34   0
  13   1  -5    1.42    2.50   0
  13  -1  -5    3.17    2.38   0
  13   1  -5    0.58    2.94   0
  12  -1  -5    6.37    2.73   0
  12   1  -5    7.99    2.70   0
  12  -1  -5    8.01    2.38   0
  12   1  -5    5.98    2.99   0
  11   1  -5    0.16    2.51   0
  11   1  -5    2.25    2.60   0
  11  -1  -5   -0.99    2.69   0
  10  -1  -5    1.45    2.54   0
  10   1  -5    4.07    2.44   0
  10   1  -5    3.03    2.33   0
   9   1  -5  167.94    3.42   0
   9   1  -5  168.70    3.49   0
   9  -1  -5  170.22    3.27   0
   8  -1  -5   75.72    2.74   0
   8   1  -5   76.58    2.87   0
   7  -1  -5   38.27    2.10   0
   7   1  -5   41.84    2.58   0
   6   1  -5   26.87    2.36   0
   5   1  -5  382.62    4.48   0
   4   1  -5   30.85    2.22   0
   3  -1  -5  311.92    4.41   0
   3   1  -5  297.00    4.41   0
  -3  -1   5  299.10    4.43   0
   2  -1  -5   95.82    3.49   0
  -2  -1   5   93.75    3.40   0
   2   1  -5   92.82    3.44   0
  -1   1   5  231.54    4.51   0
  -1  -1   5  214.82    4.09   0
   1   1  -5  232.63    4.55   0
   1  -1  -5  230.59    4.58   0
   0   1   5  243.06    4.47   0
   0  -1  -5  241.14    4.79   0
   0   1  -5  240.24    4.19   0
   0  -1   5  243.47    4.23   0
   1  -1   5  740.90    6.48   0
  -1   1  -5  724.60    6.61   0
   1   1   5  726.75    7.51   0
  -1  -1  -5  696.78    7.37   0
  -2  -1  -5   24.70    2.60   0
   2   1   5   23.33    2.71   0
  -2   1  -5   24.30    2.26   0
   2  -1   5   25.43    2.32   0
   3  -1   5  482.02    5.18   0
  -3   1  -5  471.90    5.06   0
   3   1   5  483.69    5.96   0
  -3  -1  -5  482.95    6.04   0
  -4  -1  -5   60.72    3.14   0
  -4   1  -5   60.89    2.66   0
   4   1   5   62.45    3.25   0
   4  -1   5   61.43    2.40   0
  -5   1  -5  269.54    3.82   0
   5  -1   5  265.22    3.79   0
   5   1   5  264.37    4.69   0
  -5  -1  -5  273.87    4.72   0
  -6  -1  -5   66.84    2.84   0
   6   1   5   64.98    2.84   0
  -6   1  -5   69.29    2.56   0
   6  -1   5   69.22    2.34   0
   7   1   5   60.67    3.20   0
   7  -1   5   61.53    2.63   0
  -7   1  -5   59.13    2.65   0
  -7  -1  -5   61.28    2.85   0
   8  -1   5    3.89    1.87   0
  -8  -1  -5    3.91    2.26   0
  -8   1  -5    2.78    2.32   0
   8   1   5    4.17    2.22   0
  -9  -1  -5  242.60    4.31   0
  -9   1  -5  233.01    3.72   0
   9   1   5  229.64    4.54   0
   9  -1   5  230.35    3.41   0
  10  -1   5    6.84    2.40   0
  10   1   5    5.84    2.44   0
 -10   1  -5    6.14    2.40   0
  11   1   5    7.27    3.18   0
  11  -1   5    7.41    2.56   0
  12   1   5    1.18    2.94   0
  12  -1   5    2.56    2.84   0
  13  -1   5    6.31    3.00   0
  13   1   5    6.21    3.70   0
  14   1   5    6.58    4.28   0
  14  -2  -5    0.11    3.51   0
  14   2  -5    3.19    4.14   0
  14  -2  -5    2.98    3.29   0
  14   2  -5    0.88    3.81   0
  13  -2  -5    6.58    3.04   0
  13   2  -5    8.63    3.14   0
  13   2  -5   12.88    3.27   0
  12   2  -5    2.99    2.94   0
  12  -2  -5   -0.58    2.32   0
  12   2  -5    2.55    3.37   0
  11  -2  -5    3.73    2.63   0
  11   2  -5    2.99    2.57   0
  11   2  -5    6.17    2.72   0
  10   2  -5    2.75    2.59   0
  10   2  -5    0.06    2.45   0
  10  -2  -5    2.73    2.01   0
   9   2  -5   40.63    2.67   0
   9  -2  -5   36.24    2.55   0
   9   2  -5   33.57    2.55   0
   8   2  -5  156.86    3.44   0
   8  -2  -5  144.25    2.58   0
   7  -2  -5   58.23    2.55   0
   7   2  -5   54.67    2.78   0
   6   2  -5    3.57    2.32   0
   6  -2  -5    1.18    2.12   0
   5   2  -5  258.38    3.99   0
   4   2  -5  444.82    4.73   0
  -4  -2   5  470.26    4.88   0
   3   2  -5  311.76    4.43   0
  -3  -2   5  301.58    4.16   0
  -2  -2   5   16.61    2.55   0
   2  -2  -5   15.91    2.65   0
   2   2  -5   17.89    2.54   0
   1   2  -5 1365.14    8.57   0
   1  -2  -5 1355.26    8.47   0
  -1  -2   5 1268.54    8.27   0
   0   2  -5   -1.12    2.63   0
   0  -2  -5   -0.65    2.19   0
   0  -2   5    1.14    2.18   0
   1  -2   5  325.45    4.36   0
   1   2   5  295.20    5.34   0
  -1  -2  -5  302.49    5.22   0
  -1   2  -5  308.33    4.22   0
   2  -2   5  196.19    3.49   0
  -2  -2  -5  191.12    4.54   0
  -2   2  -5  190.10    3.36   0
   2   2   5  191.48    4.70   0
  -3  -2  -5   95.77    3.83   0
   3  -2   5   92.72    2.97   0
  -3   2  -5   92.12    2.62   0
   3   2   5   95.92    3.92   0
  -4  -2  -5   65.94    3.48   0
  -4   2  -5   67.20    2.63   0
   4   2   5   62.29    3.48   0
   4  -2   5   63.76    2.30   0
   5  -2   5  198.57    3.23   0
  -5  -2  -5  199.19    4.55   0
  -5   2  -5  201.42    3.40   0
   5   2   5  189.92    4.62   0
   6   2   5  136.59    4.02   0
  -6   2  -5  137.37    3.01   0
  -6  -2  -5  143.91    3.94   0
   6  -2   5  126.76    2.64   0
  -7   2  -5    0.19    2.25   0
   7   2   5    1.89    2.69   0
   7  -2   5    2.66    1.91   0
  -7  -2  -5    1.01    2.54   0
   8   2   5    4.63    2.90   0
   8  -2   5    5.82    2.39   0
  -8   2  -5    5.84    2.31   0
  -9   2  -5   26.60    2.62   0
   9  -2   5   20.71    2.63   0
   9   2   5   22.71    3.19   0
 -10   2  -5    2.33    2.20   0
  10   2   5    2.49    3.00   0
  10  -2   5    0.72    2.41   0
  11   2   5    2.05    3.21   0
  11  -2   5    1.12    2.50   0
  12   2   5    0.37    3.49   0
  12  -2   5    1.68    2.77   0
  13  -2   5   -1.37    2.56   0
  13   2   5    2.40    3.68   0
  14   3  -5    5.54    4.07   0
  14  -3  -5    6.23    2.71   0
  14   3  -5    2.13    3.61   0
  13   3  -5    2.70    3.07   0
  13   3  -5    2.10    3.82   0
  13  -3  -5    3.18    2.56   0
  12   3  -5   -0.52    2.87   0
  12   3  -5    3.14    3.51   0
  12  -3  -5   -0.87    2.22   0
  11   3  -5    5.39    2.87   0
  11   3  -5    5.58    3.09   0
  11  -3  -5    3.81    2.13   0
  10   3  -5   28.62    2.82   0
  10  -3  -5   27.27    2.16   0
  10   3  -5   23.94    2.68   0
   9  -3  -5    7.57    1.91   0
   9   3  -5    5.61    2.56   0
   8   3  -5   24.20    2.58   0
   8  -3  -5   27.05    2.53   0
   7   3  -5   32.86    2.68   0
   7  -3  -5   35.63    2.39   0
   6  -3  -5   57.58    2.56   0
   6   3  -5   56.36    2.85   0
   5  -3  -5   42.33    2.10   0
   5   3  -5   43.07    2.75   0
   4   3  -5    1.99    2.38   0
  -4  -3   5    1.02    2.26   0
  -3  -3   5  431.95    4.82   0
   3   3  -5  443.24    5.02   0
   2   3  -5  783.23    6.45   0
  -2  -3   5  746.95    6.30   0
   1   3  -5   96.81    3.08   0
  -1  -3   5   94.27    2.77   0
   0  -3   5   11.91    2.39   0
   0   3  -5   10.25    1.94   0
   0  -3  -5    8.65    2.42   0
  -1   3  -5  913.56    6.48   0
   1  -3   5  919.76    6.51   0
  -1  -3  -5  952.27    8.63   0
  -2  -3  -5   24.68    3.49   0
   2  -3   5   22.04    2.49   0
  -2   3  -5   20.41    2.45   0
   3  -3   5   54.20    2.56   0
  -3   3  -5   52.55    2.51   0
   3   3   5   53.13    3.90   0
  -3  -3  -5   55.98    3.88   0
   4  -3   5    7.19    1.84   0
  -4  -3  -5    6.40    3.41   0
  -4   3  -5    8.96    1.84   0
   4   3   5    6.79    3.65   0
  -5  -3  -5   52.03    4.00   0
   5  -3   5   52.06    2.19   0
  -5   3  -5   55.22    2.27   0
   5   3   5   54.08    4.27   0
   6   3   5    2.31    3.38   0
   6  -3   5    2.28    2.26   0
  -6  -3  -5    3.31    3.20   0
  -6   3  -5    3.42    2.22   0
   7  -3   5   86.96    2.83   0
  -7   3  -5   87.75    2.78   0
   7   3   5   87.23    4.32   0
   8   3   5  133.43    4.65   0
  -8   3  -5  135.66    2.66   0
   8  -3   5  126.90    2.68   0
   9   3   5    9.12    3.48   0
  -9   3  -5   10.31    2.63   0
   9  -3   5    9.90    2.55   0
 -10   3  -5   -1.05    2.09   0
  10   3   5    0.65    3.61   0
  10  -3   5    1.30    2.65   0
  11   3   5   -0.50    3.72   0
  11  -3   5    2.63    2.80   0
 -11   3  -5    2.76    2.28   0
  12   3   5    2.51    3.91   0
  12  -3   5    0.98    2.46   0
  13   3   5    4.46    4.41   0
  13  -3   5    4.69    3.30   0
  13   3   5    4.18    4.52   0
  13  -4  -5   -1.10    2.50   0
  13   4  -5    1.90    3.76   0
  13   4  -5    0.34    3.86   0
  12  -4  -5   -0.01    2.32   0
  12   4  -5    2.49    3.03   0
  12   4  -5    2.58    3.40   0
  11   4  -5    5.81    3.18   0
  11   4  -5    7.20    3.53   0
  11  -4  -5    4.74    2.62   0
  10  -4  -5    2.01    2.41   0
  10   4  -5    1.98    3.17   0
  10   4  -5    1.76    2.98   0
   9  -4  -5   16.75    2.07   0
   9   4  -5   19.03    3.18   0
   8  -4  -5    7.97    2.45   0
   8   4  -5    9.17    2.58   0
   7  -4  -5   87.29    2.39   0
   7   4  -5   80.06    3.08   0
   6   4  -5    5.98    2.48   0
   6  -4  -5    5.38    1.87   0
   5   4  -5    2.33    2.71   0
   5  -4  -5    2.17    2.26   0
  -5  -4   5   -0.05    2.36   0
   4  -4  -5   14.87    1.85   0
   4   4  -5   14.85    2.50   0
  -4  -4   5   15.62    2.51   0
   3  -4  -5    0.80    2.15   0
   3   4  -5    1.13    2.26   0
  -3  -4   5   -0.17    2.34   0
   2  -4  -5  325.68    4.19   0
   2   4  -5  314.67    4.40   0
  -2  -4   5  313.28    4.51   0
   1   4  -5    0.35    2.23   0
  -1  -4   5    1.38    2.31   0
   0  -4   5  793.92    5.87   0
   0  -4  -5  805.55    7.17   0
   0   4  -5  798.94    5.77   0
  -1  -4  -5    3.88    2.76   0
   1  -4   5    2.86    1.81   0
  -1   4  -5    2.46    1.83   0
  -2   4  -5    0.65    2.20   0
   2  -4   5    0.24    1.78   0
  -2  -4  -5    0.74    3.11   0
  -3   4  -5    8.29    2.24   0
  -3  -4  -5    7.27    3.99   0
   3  -4   5    8.99    2.30   0
  -4   4  -5   26.42    1.99   0
   4  -4   5   22.30    2.34   0
   5  -4   5   62.47    2.26   0
  -5   4  -5   63.01    2.23   0
  -6   4  -5   13.55    2.22   0
   6  -4   5   15.42    2.26   0
  -7   4  -5   16.36    1.92   0
   7  -4   5   15.59    2.36   0
   8  -4   5    2.25    1.99   0
  -8   4  -5    0.84    2.32   0
  -9   4  -5    7.91    2.44   0
   9  -4   5   10.58    2.60   0
   9   4   5    9.34    6.06   0
   9   4   5    8.43    6.01   0
 -10   4  -5   10.37    2.62   0
  10   4   5    9.53    5.44   0
  10  -4   5   10.46    2.20   0
  10   4   5    8.19    5.65   0
  11   4   5    2.69    6.00   0
  11  -4   5    4.98    2.87   0
 -11   4  -5    0.76    2.79   0
  11   4   5    2.42    5.93   0
  12   4   5    0.28    7.10   0
  12   4   5    0.69    7.06   0
  12  -4   5   -0.68    2.38   0
  13  -4   5    0.72    2.66   0
  13  -5  -5    2.82    2.67   0
  13   5  -5    0.80    4.39   0
  13   5  -5    0.12    3.97   0
  12   5  -5    3.63    3.59   0
  12  -5  -5    2.98    2.91   0
  12   5  -5    0.29    3.74   0
  11  -5  -5    2.74    2.34   0
  11   5  -5    2.12    3.37   0
  11   5  -5    0.41    3.38   0
  10   5  -5    1.02    3.18   0
  10  -5  -5    3.68    2.66   0
  10   5  -5   -0.17    3.19   0
   9   5  -5   15.28    3.25   0
   9  -5  -5   14.54    2.06   0
   8  -5  -5   15.67    2.19   0
   8   5  -5   13.72    3.17   0
   7  -5  -5    5.73    2.04   0
   7   5  -5    6.15    2.89   0
   6   5  -5  118.95    3.75   0
   6  -5  -5  122.09    2.54   0
   5   5  -5   34.90    2.74   0
  -5  -5   5   33.27    2.68   0
   5  -5  -5   30.71    2.03   0
   4   5  -5   45.05    3.05   0
  -4  -5   5   46.22    3.11   0
   4  -5  -5   47.71    2.54   0
   3  -5  -5    2.41    1.75   0
  -3  -5   5    1.66    2.38   0
   3   5  -5    2.70    2.25   0
   2   5  -5  102.34    3.02   0
   2  -5  -5  106.41    2.84   0
  -2  -5   5   96.07    3.09   0
  -1  -5   5    8.32    2.28   0
   1  -5  -5    6.57    2.23   0
   1   5  -5    7.14    2.19   0
   0  -5   5   22.84    2.01   0
   0  -5  -5   22.22    2.84   0
   0   5  -5   21.17    2.22   0
  -1   5  -5   51.38    2.27   0
   1  -5   5   49.59    2.21   0
  -1  -5  -5   52.98    2.92   0
  -1  -5  -5   54.33    3.31   0
  -2   5  -5    3.33    1.74   0
   2  -5   5    0.20    1.80   0
  -2  -5  -5    0.27    3.18   0
  -2  -5  -5    0.75    2.99   0
  -3  -5  -5    6.50    4.51   0
   3  -5   5    6.64    1.92   0
  -3   5  -5    7.08    1.78   0
  -3  -5  -5    6.23    4.22   0
   4  -5   5   14.41    1.95   0
  -4   5  -5   19.30    2.37   0
   5  -5   5   55.18    2.49   0
  -5   5  -5   53.42    2.13   0
  -6   5  -5   18.31    2.02   0
   6  -5   5   17.89    1.94   0
  -7   5  -5    4.40    2.52   0
   7  -5   5    5.26    2.05   0
   8  -5   5   19.12    2.15   0
  -8   5  -5   18.44    2.14   0
  -9   5  -5   14.15    2.08   0
   9  -5   5   12.85    2.25   0
 -10   5  -5   -0.74    2.57   0
  10  -5   5    1.94    2.57   0
 -11   5  -5    2.71    2.84   0
  11  -5   5    4.62    2.42   0
  12  -5   5   -0.18    2.62   0
  12   6  -5    2.18    4.84   0
  12  -6  -5   -0.72    2.55   0
  12   6  -5    1.36    4.21   0
  11  -6  -5    1.45    2.93   0
  11   6  -5    1.40    4.06   0
  11   6  -5    2.24    3.94   0
  10   6  -5    0.77    3.92   0
  10  -6  -5    0.48    2.66   0
  10   6  -5   -0.10    3.65   0
   9   6  -5    5.65    3.59   0
   9  -6  -5    6.78    2.67   0
   8  -6  -5    2.15    1.99   0
   8   6  -5    2.18    3.38   0
   7  -6  -5   40.08    2.25   0
   7   6  -5   40.61    3.29   0
   6  -6  -5   12.68    2.40   0
   6   6  -5   14.34    3.03   0
   5  -6  -5    3.66    1.83   0
  -5  -6   5    4.44    2.79   0
   5   6  -5    3.79    2.66   0
   4  -6  -5    7.90    1.94   0
  -4  -6   5    7.43    2.35   0
   4   6  -5    7.99    2.30   0
   3  -6  -5    2.18    2.17   0
   3   6  -5    1.56    2.28   0
  -3  -6   5    1.35    2.46   0
   2  -6  -5   16.46    2.22   0
   2   6  -5   13.37    2.25   0
  -2  -6   5   12.02    2.49   0
  -1  -6   5    2.60    2.23   0
   1   6  -5    0.71    2.10   0
   1  -6  -5    0.97    2.18   0
   0  -6   5    2.17    1.76   0
   0  -6  -5    0.19    2.20   0
   0   6  -5    0.63    2.04   0
  -1  -6  -5    1.63    2.65   0
  -1  -6  -5    1.28    2.51   0
  -1   6  -5   -1.06    2.12   0
   1  -6   5   -2.14    1.82   0
  -2  -6  -5    2.13    2.91   0
  -2   6  -5    3.74    2.22   0
  -2  -6  -5    3.91    3.39   0
   2  -6   5    2.16    1.86   0
   3  -6   5    6.02    2.28   0
  -3   6  -5    3.66    2.23   0
  -3  -6  -5    4.60    4.90   0
  -3  -6  -5    4.70    4.69   0
   4  -6   5   -1.03    2.17   0
  -4   6  -5    3.37    2.16   0
  -5   6  -5    4.83    2.35   0
   5  -6   5    2.12    2.40   0
   6  -6   5   -0.48    2.02   0
  -6   6  -5    0.07    1.89   0
  -7   6  -5    6.70    2.03   0
   7  -6   5   -0.07    2.52   0
  -8   6  -5   -0.71    2.55   0
   8  -6   5    1.10    2.15   0
   9  -6   5   -0.33    2.20   0
  -9   6  -5    1.38    2.13   0
 -10   6  -5    1.26    2.18   0
  10  -6   5   -0.74    2.88   0
  11  -6   5    1.29    2.43   0
 -11   6  -5    1.44    2.89   0
  12  -6   5   -1.40    2.66   0
  12  -7  -5    1.85    3.35   0
  12   7  -5    1.82    7.02   0
  12   7  -5    1.55    7.80   0
  11   7  -5    0.42    5.46   0
  11   7  -5    1.04    5.24   0
  11  -7  -5   -0.75    3.10   0
  10   7  -5    2.29    4.21   0
  10   7  -5    3.17    4.39   0
  10  -7  -5    3.48    2.92   0
   9  -7  -5    3.63    2.26   0
   9   7  -5    3.70    3.80   0
   8   7  -5    2.50    3.58   0
   8  -7  -5    4.17    2.63   0
   7   7  -5   27.36    3.39   0
   7  -7  -5   24.74    2.18   0
   6   7  -5   11.90    3.06   0
   6  -7  -5   12.38    2.00   0
  -6  -7   5   11.88    3.05   0
   5   7  -5    5.03    2.94   0
  -5  -7   5    2.14    2.99   0
   5  -7  -5    5.47    1.91   0
   4  -7  -5    3.34    2.34   0
  -4  -7   5    0.43    2.95   0
   4   7  -5    0.74    2.28   0
   3   7  -5   31.43    2.89   0
   3  -7  -5   30.36    2.49   0
  -3  -7   5   27.08    2.66   0
   2   7  -5    0.53    2.25   0
  -2  -7   5    0.21    2.38   0
   2  -7  -5    1.36    2.28   0
   1   7  -5   28.82    2.49   0
   1  -7  -5   32.49    2.50   0
  -1  -7   5   31.60    2.63   0
   0  -7   5   29.57    2.58   0
   0   7  -5   33.68    2.49   0
   0  -7  -5   30.57    2.52   0
  -1  -7  -5    4.66    2.74   0
   1  -7   5    4.50    2.38   0
  -1   7  -5    7.22    2.31   0
  -2  -7  -5    0.93    3.39   0
   2  -7   5    1.48    1.88   0
  -2  -7  -5    0.52    3.28   0
  -2   7  -5    0.34    1.82   0
  -3  -7  -5   12.25    4.85   0
   3  -7   5    9.13    2.35   0
  -3   7  -5   11.96    2.27   0
  -3  -7  -5   13.48    5.02   0
   4  -7   5    7.27    1.94   0
  -4   7  -5    5.76    2.38   0
  -5   7  -5   12.89    2.11   0
   5  -7   5   12.04    2.13   0
   6  -7   5    0.12    2.42   0
  -6   7  -5    0.82    1.95   0
   7  -7   5    2.60    2.16   0
  -7   7  -5    9.75    2.63   0
  -8   7  -5    4.74    2.20   0
   8  -7   5    7.50    2.23   0
  -9   7  -5    1.06    2.33   0
   9  -7   5    2.98    2.25   0
 -10   7  -5    0.23    2.41   0
  10  -7   5   -0.51    2.99   0
 -11   7  -5   -1.56    3.22   0
  11  -7   5    0.54    2.70   0
  11  -8  -5    3.44    3.26   0
  10  -8  -5    0.57    2.54   0
   9   8  -5    1.06    4.94   0
   9   8  -5    2.16    5.15   0
   9  -8  -5    4.46    2.93   0
   8  -8  -5    8.49    2.18   0
   8   8  -5   10.31    4.31   0
   7  -8  -5    9.81    2.21   0
   7   8  -5   11.51    3.64   0
   6   8  -5   32.97    3.76   0
  -6  -8   5   29.84    3.59   0
   6  -8  -5   30.54    2.59   0
   5   8  -5   -0.30    2.87   0
  -5  -8   5    1.36    2.94   0
   5  -8  -5    1.00    2.06   0
   4   8  -5    6.09    2.95   0
   4  -8  -5    7.23    1.98   0
  -4  -8   5    8.91    2.67   0
   3   8  -5   17.07    2.58   0
   3  -8  -5   16.75    2.52   0
  -3  -8   5   14.23    2.81   0
   2  -8  -5   25.80    2.60   0
   2   8  -5   26.97    2.52   0
  -2  -8   5   25.27    2.62   0
  -1  -8   5   45.66    2.74   0
   1   8  -5   49.64    2.71   0
   1  -8  -5   46.05    2.67   0
   0  -8  -5   12.17    2.86   0
   0  -8   5   11.98    2.14   0
   0   8  -5    7.63    2.50   0
  -1  -8  -5   48.87    3.36   0
   1  -8   5   48.10    2.74   0
  -1   8  -5   46.88    2.31   0
   2  -8   5    2.79    2.39   0
  -2  -8  -5   -0.11    3.25   0
  -2   8  -5    0.25    1.96   0
  -2  -8  -5    1.19    3.12   0
  -3  -8  -5    9.86    5.21   0
  -3  -8  -5    9.34    5.33   0
   3  -8   5    9.36    1.98   0
  -3   8  -5   10.09    2.03   0
  -4   8  -5    1.04    1.99   0
   4  -8   5    2.46    2.44   0
  -5   8  -5    6.12    1.96   0
   5  -8   5    4.73    2.51   0
   6  -8   5    4.46    2.18   0
  -6   8  -5    5.34    2.66   0
  -7   8  -5    4.19    2.71   0
   7  -8   5    8.16    2.72   0
   8  -8   5    6.55    2.30   0
  -8   8  -5    4.58    2.87   0
  -9   8  -5    3.03    2.93   0
   9  -8   5    4.18    2.45   0
  10  -8   5    1.29    2.61   0
 -10   8  -5    1.89    3.20   0
  10  -9  -5   -0.39    2.63   0
   9  -9  -5    3.58    2.50   0
   8  -9  -5    8.10    2.48   0
   8   9  -5    5.99    5.76   0
   7   9  -5    1.60    4.18   0
   7  -9  -5    3.51    2.75   0
  -6  -9   5    5.32    3.83   0
   6   9  -5    5.60    3.67   0
   6  -9  -5    6.63    2.27   0
   5  -9  -5    0.89    2.22   0
   5   9  -5    2.46    3.20   0
  -5  -9   5    1.36    3.38   0
  -4  -9   5    0.20    3.10   0
   4   9  -5    4.06    3.02   0
   4  -9  -5    1.88    2.24   0
   3   9  -5   -0.63    2.94   0
   3  -9  -5    3.11    1.96   0
  -3  -9   5    0.22    2.70   0
   2  -9  -5    1.52    2.48   0
   2   9  -5    1.51    2.48   0
  -2  -9   5    0.86    2.63   0
  -1  -9   5    2.98    2.56   0
   1  -9  -5    2.49    2.57   0
   1   9  -5    0.14    2.54   0
   0  -9  -5   16.77    3.03   0
   0  -9   5   17.57    2.47   0
   0   9  -5   16.78    2.58   0
   1  -9   5   17.72    2.79   0
  -1  -9  -5   19.54    3.06   0
  -1   9  -5   17.80    2.72   0
  -2   9  -5   13.76    2.13   0
  -2  -9  -5   12.46    4.10   0
  -2  -9  -5   10.59    3.59   0
   2  -9   5   14.67    2.74   0
  -3  -9  -5    1.84    5.71   0
   3  -9   5    1.72    2.03   0
  -3   9  -5   -0.24    2.58   0
  -3  -9  -5    0.93    5.72   0
   4  -9   5    1.07    2.64   0
  -4   9  -5    1.80    2.08   0
  -5   9  -5    2.71    2.60   0
   5  -9   5    4.29    2.67   0
  -6   9  -5    3.26    2.22   0
   6  -9   5    2.58    2.21   0
  -7   9  -5    0.07    2.34   0
   7  -9   5    3.08    2.29   0
   8  -9   5    2.71    2.45   0
  -8   9  -5    1.07    2.98   0
   9  -9   5    1.59    3.19   0
  -9   9  -5    2.11    2.54   0
   9 -10  -5    3.08    3.36   0
   8 -10  -5    1.10    2.56   0
   7 -10  -5    5.77    3.02   0
   7  10  -5    1.95    5.21   0
   6 -10  -5    2.02    2.38   0
   6  10  -5    0.86    4.24   0
  -6 -10   5    0.08    4.40   0
   5 -10  -5    3.34    2.87   0
  -5 -10   5   -0.47    3.90   0
   5  10  -5    2.01    3.34   0
  -4 -10   5    0.15    3.24   0
   4 -10  -5    1.95    2.23   0
   4  10  -5    3.33    3.27   0
   3 -10  -5    2.04    2.66   0
  -3 -10   5    0.12    2.93   0
   3  10  -5    1.91    2.82   0
   2 -10  -5    2.39    2.65   0
   2  10  -5    2.55    2.74   0
  -2 -10   5    2.83    3.29   0
   1  10  -5    1.96    2.58   0
   1 -10  -5   -1.41    2.60   0
  -1 -10   5   -2.42    2.48   0
   0  10  -5    2.02    2.63   0
   0 -10   5    0.78    2.71   0
   0 -10  -5    0.53    3.18   0
  -1  10  -5    7.20    2.69   0
   1 -10   5    6.54    2.78   0
  -1 -10  -5    6.32    3.71   0
   2 -10   5    2.07    2.68   0
  -2 -10  -5    1.72    3.99   0
  -2  10  -5    1.80    2.55   0
  -2 -10  -5   -0.88    3.65   0
   3 -10   5    0.15    2.26   0
  -3  10  -5    1.83    2.75   0
   4 -10   5    3.52    2.86   0
  -4  10  -5    6.75    2.77   0
   5 -10   5    3.88    2.29   0
  -5  10  -5   -1.47    2.94   0
  -6  10  -5   -0.56    2.36   0
   6 -10   5    0.54    3.02   0
   7 -10   5    2.44    3.07   0
  -7  10  -5    0.50    2.33   0
   8 -10   5    1.53    2.70   0
  -8  10  -5    1.99    3.24   0
   7 -11  -5    1.93    3.34   0
   6 -11  -5   -0.52    3.21   0
   6  11  -5    0.09    5.02   0
   5 -11  -5    0.86    2.59   0
  -5 -11   5    0.25    4.20   0
   5  11  -5    0.53    4.05   0
   4  11  -5    4.42    3.47   0
  -4 -11   5    1.19    3.63   0
   4 -11  -5    0.71    2.57   0
   3 -11  -5    2.40    3.03   0
  -3 -11   5   -0.27    3.60   0
   3  11  -5    1.66    3.06   0
  -2 -11   5    0.59    2.95   0
   2  11  -5    1.10    2.88   0
   2 -11  -5    2.53    2.82   0
  -1 -11   5   -1.54    3.38   0
   1  11  -5   -0.88    3.30   0
   1 -11  -5   -1.67    2.93   0
   0 -11   5    2.25    2.92   0
   0  11  -5    3.67    2.86   0
   0 -11  -5    2.97    3.45   0
  -1  11  -5   11.27    2.31   0
  -1 -11  -5    8.42    4.06   0
   1 -11   5    8.08    3.02   0
  -1 -11  -5   10.87    4.06   0
   2 -11   5    2.65    2.91   0
  -2 -11  -5   -0.57    4.30   0
  -2 -11  -5    0.77    4.33   0
  -2  11  -5    3.12    2.80   0
   3 -11   5    1.82    3.12   0
  -3  11  -5    0.56    2.51   0
  -4  11  -5    2.23    3.08   0
   4 -11   5    0.97    2.53   0
   5 -11   5    2.35    2.56   0
  -5  11  -5    0.22    3.08   0
  -6  11  -5    3.05    3.20   0
   6 -11   5   -0.52    2.69   0
  -5 -12   5    1.13    4.76   0
   4 -12  -5    0.50    2.68   0
   4  12  -5    1.18    4.30   0
  -4 -12   5    2.53    4.44   0
   3  12  -5    2.97    3.86   0
  -3 -12   5    1.02    3.46   0
   3 -12  -5    1.13    3.21   0
   2  12  -5    2.08    3.85   0
   2 -12  -5    0.30    3.18   0
  -2 -12   5    0.91    3.92   0
   1 -12  -5    1.04    3.35   0
  -1 -12   5    1.52    3.29   0
   1  12  -5    1.63    3.25   0
   0 -12  -5    2.93    3.83   0
   0 -12   5    0.92    3.35   0
   0  12  -5    2.38    3.25   0
   1 -12   5    1.96    3.16   0
  -1  12  -5    1.26    3.21   0
  -1 -12  -5    0.94    4.24   0
  -1 -12  -5    2.36    4.36   0
  -2 -12  -5    1.74    5.21   0
  -2 -12  -5    2.31    5.13   0
  -2  12  -5    2.99    3.18   0
   2 -12   5    0.09    3.34   0
  -3  12  -5    2.18    2.62   0
   3 -12   5    0.46    3.28   0
  -4  12  -5    1.13    3.36   0
   4 -12   5   -1.43    3.33   0
  14   0  -6    2.02    3.35   0
  14   0  -6    1.63    2.60   0
  12   0  -6    9.81    2.76   0
  12   0  -6   12.00    2.40   0
  10   0  -6   41.66    2.40   0
  10   0  -6   46.08    2.45   0
   8   0  -6  124.95    3.08   0
   6   0  -6    9.28    1.95   0
   4   0  -6   41.22    2.21   0
  -2   0   6   10.62    2.24   0
   2   0  -6   11.61    2.27   0
   0   0   6    5.42    2.77   0
   0   0  -6    4.29    2.24   0
  -2   0  -6   67.08    2.85   0
   2   0   6   61.50    2.87   0
   4   0   6  112.17    2.97   0
  -4   0  -6  104.24    3.06   0
   6   0   6   54.56    2.66   0
  -6   0  -6   55.44    2.65   0
   8   0   6  108.29    2.98   0
  -8   0  -6  117.59    3.17   0
 -10   0  -6    9.19    2.66   0
  10   0   6    8.41    2.69   0
  12   0   6    7.46    2.97   0
  14   1  -6    2.92    3.31   0
  14  -1  -6    0.22    2.59   0
  14  -1  -6    1.56    3.42   0
  14   1  -6    1.32    3.40   0
  13   1  -6    3.01    2.42   0
  13  -1  -6    1.08    2.57   0
  13  -1  -6   -3.29    3.31   0
  13   1  -6    2.78    3.09   0
  12   1  -6    1.68    2.87   0
  12  -1  -6    1.71    2.45   0
  12  -1  -6    6.97    2.78   0
  12   1  -6    5.23    2.80   0
  11   1  -6    1.25    2.53   0
  11  -1  -6    2.85    2.69   0
  11   1  -6   -0.14    2.72   0
  11  -1  -6    3.00    2.58   0
  10   1  -6    8.69    2.59   0
  10   1  -6   11.44    2.43   0
  10  -1  -6    8.31    2.59   0
  10  -1  -6   10.52    2.70   0
   9  -1  -6    6.83    2.14   0
   9   1  -6    5.10    2.62   0
   9  -1  -6    6.11    1.93   0
   8  -1  -6   53.94    2.19   0
   8   1  -6   53.03    2.82   0
   7   1  -6   14.86    2.44   0
   6  -1  -6   31.24    2.60   0
   6   1  -6   32.92    2.36   0
   5   1  -6  155.89    3.31   0
   5  -1  -6  153.45    2.97   0
   4   1  -6   88.89    2.68   0
   4  -1  -6   87.65    2.53   0
   3   1  -6   18.32    2.54   0
  -3  -1   6   17.94    2.07   0
   3  -1  -6   15.92    2.18   0
   2  -1  -6  630.15    5.86   0
  -2  -1   6  623.31    5.86   0
   2   1  -6  610.47    5.57   0
   1  -1  -6  322.28    4.39   0
   1   1  -6  303.08    4.36   0
  -1   1   6  308.56    4.36   0
  -1  -1   6  280.41    4.11   0
   0  -1  -6    6.19    2.17   0
   0   1  -6    6.56    2.66   0
   0  -1   6    5.38    2.26   0
   0   1   6    6.56    2.63   0
  -1   1  -6    5.67    2.07   0
   1   1   6    4.19    2.56   0
  -1  -1  -6    4.90    2.05   0
   1  -1   6    4.20    2.22   0
   2  -1   6   98.99    2.77   0
  -2   1  -6   97.52    2.71   0
  -2  -1  -6   95.92    3.22   0
   2   1   6   98.27    3.26   0
  -3  -1  -6  110.78    3.37   0
   3  -1   6  107.22    2.74   0
  -3   1  -6  111.12    3.00   0
   3   1   6  104.58    3.39   0
   4   1   6   18.66    2.47   0
   4  -1   6   16.79    2.38   0
  -4   1  -6   14.16    2.30   0
  -4  -1  -6   16.76    2.40   0
   5   1   6   21.39    2.55   0
  -5  -1  -6   19.83    2.47   0
  -5   1  -6   17.77    1.82   0
   5  -1   6   21.05    2.22   0
   6   1   6  116.81    3.28   0
   6  -1   6  115.20    2.92   0
  -6   1  -6  113.98    2.91   0
  -6  -1  -6  117.10    3.22   0
  -7   1  -6   -1.81    1.84   0
  -7  -1  -6    0.48    2.23   0
   7   1   6    0.21    2.28   0
   7  -1   6    0.74    1.84   0
  -8  -1  -6    0.64    2.28   0
  -8   1  -6    0.67    2.33   0
   8   1   6    0.02    2.26   0
   8  -1   6   -0.62    1.92   0
  -9   1  -6    1.10    2.37   0
   9  -1   6    0.45    2.38   0
   9   1   6    0.21    2.87   0
  -9  -1  -6    0.07    2.88   0
 -10   1  -6    0.86    2.33   0
  10   1   6   -0.87    2.52   0
  10  -1   6    0.02    2.02   0
  11  -1   6    1.45    2.61   0
  11   1   6   -0.17    3.23   0
 -11   1  -6    1.63    2.70   0
  12  -1   6   -0.70    2.75   0
  12   1   6    2.95    3.42   0
  13   1   6    1.28    3.26   0
  13  -1   6    0.86    3.16   0
  14  -2  -6    0.05    2.78   0
  14   2  -6   -0.30    3.29   0
  14   2  -6    2.08    3.55   0
  14  -2  -6    2.04    2.66   0
  13   2  -6    1.04    3.04   0
  13   2  -6   -0.47    3.16   0
  13  -2  -6    1.39    2.59   0
  13  -2  -6    1.38    2.99   0
  12   2  -6    0.42    2.75   0
  12  -2  -6    2.32    2.29   0
  12   2  -6   -1.91    2.86   0
  11  -2  -6    1.94    2.55   0
  11   2  -6    2.63    2.68   0
  11   2  -6    0.89    2.53   0
  10  -2  -6    4.73    1.96   0
  10   2  -6    7.05    2.58   0
  10   2  -6    4.21    2.50   0
   9  -2  -6   47.03    2.63   0
   9   2  -6   52.84    2.84   0
   8  -2  -6   56.04    2.52   0
   8   2  -6   47.61    2.78   0
   7   2  -6    1.39    2.41   0
   7  -2  -6    1.42    2.18   0
   6   2  -6   13.72    2.34   0
   5   2  -6    8.33    2.27   0
   4   2  -6   32.53    2.54   0
  -4  -2   6   30.97    2.49   0
   3  -2  -6  451.49    4.49   0
   3   2  -6  453.07    4.96   0
  -3  -2   6  438.30    4.69   0
   2  -2  -6  166.43    3.25   0
  -2  -2   6  174.99    3.30   0
   2   2  -6  174.87    3.62   0
  -1  -2   6   45.59    3.01   0
   1  -2  -6   47.51    2.78   0
   1   2  -6   48.50    2.85   0
   0  -2  -6  354.66    4.91   0
   0   2  -6  359.04    4.36   0
   0   2   6  329.97    4.53   0
   0  -2   6  324.32    4.22   0
   1  -2   6 1058.59    6.79   0
  -1   2  -6 1009.49    6.61   0
  -1  -2  -6 1032.69    8.12   0
   1   2   6 1027.50    8.07   0
  -2  -2  -6  608.67    6.85   0
   2  -2   6  596.47    5.39   0
   2   2   6  610.52    6.87   0
  -2   2  -6  591.24    5.09   0
  -3  -2  -6  101.12    3.49   0
   3  -2   6   99.52    2.91   0
   3   2   6  109.09    3.85   0
  -3   2  -6  101.55    2.63   0
   4  -2   6   71.53    2.45   0
  -4   2  -6   68.52    2.71   0
   4   2   6   65.24    3.51   0
  -4  -2  -6   64.10    3.33   0
   5   2   6   63.34    3.37   0
  -5  -2  -6   64.32    3.22   0
   5  -2   6   68.38    2.72   0
  -5   2  -6   66.14    2.74   0
   6   2   6  104.50    3.71   0
   6  -2   6  107.77    2.88   0
  -6   2  -6  107.76    2.53   0
  -6  -2  -6  108.93    3.62   0
  -7   2  -6   59.02    2.58   0
   7   2   6   55.00    3.32   0
   7  -2   6   58.00    2.33   0
  -7  -2  -6   55.44    3.26   0
  -8  -2  -6   97.23    3.70   0
  -8   2  -6   99.32    2.59   0
   8  -2   6   93.10    2.90   0
   8   2   6   87.23    3.70   0
  -9   2  -6   10.18    2.57   0
   9   2   6   13.17    2.98   0
   9  -2   6   12.67    2.64   0
  10   2   6   10.13    3.18   0
 -10   2  -6    9.95    2.30   0
  10  -2   6   10.21    2.72   0
  11  -2   6    2.77    2.89   0
  11   2   6    2.82    3.28   0
 -11   2  -6    0.72    2.72   0
  12   2   6    2.04    3.56   0
  12  -2   6    1.53    3.05   0
  13   2   6    0.98    3.85   0
  13  -2   6    1.78    3.20   0
  13   3  -6    0.84    3.12   0
  13  -3  -6    2.81    3.14   0
  13   3  -6    0.37    3.83   0
  12  -3  -6    0.54    2.40   0
  12   3  -6    1.65    3.37   0
  12   3  -6    0.95    2.81   0
  11  -3  -6   -0.12    2.19   0
  11   3  -6    0.07    2.47   0
  11   3  -6    1.65    2.82   0
  10   3  -6   20.60    2.84   0
  10   3  -6   18.11    2.72   0
  10  -3  -6   19.64    2.12   0
   9   3  -6    1.38    2.64   0
   9  -3  -6    0.61    2.44   0
   8   3  -6   20.19    2.48   0
   8  -3  -6   23.99    2.52   0
   7   3  -6   20.91    2.60   0
   7  -3  -6   23.66    1.96   0
   6   3  -6   28.53    2.59   0
   6  -3  -6   32.23    2.45   0
  -5  -3   6  112.86    3.13   0
   5   3  -6  117.63    3.17   0
   4   3  -6   13.81    2.39   0
  -4  -3   6   13.71    2.40   0
  -3  -3   6    2.68    2.32   0
   3   3  -6    4.74    1.87   0
   2   3  -6  614.75    5.56   0
   2  -3  -6  611.87    5.44   0
  -2  -3   6  589.62    5.50   0
   1   3  -6    2.76    2.25   0
   1  -3  -6    0.71    2.29   0
  -1  -3   6   -0.84    1.89   0
   0  -3   6  391.99    4.33   0
   0  -3  -6  402.49    5.17   0
   0   3  -6  383.52    4.19   0
  -1   3  -6  201.76    3.30   0
  -1  -3  -6  218.00    4.36   0
   1  -3   6  204.07    3.63   0
   2   3   6  431.29    6.22   0
   2  -3   6  437.90    4.21   0
  -2  -3  -6  444.76    6.42   0
  -2   3  -6  438.36    4.26   0
  -3  -3  -6  466.52    7.06   0
   3  -3   6  468.80    4.32   0
   3   3   6  484.69    7.05   0
  -3   3  -6  460.72    4.20   0
  -4   3  -6   60.21    2.52   0
   4  -3   6   61.33    2.24   0
   4   3   6   58.29    3.94   0
  -4  -3  -6   60.74    3.74   0
   5   3   6   27.32    3.41   0
  -5  -3  -6   25.82    3.17   0
   5  -3   6   23.78    2.03   0
  -5   3  -6   27.82    2.47   0
   6  -3   6   63.24    2.62   0
  -6  -3  -6   64.38    3.82   0
  -6   3  -6   58.76    2.22   0
   6   3   6   63.25    3.97   0
  -7   3  -6   88.82    2.45   0
   7  -3   6   82.95    2.41   0
  -7  -3  -6   92.88    4.48   0
   7   3   6   85.60    4.39   0
   8   3   6   47.83    3.81   0
  -8   3  -6   49.83    2.21   0
   8  -3   6   47.90    2.61   0
   9   3   6    6.44    3.38   0
   9  -3   6    4.40    2.54   0
  -9   3  -6    5.43    2.19   0
  10   3   6    0.99    3.54   0
  10  -3   6    0.57    2.69   0
 -10   3  -6    1.05    2.74   0
  11   3   6    0.75    4.21   0
 -11   3  -6    6.26    2.81   0
  11  -3   6    1.53    2.84   0
  12   3   6    7.38    4.26   0
  12  -3   6   10.37    3.14   0
  13   3   6    1.72    4.47   0
  13  -3   6    4.75    3.30   0
  13   4  -6   -0.83    3.73   0
  13   4  -6    1.30    3.34   0
  13  -4  -6   -0.07    3.09   0
  12   4  -6    3.89    3.07   0
  12   4  -6    3.06    3.61   0
  12  -4  -6    1.42    2.96   0
  11   4  -6    9.52    3.40   0
  11  -4  -6    6.64    2.72   0
  11   4  -6   13.53    3.49   0
  10   4  -6    6.32    2.83   0
  10  -4  -6    8.48    2.19   0
   9  -4  -6    7.56    2.02   0
   9   4  -6    6.58    2.73   0
   8  -4  -6   14.87    2.09   0
   8   4  -6   14.95    2.63   0
   7  -4  -6    8.18    2.39   0
   7   4  -6    8.75    2.46   0
   6  -4  -6   37.82    2.49   0
   6   4  -6   39.76    2.66   0
  -5  -4   6   99.55    3.16   0
   5  -4  -6  106.48    2.50   0
   5   4  -6  102.72    3.02   0
   4   4  -6   14.36    2.42   0
  -4  -4   6   15.62    2.43   0
   4  -4  -6   15.46    1.90   0
  -3  -4   6   51.37    2.75   0
   3   4  -6   47.80    2.30   0
  -2  -4   6  165.61    3.52   0
   2   4  -6  167.48    3.11   0
   1   4  -6  622.06    5.12   0
   1  -4  -6  624.56    5.75   0
  -1  -4   6  633.47    5.50   0
   0  -4   6  214.51    3.43   0
   0   4  -6  226.75    3.41   0
   0  -4  -6  221.38    4.20   0
   1  -4   6   14.36    2.10   0
  -1  -4  -6   17.23    2.98   0
  -1   4  -6   17.11    2.41   0
  -2  -4  -6    4.34    3.19   0
  -2   4  -6    2.80    1.79   0
   2  -4   6    3.89    1.88   0
  -3   4  -6    6.78    1.86   0
  -3  -4  -6    7.23    3.54   0
   3  -4   6    8.03    2.29   0
  -4   4  -6   65.55    2.64   0
  -4  -4  -6   63.29    4.68   0
   4  -4   6   64.72    2.30   0
  -5  -4  -6   41.27    5.55   0
   5  -4   6   41.89    2.59   0
  -5   4  -6   45.29    2.40   0
   6  -4   6   40.24    2.11   0
  -6   4  -6   40.25    2.42   0
  -7   4  -6    4.12    1.94   0
   7  -4   6    6.73    1.95   0
   7   4   6    7.24    6.04   0
   8  -4   6    2.31    2.34   0
  -8   4  -6    3.03    2.36   0
   8   4   6    1.72    5.72   0
   9  -4   6    4.17    2.09   0
   9   4   6    6.26    5.75   0
  -9   4  -6    6.85    2.07   0
 -10   4  -6    1.85    2.12   0
  10  -4   6    3.33    2.70   0
  10   4   6   -0.03    5.83   0
 -11   4  -6    1.58    2.25   0
  11   4   6    0.68    6.43   0
  11   4   6    0.53    6.46   0
  11  -4   6   -0.43    2.33   0
  12  -4   6    3.54    2.46   0
 -12   4  -6    0.59    2.41   0
  13  -4   6    0.50    3.34   0
  13   5  -6    0.03    3.96   0
  13  -5  -6    0.92    3.23   0
  13   5  -6    2.19    4.08   0
  12   5  -6    5.66    3.67   0
  12  -5  -6    7.40    2.47   0
  12   5  -6    5.22    3.76   0
  11  -5  -6    5.67    2.86   0
  11   5  -6    5.59    2.93   0
  11   5  -6    4.63    3.62   0
  10  -5  -6    3.86    2.17   0
  10   5  -6    1.97    2.97   0
   9   5  -6    1.27    3.05   0
   9  -5  -6    1.62    2.54   0
   8  -5  -6    0.14    1.94   0
   8   5  -6    1.69    2.56   0
   7   5  -6    0.47    2.54   0
   7  -5  -6    5.36    1.98   0
   6   5  -6    3.74    2.34   0
  -6  -5   6    3.92    2.41   0
   6  -5  -6    2.06    2.17   0
   5   5  -6   12.54    2.48   0
   5  -5  -6   14.37    2.25   0
  -5  -5   6   17.37    2.50   0
   4   5  -6   30.42    3.01   0
  -4  -5   6   28.42    2.76   0
   4  -5  -6   32.91    2.38   0
   3  -5  -6   53.60    2.49   0
   3   5  -6   47.29    2.58   0
  -3  -5   6   51.36    2.70   0
   2  -5  -6   89.61    2.36   0
   2   5  -6   85.93    2.78   0
  -2  -5   6   86.93    2.82   0
   1  -5  -6   86.13    2.87   0
   1   5  -6   84.49    2.64   0
  -1  -5   6   79.96    2.62   0
   0  -5   6    2.19    1.80   0
   0  -5  -6    1.42    2.38   0
   0   5  -6    2.88    1.76   0
   0  -5  -6    3.19    2.20   0
  -1   5  -6   51.57    2.64   0
   1  -5   6   59.72    2.69   0
  -1  -5  -6   55.24    3.11   0
  -1  -5  -6   54.78    2.91   0
  -2  -5  -6    2.22    2.92   0
   2  -5   6    2.23    1.91   0
  -2   5  -6    3.30    2.26   0
  -2  -5  -6    2.40    3.06   0
  -3  -5  -6    1.86    3.51   0
  -3   5  -6    0.59    1.81   0
  -3  -5  -6    1.85    3.53   0
   3  -5   6    2.04    1.83   0
   4  -5   6    0.85    1.87   0
  -4   5  -6    2.27    2.18   0
  -5   5  -6   11.39    1.91   0
   5  -5   6   12.92    1.91   0
   6  -5   6   12.83    1.93   0
  -6   5  -6   14.85    2.42   0
  -7   5  -6    7.11    2.53   0
   7  -5   6    7.80    2.15   0
  -8   5  -6    9.02    2.44   0
   8  -5   6    6.16    2.50   0
  -9   5  -6    4.47    2.55   0
   9  -5   6    6.57    2.63   0
  10  -5   6    1.06    2.17   0
 -10   5  -6    1.25    2.58   0
 -11   5  -6    1.43    2.38   0
  11  -5   6    4.17    2.93   0
  12  -5   6    1.54    3.29   0
 -12   5  -6    1.27    2.57   0
  12   6  -6    1.02    4.42   0
  12   6  -6    3.78    4.22   0
  12  -6  -6    1.90    3.01   0
  11   6  -6    4.28    4.01   0
  11   6  -6    4.59    3.52   0
  11  -6  -6    3.61    2.39   0
  10   6  -6   -0.80    3.25   0
  10  -6  -6    1.15    2.25   0
   9   6  -6    5.36    3.34   0
   9  -6  -6    3.04    2.14   0
   8   6  -6    1.44    3.13   0
   8  -6  -6    2.86    2.07   0
   7   6  -6   17.92    3.10   0
   7  -6  -6   17.91    2.13   0
   6  -6  -6    2.89    2.31   0
   6   6  -6   -0.35    3.01   0
  -6  -6   6    0.08    2.58   0
   5  -6  -6    2.38    1.78   0
   5   6  -6   -0.25    2.26   0
  -5  -6   6    1.85    2.43   0
   4   6  -6   17.17    2.40   0
  -4  -6   6   18.07    2.51   0
   4  -6  -6   19.92    2.36   0
   3   6  -6    0.69    2.24   0
  -3  -6   6    4.36    2.40   0
   3  -6  -6    4.67    2.24   0
   2  -6  -6  112.32    2.94   0
  -2  -6   6  100.97    3.01   0
   2   6  -6   95.97    2.59   0
  -1  -6   6   18.89    2.07   0
   1   6  -6   19.59    2.40   0
   1  -6  -6   20.05    2.39   0
   0   6  -6    3.92    2.12   0
   0  -6  -6    2.36    2.47   0
   0  -6   6    4.15    1.84   0
   0  -6  -6    5.96    2.37   0
   1  -6   6    1.79    1.76   0
  -1  -6  -6    2.42    2.75   0
  -1  -6  -6    3.09    2.20   0
  -1   6  -6    1.62    1.81   0
  -2   6  -6    6.44    1.88   0
  -2  -6  -6    6.02    3.06   0
   2  -6   6    6.10    1.87   0
  -2  -6  -6    6.87    3.25   0
  -3   6  -6    3.08    2.13   0
  -3  -6  -6    1.95    3.96   0
   3  -6   6    1.65    2.24   0
  -3  -6  -6    1.95    4.15   0
  -4   6  -6   10.91    2.25   0
   4  -6   6   10.14    2.29   0
  -5   6  -6    7.97    2.34   0
   5  -6   6    4.15    2.39   0
  -6   6  -6    2.00    2.58   0
   6  -6   6    0.54    2.15   0
   7  -6   6    5.76    2.03   0
  -7   6  -6    6.36    1.97   0
  -8   6  -6   12.56    2.26   0
   8  -6   6   18.05    2.73   0
  -9   6  -6    5.16    2.71   0
   9  -6   6    6.67    2.25   0
  10  -6   6    0.70    2.87   0
 -10   6  -6    2.41    2.32   0
  11  -6   6    3.88    2.44   0
 -11   6  -6    0.22    2.92   0
  12  -6   6   -1.05    2.72   0
 -12   6  -6    1.23    2.75   0
  11   7  -6    1.77    4.69   0
  11  -7  -6    1.27    2.61   0
  11   7  -6    2.17    4.59   0
  10   7  -6    4.97    3.81   0
  10  -7  -6    5.01    2.98   0
  10   7  -6    4.27    3.99   0
   9   7  -6    2.61    3.77   0
   9  -7  -6   -1.39    2.73   0
   8   7  -6    3.33    3.26   0
   8  -7  -6    1.02    2.16   0
   7  -7  -6   28.54    2.55   0
   7   7  -6   24.32    3.34   0
   6  -7  -6    2.30    2.02   0
   6   7  -6    6.03    2.97   0
  -6  -7   6    4.70    2.68   0
   5  -7  -6    2.30    1.95   0
  -5  -7   6    1.58    2.99   0
   5   7  -6    1.89    2.93   0
   4  -7  -6   -0.21    2.15   0
  -4  -7   6    0.58    2.87   0
   4   7  -6    0.91    2.32   0
   3  -7  -6   25.33    2.09   0
  -3  -7   6   18.27    2.91   0
   3   7  -6   23.81    2.41   0
   2  -7  -6   16.54    1.98   0
  -2  -7   6   15.76    2.15   0
   2   7  -6   15.72    2.41   0
  -1  -7   6   44.22    2.71   0
   1  -7  -6   50.26    2.57   0
   1   7  -6   41.83    2.66   0
   0  -7  -6   82.99    3.28   0
   0   7  -6   80.07    2.86   0
   0  -7   6   74.37    2.86   0
   1  -7   6    4.29    2.42   0
  -1   7  -6    1.43    1.85   0
  -1  -7  -6    1.35    2.91   0
  -1  -7  -6    1.39    2.87   0
   2  -7   6   39.95    2.14   0
  -2   7  -6   41.83    2.50   0
  -2  -7  -6   41.74    3.63   0
  -2  -7  -6   40.57    3.86   0
   3  -7   6   13.17    2.34   0
  -3   7  -6   12.56    2.34   0
  -3  -7  -6   12.68    4.32   0
  -3  -7  -6   14.23    4.53   0
   4  -7   6    1.99    2.49   0
  -4   7  -6    2.53    2.10   0
   5  -7   6    4.08    2.47   0
  -5   7  -6    2.74    2.42   0
   6  -7   6   -0.85    1.95   0
  -6   7  -6    2.68    2.00   0
   7  -7   6   15.24    2.22   0
  -7   7  -6   14.60    2.29   0
  -8   7  -6   21.39    2.76   0
   8  -7   6   18.14    2.83   0
  -9   7  -6    2.26    2.38   0
   9  -7   6    2.24    2.95   0
 -10   7  -6   -1.41    2.36   0
  10  -7   6    0.43    3.05   0
  11  -7   6   -0.16    2.69   0
 -11   7  -6    1.42    3.23   0
  11   8  -6    0.56    7.68   0
  11   8  -6   -0.04    7.62   0
  11  -8  -6   -1.70    3.24   0
  10  -8  -6    1.40    2.55   0
  10   8  -6    1.53    5.03   0
  10   8  -6    1.75    4.91   0
   9   8  -6    3.60    4.34   0
   9  -8  -6    2.93    2.40   0
   8   8  -6   33.07    4.17   0
   8  -8  -6   28.13    2.44   0
   7  -8  -6    0.27    2.59   0
   7   8  -6    1.05    3.21   0
  -6  -8   6    0.58    3.24   0
   6  -8  -6   -0.11    2.07   0
   6   8  -6   -0.31    3.05   0
  -5  -8   6   -0.05    2.55   0
   5  -8  -6    0.82    1.96   0
   5   8  -6    1.14    2.54   0
  -4  -8   6    0.77    3.04   0
   4  -8  -6    0.17    1.97   0
   4   8  -6    2.15    2.50   0
   3   8  -6    1.23    2.42   0
   3  -8  -6   -0.40    1.89   0
  -3  -8   6   -0.23    2.52   0
   2   8  -6   18.15    2.47   0
   2  -8  -6   16.39    2.46   0
  -2  -8   6   15.11    2.57   0
  -1  -8   6   24.74    2.59   0
   1   8  -6   21.08    2.11   0
   1  -8  -6   21.31    2.47   0
   0  -8   6    7.84    2.50   0
   0   8  -6    7.45    2.03   0
   0  -8  -6    9.08    2.49   0
   1  -8   6    1.40    2.01   0
  -1   8  -6    2.59    1.96   0
  -1  -8  -6    2.10    2.99   0
  -1  -8  -6    0.82    2.98   0
  -2   8  -6    8.47    2.06   0
   2  -8   6    7.84    2.05   0
  -2  -8  -6    9.39    3.23   0
  -2  -8  -6    7.68    3.25   0
   3  -8   6   -1.67    2.40   0
  -3  -8  -6    1.89    4.97   0
  -3   8  -6    1.13    2.09   0
  -3  -8  -6    2.75    5.33   0
   4  -8   6   -0.89    1.99   0
  -4   8  -6    1.61    1.96   0
  -5   8  -6    1.34    1.86   0
   5  -8   6    0.60    2.07   0
   6  -8   6    6.52    2.72   0
  -6   8  -6    5.26    2.20   0
   7  -8   6    3.62    2.76   0
  -7   8  -6    0.90    2.24   0
  -8   8  -6    3.79    2.86   0
   8  -8   6    2.70    2.40   0
  -9   8  -6    9.51    3.00   0
   9  -8   6    4.16    2.52   0
 -10   8  -6    3.79    3.24   0
  10  -8   6    1.40    2.68   0
  10  -9  -6    4.31    2.75   0
   9   9  -6   -0.81    5.75   0
   9  -9  -6    0.15    2.54   0
   8   9  -6    1.40    4.74   0
   8  -9  -6   -1.65    2.44   0
   7   9  -6    0.48    3.75   0
   7  -9  -6    0.62    2.36   0
   6  -9  -6    0.05    2.77   0
  -6  -9   6   -0.32    3.23   0
   6   9  -6    1.25    3.25   0
   5   9  -6    1.92    3.19   0
   5  -9  -6    0.57    2.31   0
  -5  -9   6   -0.06    3.32   0
   4   9  -6    1.29    2.67   0
  -4  -9   6    0.27    2.80   0
   4  -9  -6    0.11    2.60   0
   3   9  -6    5.62    2.99   0
   3  -9  -6    2.13    2.55   0
  -3  -9   6    2.60    3.01   0
   2   9  -6    3.07    2.57   0
   2  -9  -6    2.01    2.58   0
  -2  -9   6   -0.11    3.10   0
  -1  -9   6    8.36    2.48   0
   1   9  -6    8.53    2.02   0
   1  -9  -6    9.73    2.61   0
   0  -9   6    9.43    2.54   0
   0  -9  -6   10.56    2.99   0
   0   9  -6   10.44    2.49   0
   1  -9   6   13.92    2.72   0
  -1  -9  -6   12.02    3.21   0
  -1   9  -6   12.46    2.43   0
  -1  -9  -6   14.82    3.19   0
   2  -9   6    0.66    2.68   0
  -2  -9  -6    1.30    3.67   0
  -2  -9  -6    0.93    3.50   0
  -2   9  -6   -0.06    2.65   0
  -3   9  -6    2.35    2.17   0
   3  -9   6    3.31    2.09   0
  -4   9  -6    3.28    2.52   0
   4  -9   6    0.78    2.58   0
  -5   9  -6    3.92    2.22   0
   5  -9   6    3.84    2.67   0
   6  -9   6   -0.17    2.21   0
  -6   9  -6    2.81    2.25   0
   7  -9   6    0.07    2.42   0
  -7   9  -6    0.84    2.80   0
   8  -9   6    1.96    3.06   0
  -8   9  -6    2.79    3.04   0
   9  -9   6    3.02    2.62   0
  -9   9  -6    0.86    2.61   0
   8 -10  -6    4.43    3.25   0
   8  10  -6    3.39    6.24   0
   7 -10  -6    3.93    2.49   0
   7  10  -6    1.43    4.58   0
   6  10  -6   -0.29    3.46   0
   6 -10  -6    0.18    2.28   0
  -6 -10   6   -0.73    4.08   0
   5 -10  -6    2.03    2.34   0
  -5 -10   6   -0.99    3.55   0
   5  10  -6    2.29    3.45   0
   4 -10  -6    0.13    2.74   0
   4  10  -6    1.65    2.79   0
  -4 -10   6    0.82    3.55   0
   3 -10  -6    1.47    2.79   0
   3  10  -6    1.74    2.98   0
  -3 -10   6    2.54    3.44   0
   2 -10  -6    2.04    2.65   0
   2  10  -6    1.05    2.58   0
  -2 -10   6    0.84    3.20   0
   1 -10  -6    3.90    3.17   0
   1  10  -6   -0.05    2.66   0
  -1 -10   6    2.36    2.61   0
   0 -10   6   -0.17    2.64   0
   0 -10  -6    2.23    3.34   0
   0  10  -6    0.80    2.62   0
  -1  10  -6    5.98    2.72   0
  -1 -10  -6    2.81    3.62   0
   1 -10   6    3.80    2.29   0
  -1 -10  -6    3.56    3.59   0
  -2  10  -6    1.29    2.66   0
   2 -10   6    0.51    2.24   0
  -2 -10  -6    1.91    4.03   0
  -2 -10  -6    0.32    3.73   0
   3 -10   6    2.01    2.21   0
  -3  10  -6   -0.69    2.72   0
   4 -10   6   -0.41    2.82   0
  -4  10  -6    2.87    2.28   0
   5 -10   6    1.10    2.96   0
  -5  10  -6    2.41    2.34   0
  -6  10  -6    1.62    2.97   0
   6 -10   6    1.00    2.45   0
  -7  10  -6    0.73    2.52   0
   7 -10   6   -2.66    2.48   0
  -8  10  -6    1.57    3.24   0
   8 -10   6   -0.24    3.41   0
   7  11  -6    2.01    6.08   0
   7 -11  -6    1.26    3.59   0
   6 -11  -6    1.13    3.25   0
   6  11  -6    0.81    4.29   0
  -6 -11   6    1.62    4.87   0
   5  11  -6    0.55    4.23   0
   5 -11  -6   -1.66    3.18   0
  -5 -11   6    1.65    3.87   0
   4  11  -6    0.51    3.65   0
   4 -11  -6    1.57    3.10   0
  -4 -11   6    1.37    3.76   0
   3  11  -6   -0.06    3.64   0
   3 -11  -6    3.70    2.44   0
  -3 -11   6    0.97    3.23   0
   2 -11  -6    6.52    2.88   0
   2  11  -6    0.18    2.97   0
  -2 -11   6   -0.12    3.08   0
   1  11  -6   -0.77    2.93   0
  -1 -11   6   -1.22    3.10   0
   1 -11  -6    0.54    2.96   0
   0 -11   6    1.05    2.86   0
   0  11  -6    1.25    2.80   0
   0 -11  -6    0.50    3.72   0
   0 -11  -6    2.90    3.51   0
  -1 -11  -6    0.71    3.44   0
   1 -11   6   -0.56    2.94   0
  -1  11  -6    0.80    2.29   0
  -1 -11  -6    0.89    3.96   0
   2 -11   6    2.66    2.98   0
  -2 -11  -6    1.88    4.50   0
  -2  11  -6   -0.86    3.04   0
  -2 -11  -6    0.47    4.34   0
  -3  11  -6    2.65    3.03   0
   3 -11   6   -1.74    3.12   0
   4 -11   6    3.29    2.53   0
  -4  11  -6    1.33    2.96   0
  -5  11  -6   -1.94    3.16   0
   5 -11   6    2.41    2.65   0
  -6  11  -6    3.83    3.37   0
   6 -11   6    3.14    3.36   0
  -4 -12   6   -0.25    4.23   0
   4  12  -6   -0.03    4.04   0
   4 -12  -6    1.97    3.24   0
   3 -12  -6    1.75    3.29   0
   3  12  -6    0.63    3.94   0
  -3 -12   6    0.50    3.45   0
  -2 -12   6    0.76    3.32   0
   2  12  -6    3.80    3.90   0
   2 -12  -6   -1.29    3.70   0
  -1 -12   6    2.14    3.32   0
   1 -12  -6    0.44    3.40   0
   1  12  -6    1.23    3.24   0
   0 -12  -6    1.77    3.97   0
   0 -12   6    1.26    2.63   0
   0 -12  -6    2.12    3.84   0
   0  12  -6   -0.43    3.15   0
  -1 -12  -6    1.93    4.45   0
  -1 -12  -6    0.50    4.25   0
  -1  12  -6   -2.20    3.14   0
   1 -12   6    2.75    3.22   0
  -2 -12  -6    0.74    5.73   0
  -2 -12  -6   -0.45    5.74   0
   2 -12   6    2.81    3.37   0
  -2  12  -6    0.25    2.73   0
   3 -12   6   -1.09    3.27   0
  -3  12  -6   -0.82    3.28   0
  13   0  -7   20.70    2.74   0
  13   0  -7   26.72    2.69   0
  11   0  -7    0.99    2.67   0
  11   0  -7    0.45    2.22   0
   9   0  -7  327.19    3.68   0
   7   0  -7    6.78    2.41   0
   5   0  -7   23.45    2.54   0
  -3   0   7   58.57    2.42   0
   3   0  -7   53.34    2.78   0
  -1   0   7 1174.54    7.48   0
   1   0  -7 1211.96    7.56   0
  -1   0  -7  209.76    3.81   0
   1   0   7  207.61    3.82   0
   3   0   7  240.09    3.64   0
  -3   0  -7  233.92    3.81   0
   5   0   7   20.06    2.02   0
  -5   0  -7   20.39    2.26   0
   7   0   7    0.60    1.83   0
  -7   0  -7    2.38    2.17   0
  -9   0  -7   10.29    2.47   0
   9   0   7   13.79    2.55   0
 -11   0  -7    2.69    2.64   0
  11   0   7    1.33    2.67   0
  13   0   7    1.58    3.81   0
  14   1  -7    2.84    3.37   0
  14   1  -7    1.06    3.45   0
  14  -1  -7   -0.31    3.40   0
  14  -1  -7    4.74    3.36   0
  13  -1  -7    5.10    3.02   0
  13  -1  -7   -1.60    2.64   0
  13   1  -7   -1.33    2.66   0
  13   1  -7    4.70    3.00   0
  12  -1  -7    2.92    3.04   0
  12   1  -7    4.28    2.40   0
  12  -1  -7    7.89    2.90   0
  12   1  -7    5.55    2.89   0
  11  -1  -7    0.57    2.66   0
  11   1  -7    3.14    2.72   0
  11  -1  -7    0.89    2.76   0
  11   1  -7    3.27    2.56   0
  10  -1  -7   15.06    2.62   0
  10   1  -7   10.56    2.51   0
  10   1  -7   11.24    2.56   0
  10  -1  -7    9.57    2.28   0
   9  -1  -7    6.64    2.47   0
   9   1  -7    9.27    2.12   0
   9  -1  -7    7.38    1.99   0
   8   1  -7   15.63    2.60   0
   8  -1  -7   19.42    2.43   0
   7   1  -7  127.56    2.80   0
   7  -1  -7  133.55    2.73   0
   6   1  -7    6.20    2.37   0
   6  -1  -7    9.18    2.07   0
   5  -1  -7   32.77    2.17   0
   5   1  -7   33.18    2.59   0
   4  -1  -7    0.46    1.85   0
  -4  -1   7    0.45    1.89   0
   4   1  -7   -0.03    1.90   0
   3   1  -7  180.99    3.55   0
   3  -1  -7  188.86    3.47   0
  -3  -1   7  175.81    3.18   0
  -2  -1   7   13.81    2.17   0
   2  -1  -7   15.27    2.16   0
  -2   1   7   13.91    2.15   0
   2   1  -7   18.03    2.57   0
  -1   1   7   32.27    2.34   0
   1   1  -7   31.65    2.31   0
   1  -1  -7   29.63    2.29   0
  -1  -1   7   29.13    2.31   0
   0   1  -7   27.64    2.71   0
   0   1   7   28.62    2.27   0
   0  -1  -7   28.07    2.20   0
   0  -1   7   31.55    2.76   0
  -1   1  -7    0.40    2.40   0
   1  -1   7    2.31    2.04   0
   1   1   7    0.09    2.35   0
  -1  -1  -7    1.01    1.91   0
   2  -1   7   15.81    2.06   0
  -2  -1  -7   15.19    2.37   0
  -2   1  -7   18.99    2.38   0
   2   1   7   17.09    2.50   0
   3  -1   7   16.08    2.02   0
  -3   1  -7   18.11    1.98   0
  -3  -1  -7   18.24    2.46   0
   3   1   7   18.51    2.58   0
   4  -1   7   49.95    2.22   0
  -4  -1  -7   51.08    2.77   0
  -4   1  -7   45.16    2.14   0
   4   1   7   50.27    2.88   0
  -5  -1  -7    9.33    2.31   0
   5   1   7    7.72    2.36   0
  -5   1  -7    6.87    1.80   0
   5  -1   7    8.22    1.77   0
   6   1   7   21.99    2.97   0
   6  -1   7   22.17    2.38   0
  -6  -1  -7   20.28    2.52   0
  -6   1  -7   22.27    2.37   0
   7   1   7   13.46    2.35   0
   7  -1   7   13.03    2.40   0
  -7   1  -7   11.40    2.46   0
  -7  -1  -7   15.18    2.33   0
  -8   1  -7   19.86    2.49   0
   8   1   7   17.96    2.50   0
   8  -1   7   18.83    2.13   0
  -8  -1  -7   17.42    2.49   0
   9   1   7    6.66    2.62   0
  -9   1  -7    4.31    2.38   0
   9  -1   7    5.13    2.40   0
  -9  -1  -7    6.57    2.54   0
  10   1   7    1.36    3.03   0
  10  -1   7    1.65    2.57   0
 -10   1  -7    1.96    2.48   0
 -10  -1  -7    1.47    2.55   0
  11   1   7    2.03    2.84   0
 -11   1  -7    2.09    2.70   0
  11  -1   7    3.02    2.17   0
  12   1   7    1.72    3.55   0
  12  -1   7   -0.04    2.90   0
  13  -1   7   -0.03    3.22   0
  13   1   7    1.14    3.88   0
  14   2  -7   -2.00    3.37   0
  14  -2  -7    2.89    3.27   0
  13  -2  -7    3.19    2.52   0
  13  -2  -7   -0.17    2.56   0
  13   2  -7   -0.79    2.99   0
  13   2  -7    2.22    3.15   0
  12   2  -7   -0.66    2.72   0
  12  -2  -7   -3.18    2.94   0
  12  -2  -7    2.60    2.78   0
  12   2  -7    0.31    2.36   0
  11   2  -7    2.32    2.64   0
  11  -2  -7    1.89    2.25   0
  11   2  -7    1.78    2.81   0
  11  -2  -7    0.05    2.10   0
  10  -2  -7   15.00    2.16   0
  10  -2  -7   17.87    2.02   0
  10   2  -7   17.69    2.70   0
   9   2  -7    1.39    2.00   0
   9  -2  -7    0.56    2.31   0
   8   2  -7   45.61    2.37   0
   8  -2  -7   53.27    2.53   0
   7   2  -7   61.70    2.44   0
   6   2  -7    4.67    2.24   0
   6  -2  -7    2.82    1.92   0
   5  -2  -7    3.37    2.35   0
   5   2  -7    4.52    2.08   0
   4  -2  -7   65.41    2.38   0
  -4  -2   7   64.75    2.67   0
   4   2  -7   66.52    2.68   0
   3  -2  -7    1.79    2.26   0
   3   2  -7    0.40    2.36   0
  -3  -2   7    0.49    1.90   0
   2  -2  -7   36.63    2.30   0
   2   2  -7   39.01    2.60   0
  -2  -2   7   36.78    2.61   0
   1  -2  -7  124.25    2.90   0
   1   2  -7  121.45    3.20   0
  -1  -2   7  119.41    2.96   0
   0   2   7    2.67    2.33   0
   0   2  -7    1.04    1.92   0
   0  -2  -7    2.89    2.35   0
   0  -2   7    0.32    2.45   0
   1  -2   7  609.25    5.35   0
   1   2   7  587.79    5.99   0
  -1   2  -7  607.16    5.11   0
  -1  -2  -7  613.89    6.13   0
  -2  -2  -7  261.29    4.46   0
   2   2   7  254.66    4.45   0
   2  -2   7  265.58    3.84   0
  -2   2  -7  252.82    3.75   0
   3  -2   7    3.76    2.30   0
  -3  -2  -7    6.34    2.40   0
   3   2   7    4.48    2.47   0
  -3   2  -7    4.97    2.38   0
  -4  -2  -7   11.16    2.69   0
   4  -2   7   10.33    1.90   0
   4   2   7    9.23    2.91   0
  -4   2  -7   10.11    1.90   0
  -5  -2  -7   53.58    3.10   0
  -5   2  -7   51.25    2.25   0
   5  -2   7   58.32    2.28   0
   5   2   7   52.62    2.93   0
   6   2   7   73.98    3.42   0
   6  -2   7   75.05    2.74   0
  -6   2  -7   77.70    2.74   0
  -6  -2  -7   77.14    3.32   0
   7   2   7   81.22    3.21   0
  -7  -2  -7   83.97    3.46   0
   7  -2   7   86.34    2.57   0
  -7   2  -7   80.24    2.81   0
   8   2   7    4.11    2.67   0
  -8   2  -7    3.99    1.96   0
  -8  -2  -7    4.04    2.93   0
   8  -2   7    3.70    2.04   0
   9  -2   7    2.48    2.61   0
   9   2   7    1.22    2.95   0
  -9  -2  -7    2.30    2.81   0
  -9   2  -7   -0.68    2.54   0
  10   2   7    3.89    3.17   0
 -10   2  -7    6.27    2.69   0
  10  -2   7    4.49    2.70   0
  11  -2   7    3.30    2.75   0
 -11   2  -7    2.17    2.23   0
  11   2   7    1.75    3.27   0
  12   2   7    3.24    3.84   0
  12  -2   7   -0.52    2.50   0
 -12   2  -7    1.37    2.99   0
  13   2   7    2.22    3.97   0
  13  -2   7    0.44    3.25   0
  13  -3  -7    3.93    2.71   0
  13   3  -7    0.02    3.27   0
  13   3  -7    0.10    3.77   0
  13  -3  -7    2.61    2.51   0
  12  -3  -7   -1.93    2.43   0
  12   3  -7    2.06    2.88   0
  12   3  -7    1.23    3.01   0
  11   3  -7    1.35    2.69   0
  11  -3  -7    2.90    2.56   0
  11   3  -7    1.62    2.89   0
  10   3  -7    1.96    2.62   0
  10  -3  -7    3.91    1.96   0
   9  -3  -7   46.45    2.22   0
   9   3  -7   43.73    2.46   0
   8  -3  -7   26.60    2.52   0
   8   3  -7   23.99    2.64   0
   7  -3  -7   23.34    1.99   0
   7   3  -7   22.12    2.55   0
   6   3  -7  202.69    3.60   0
  -5  -3   7   19.23    2.03   0
   5   3  -7   20.01    2.42   0
   4   3  -7    1.56    2.06   0
  -4  -3   7    2.86    2.08   0
  -3  -3   7    1.76    1.90   0
   3  -3  -7    6.08    2.41   0
   3   3  -7    3.25    2.25   0
   2  -3  -7    1.90    2.33   0
   2   3  -7    0.32    1.93   0
  -2  -3   7    1.20    1.95   0
   1   3  -7  399.30    4.44   0
   1  -3  -7  412.52    4.52   0
  -1  -3   7  399.44    4.34   0
   0  -3   7 1148.31    6.88   0
   0   3  -7 1096.27    6.44   0
   0  -3  -7 1164.01    7.87   0
   1  -3   7  481.21    4.45   0
  -1  -3  -7  466.30    5.58   0
  -1   3  -7  480.34    4.61   0
   2  -3   7    9.97    1.92   0
   2   3   7    9.02    2.89   0
  -2   3  -7   12.05    1.84   0
  -2  -3  -7   12.31    2.47   0
  -3  -3  -7   71.80    3.46   0
   3  -3   7   78.84    2.44   0
   3   3   7   72.02    3.56   0
  -3   3  -7   74.79    2.39   0
   4   3   7    4.91    2.80   0
  -4   3  -7    5.35    1.84   0
   4  -3   7    5.21    1.93   0
  -4  -3  -7    4.92    2.65   0
   5  -3   7   21.24    1.92   0
  -5  -3  -7   21.76    3.13   0
  -5   3  -7   23.46    2.40   0
   5   3   7   23.00    3.32   0
   6  -3   7  103.98    2.55   0
  -6  -3  -7  110.44    4.22   0
  -6   3  -7   99.97    2.44   0
   6   3   7  101.48    4.33   0
   7  -3   7  148.31    3.17   0
  -7   3  -7  149.27    3.14   0
   7   3   7  142.47    4.81   0
  -7  -3  -7  150.91    4.46   0
  -8   3  -7    8.81    2.45   0
  -8  -3  -7    8.40    3.20   0
   8  -3   7    9.62    2.51   0
   8   3   7    7.55    3.26   0
   9  -3   7    2.02    2.61   0
  -9   3  -7    1.02    2.18   0
   9   3   7    1.34    3.66   0
 -10   3  -7    2.55    2.21   0
  10  -3   7    6.02    2.80   0
  10   3   7    4.43    3.61   0
  11   3   7    3.15    4.23   0
 -11   3  -7    3.93    2.84   0
  11  -3   7   -0.28    2.39   0
  12  -3   7    2.91    2.47   0
 -12   3  -7    5.57    3.00   0
  12   3   7    3.56    4.25   0
  13  -3   7    1.16    2.71   0
  13   3   7    1.75    5.00   0
  13  -4  -7    1.19    2.56   0
  13   4  -7    1.67    3.25   0
  13   4  -7    2.22    4.02   0
  12  -4  -7    0.43    2.23   0
  12   4  -7    0.59    3.00   0
  12   4  -7    1.14    3.19   0
  11  -4  -7    1.33    2.21   0
  11   4  -7    2.66    3.10   0
  11   4  -7    4.55    3.37   0
  10  -4  -7    1.51    2.68   0
  10   4  -7    1.45    3.08   0
   9   4  -7    7.97    2.68   0
   9  -4  -7    8.62    2.51   0
   8  -4  -7    6.24    2.57   0
   8   4  -7    8.96    2.46   0
   7  -4  -7   36.91    2.58   0
   7   4  -7   33.45    2.71   0
   6  -4  -7   81.81    2.71   0
   6   4  -7   83.30    3.00   0
   5  -4  -7   16.89    2.35   0
  -5  -4   7   14.93    2.40   0
   5   4  -7   14.38    2.51   0
   4   4  -7   14.41    2.22   0
  -4  -4   7   12.32    2.33   0
   3   4  -7    1.71    2.15   0
  -3  -4   7   -0.40    1.74   0
   2   4  -7   15.73    2.21   0
   2  -4  -7   15.02    1.82   0
  -2  -4   7   15.16    2.25   0
   1  -4  -7  593.31    5.48   0
  -1  -4   7  581.92    5.13   0
   1   4  -7  580.91    4.92   0
   0  -4   7  316.78    3.86   0
   0  -4  -7  302.37    4.45   0
   0   4  -7  310.64    4.08   0
   1  -4   7    6.80    1.92   0
  -1   4  -7    7.33    1.87   0
  -1  -4  -7    8.75    2.90   0
  -2   4  -7   26.95    2.03   0
  -2  -4  -7   30.91    3.06   0
   2  -4   7   24.01    2.47   0
  -3  -4  -7  107.47    4.24   0
  -3   4  -7  111.46    2.50   0
   3  -4   7   99.05    2.50   0
  -4   4  -7   23.90    2.43   0
   4  -4   7   23.90    2.45   0
  -4  -4  -7   23.90    3.20   0
   5   4   7    4.57    3.84   0
   5  -4   7    6.24    1.84   0
  -5  -4  -7    3.93    3.53   0
  -5   4  -7    4.65    1.83   0
  -6  -4  -7   13.14    4.37   0
   6  -4   7   11.80    1.91   0
   6   4   7   12.26    4.29   0
  -6   4  -7   11.45    1.96   0
   7   4   7    8.87    4.49   0
   7  -4   7    7.85    2.00   0
  -7   4  -7   12.74    2.40   0
  -8   4  -7   18.86    2.08   0
   8   4   7   15.90    5.18   0
   8  -4   7   15.24    2.08   0
  -9   4  -7   10.99    2.53   0
   9   4   7    9.54    5.15   0
   9  -4   7   11.26    2.02   0
 -10   4  -7    6.62    2.28   0
  10  -4   7    6.44    2.35   0
  10   4   7    5.79    6.04   0
  11  -4   7   -0.61    2.95   0
  11   4   7    2.00    7.14   0
  11   4   7    2.07    6.98   0
 -11   4  -7    1.81    2.27   0
 -12   4  -7    2.90    2.54   0
  12  -4   7    2.97    3.22   0
  13   5  -7   -0.08    4.06   0
  13  -5  -7   -1.41    3.17   0
  13   5  -7    1.57    4.14   0
  12   5  -7    0.06    3.59   0
  12  -5  -7    3.16    2.47   0
  12   5  -7   -0.80    3.82   0
  11  -5  -7    3.48    2.35   0
  11   5  -7    5.30    3.10   0
  11   5  -7    5.80    3.42   0
  10  -5  -7    1.44    2.64   0
  10   5  -7   -0.63    3.50   0
   9  -5  -7    5.52    2.12   0
   9   5  -7    5.27    2.74   0
   8  -5  -7   11.87    2.44   0
   8   5  -7   10.07    2.68   0
   7   5  -7   21.18    2.71   0
   7  -5  -7   24.62    2.21   0
   6   5  -7   57.69    2.75   0
  -6  -5   7   54.26    2.82   0
   6  -5  -7   58.08    2.62   0
   5   5  -7   44.63    2.92   0
  -5  -5   7   47.96    2.66   0
   5  -5  -7   45.05    2.05   0
   4   5  -7   74.16    2.82   0
   4  -5  -7   79.44    2.36   0
  -4  -5   7   78.64    2.90   0
  -3  -5   7   -0.11    1.82   0
   3   5  -7    2.18    2.24   0
   3  -5  -7    0.26    2.15   0
   2   5  -7   14.37    1.84   0
  -2  -5   7   18.12    1.87   0
   1   5  -7    2.88    2.17   0
   1  -5  -7    4.55    2.33   0
  -1  -5   7    1.98    2.18   0
   0  -5   7    7.86    2.46   0
   0  -5  -7    6.21    2.43   0
   0   5  -7    5.57    1.76   0
  -1  -5  -7    2.69    2.75   0
   1  -5   7    4.17    2.40   0
  -1   5  -7    2.45    2.25   0
   2  -5   7   16.55    2.41   0
  -2  -5  -7   16.51    3.15   0
  -2   5  -7   17.65    1.99   0
  -3  -5  -7    4.73    3.06   0
  -3   5  -7    3.78    1.87   0
   3  -5   7    5.50    2.37   0
   4  -5   7    0.05    1.86   0
  -4  -5  -7    0.83    4.18   0
  -4   5  -7    0.04    2.23   0
  -5   5  -7    4.03    1.90   0
   5  -5   7    5.65    1.91   0
   6  -5   7    3.14    2.00   0
  -6   5  -7    0.50    2.10   0
  -7   5  -7    1.93    2.01   0
   7  -5   7   -1.00    1.99   0
  -8   5  -7    3.37    2.04   0
   8  -5   7    2.15    2.05   0
   9  -5   7   -0.59    2.16   0
  -9   5  -7    1.70    2.63   0
 -10   5  -7   -0.48    2.70   0
  10  -5   7    1.49    2.24   0
  11  -5   7    3.41    3.08   0
 -11   5  -7    2.94    2.55   0
 -12   5  -7    2.68    2.59   0
  12  -5   7    2.99    3.24   0
  12   6  -7    0.33    4.08   0
  12  -6  -7    0.03    3.16   0
  12   6  -7    2.08    3.80   0
  11   6  -7    0.83    3.67   0
  11   6  -7   -0.67    3.47   0
  11  -6  -7    1.17    2.38   0
  10   6  -7    3.01    3.40   0
  10  -6  -7    4.98    2.35   0
   9   6  -7    0.99    3.28   0
   9  -6  -7   -1.02    2.63   0
   8  -6  -7    0.02    2.51   0
   8   6  -7    1.45    2.98   0
   7   6  -7   10.69    2.69   0
   7  -6  -7   11.91    2.49   0
   6   6  -7   25.92    2.92   0
  -6  -6   7   30.14    2.88   0
   6  -6  -7   32.11    2.53   0
   5   6  -7    2.32    2.44   0
  -5  -6   7    0.77    2.31   0
   5  -6  -7    2.52    1.80   0
   4  -6  -7    1.73    1.84   0
   4   6  -7    1.43    2.29   0
  -4  -6   7   -0.08    2.42   0
  -3  -6   7   32.09    2.62   0
   3  -6  -7   32.91    2.47   0
   3   6  -7   30.14    2.48   0
   2  -6  -7  106.93    2.95   0
   2   6  -7   98.71    2.92   0
  -2  -6   7   94.42    3.02   0
   1  -6  -7  199.30    3.67   0
   1  -6  -7  200.20    3.50   0
   1   6  -7  201.19    3.13   0
  -1  -6   7  204.66    3.20   0
   0  -6  -7   37.83    2.76   0
   0  -6   7   39.72    2.56   0
   0  -6  -7   39.22    2.99   0
   0   6  -7   39.59    2.51   0
   1  -6   7   -0.22    2.27   0
  -1   6  -7    1.31    1.88   0
  -1  -6  -7    1.13    2.72   0
  -1  -6  -7    0.43    2.62   0
  -2   6  -7    1.54    2.34   0
   2  -6   7    1.86    1.85   0
  -2  -6  -7    2.73    3.03   0
  -2  -6  -7    0.08    2.89   0
  -3   6  -7   41.36    2.05   0
   3  -6   7   40.35    2.49   0
  -3  -6  -7   40.70    4.11   0
  -3  -6  -7   40.03    4.30   0
   4  -6   7   36.34    2.51   0
  -4   6  -7   37.00    2.18   0
  -5   6  -7    6.15    1.97   0
   5  -6   7    1.53    1.94   0
   6  -6   7   -0.71    2.30   0
  -6   6  -7    0.63    1.99   0
  -7   6  -7    1.91    2.01   0
   7  -6   7    2.25    2.51   0
  -8   6  -7   -1.17    2.67   0
   8  -6   7    1.18    2.20   0
   9  -6   7    1.35    2.70   0
  -9   6  -7    0.89    2.73   0
 -10   6  -7    3.14    2.39   0
  10  -6   7    1.44    2.86   0
 -11   6  -7    4.29    2.56   0
  11  -6   7    1.33    2.58   0
  11   7  -7    0.73    4.28   0
  11  -7  -7    1.11    2.56   0
  11   7  -7    1.97    4.23   0
  10   7  -7    0.18    3.41   0
  10  -7  -7    2.50    2.42   0
   9   7  -7    0.71    3.41   0
   9  -7  -7    1.02    2.29   0
   8  -7  -7   17.14    2.77   0
   8   7  -7   13.20    3.35   0
   7   7  -7    2.37    3.04   0
   7  -7  -7    1.87    1.99   0
   6  -7  -7    0.81    2.40   0
   6   7  -7   -2.17    2.53   0
  -6  -7   7   -0.72    2.58   0
  -5  -7   7   12.90    2.74   0
   5   7  -7   12.60    2.64   0
   5  -7  -7   11.42    2.03   0
  -4  -7   7    4.36    2.52   0
   4  -7  -7    6.59    1.87   0
   4   7  -7    6.91    2.42   0
   3  -7  -7    9.86    2.40   0
   3   7  -7    7.58    2.42   0
  -3  -7   7    8.51    2.47   0
   2  -7  -7   75.06    2.85   0
   2   7  -7   75.80    2.86   0
  -2  -7   7   70.49    2.91   0
   1  -7  -7   37.95    2.54   0
   1   7  -7   43.28    2.79   0
  -1  -7   7   36.71    2.23   0
   0   7  -7   15.46    2.44   0
   0  -7   7   15.06    2.08   0
   0  -7  -7   14.32    2.56   0
   0  -7  -7   13.93    2.74   0
  -1   7  -7   18.63    2.02   0
   1  -7   7   20.03    2.34   0
  -1  -7  -7   16.56    2.64   0
  -1  -7  -7   17.67    3.14   0
   2  -7   7   32.62    2.56   0
  -2   7  -7   34.57    2.12   0
  -2  -7  -7   33.25    3.73   0
  -2  -7  -7   32.65    3.56   0
   3  -7   7    2.30    1.93   0
  -3   7  -7    2.67    2.35   0
  -3  -7  -7    2.65    3.95   0
  -3  -7  -7    2.26    4.07   0
  -4   7  -7   13.11    1.99   0
   4  -7   7    9.54    2.08   0
   5  -7   7   19.48    2.15   0
  -5   7  -7   18.72    2.14   0
  -6   7  -7   -2.69    2.54   0
   6  -7   7    2.47    2.54   0
  -7   7  -7   16.59    2.31   0
   7  -7   7   16.73    2.83   0
  -8   7  -7    9.78    2.81   0
   8  -7   7    9.47    2.27   0
  -9   7  -7    1.68    2.42   0
   9  -7   7    3.54    3.01   0
 -10   7  -7    4.43    2.48   0
  10  -7   7    2.23    3.13   0
 -11   7  -7   -2.98    3.15   0
  11  -7   7   -1.84    2.61   0
  11  -8  -7    0.71    3.32   0
  10   8  -7   -0.06    4.41   0
  10  -8  -7    0.71    3.13   0
   9  -8  -7   -0.20    2.34   0
   9   8  -7    0.09    3.94   0
   8  -8  -7    2.11    2.79   0
   8   8  -7    3.63    3.49   0
   7   8  -7    1.91    3.28   0
   7  -8  -7   -1.49    2.07   0
   6  -8  -7    1.88    2.10   0
  -6  -8   7    1.61    2.88   0
   6   8  -7    0.64    3.34   0
  -5  -8   7    2.64    3.11   0
   5  -8  -7    1.96    2.52   0
   5   8  -7    0.93    3.04   0
   4  -8  -7    6.29    2.16   0
  -4  -8   7    6.19    2.69   0
   4   8  -7    5.94    2.55   0
   3  -8  -7    8.31    2.44   0
  -3  -8   7    6.13    2.67   0
   3   8  -7    7.47    2.82   0
   2  -8  -7   18.37    2.46   0
   2   8  -7   20.23    2.49   0
  -2  -8   7   20.06    2.71   0
   1   8  -7    0.44    2.44   0
   1  -8  -7    2.63    2.37   0
  -1  -8   7    0.97    2.00   0
   0  -8   7   10.30    2.48   0
   0   8  -7    9.31    2.01   0
   0  -8  -7   10.84    2.68   0
   0  -8  -7   10.38    2.56   0
  -1   8  -7    1.72    2.07   0
   1  -8   7    2.22    2.49   0
  -1  -8  -7    2.38    2.83   0
  -1  -8  -7    0.27    3.03   0
   2  -8   7   10.92    2.09   0
  -2   8  -7   14.15    2.56   0
  -2  -8  -7   13.78    3.43   0
  -2  -8  -7   12.80    3.39   0
   3  -8   7    2.49    2.03   0
  -3   8  -7    3.99    2.34   0
  -3  -8  -7    2.14    4.78   0
  -3  -8  -7    2.48    4.96   0
   4  -8   7    0.44    1.97   0
  -4   8  -7    1.13    2.39   0
  -5   8  -7    3.20    2.11   0
   5  -8   7    0.39    2.05   0
  -6   8  -7    2.11    2.13   0
   6  -8   7    3.01    2.68   0
  -7   8  -7    4.35    2.25   0
   7  -8   7    2.04    2.79   0
   8  -8   7    0.43    2.43   0
  -8   8  -7    4.78    2.94   0
  -9   8  -7    0.46    3.12   0
   9  -8   7    1.91    3.14   0
  10  -8   7    2.47    3.34   0
 -10   8  -7   -0.33    3.32   0
   9   9  -7    1.83    4.70   0
   9  -9  -7    0.58    2.54   0
   8   9  -7    2.14    4.12   0
   8  -9  -7    2.94    2.96   0
   7   9  -7    1.87    3.53   0
   7  -9  -7    1.13    2.85   0
   6   9  -7    2.66    3.42   0
   6  -9  -7   -1.06    2.27   0
  -6  -9   7    2.69    3.46   0
   5   9  -7    3.15    3.38   0
  -5  -9   7    3.49    2.81   0
   5  -9  -7    0.89    2.77   0
   4  -9  -7    3.05    2.56   0
  -4  -9   7    1.18    2.97   0
   4   9  -7    2.25    2.60   0
   3   9  -7    3.99    2.66   0
   3  -9  -7    3.87    2.62   0
  -3  -9   7    5.77    2.68   0
   2   9  -7    0.40    2.62   0
   2  -9  -7    2.26    2.62   0
  -2  -9   7   -0.48    2.63   0
   1   9  -7   -1.52    2.01   0
   1  -9  -7    3.68    2.62   0
  -1  -9   7    0.61    2.56   0
   0  -9   7    2.00    2.04   0
   0  -9  -7    2.94    3.00   0
   0  -9  -7    2.12    2.69   0
   0   9  -7    2.77    2.47   0
   1  -9   7   -0.44    2.70   0
  -1  -9  -7    1.38    3.03   0
  -1   9  -7    1.03    2.03   0
  -1  -9  -7    2.45    3.02   0
   2  -9   7    7.30    2.81   0
  -2  -9  -7   10.43    3.78   0
  -2  -9  -7   10.56    3.59   0
  -2   9  -7    7.14    2.69   0
  -3  -9  -7    9.12    6.58   0
   3  -9   7    8.20    2.19   0
  -3   9  -7    8.86    2.63   0
  -3  -9  -7    9.52    6.26   0
  -4   9  -7    1.97    2.20   0
   4  -9   7    1.94    2.79   0
   5  -9   7    7.21    2.74   0
  -5   9  -7    5.47    2.25   0
  -6   9  -7    1.26    2.29   0
   6  -9   7    4.59    2.36   0
   7  -9   7    2.60    2.48   0
  -7   9  -7    0.36    2.97   0
  -8   9  -7    2.28    3.14   0
   8  -9   7    0.59    3.11   0
  -9   9  -7    0.29    3.23   0
   9  -9   7   -1.76    2.68   0
   8 -10  -7    1.27    3.23   0
   8  10  -7    2.04    4.89   0
   7 -10  -7    0.82    2.55   0
   7  10  -7    2.43    4.18   0
   6 -10  -7   -0.86    2.97   0
   6  10  -7    2.00    3.55   0
  -6 -10   7    2.37    3.62   0
   5 -10  -7    2.12    3.00   0
  -5 -10   7    2.42    3.43   0
   5  10  -7    1.85    3.56   0
   4 -10  -7    0.98    2.80   0
   4  10  -7    1.84    2.82   0
  -4 -10   7    1.56    2.95   0
   3  10  -7    1.48    2.76   0
   3 -10  -7    2.17    2.78   0
  -3 -10   7   -0.00    3.01   0
   2  10  -7    1.87    2.67   0
  -2 -10   7    0.78    2.57   0
   2 -10  -7    1.40    2.85   0
   1 -10  -7    2.92    2.76   0
   1  10  -7   -0.30    2.76   0
  -1 -10   7    1.47    2.88   0
   0 -10   7   -1.28    2.73   0
   0 -10  -7    0.78    2.81   0
   0 -10  -7    0.40    2.92   0
   0  10  -7    3.17    2.62   0
   1 -10   7   -0.79    2.66   0
  -1 -10  -7   -0.17    3.55   0
  -1  10  -7    0.67    2.74   0
  -1 -10  -7    0.47    3.52   0
   2 -10   7    0.64    2.32   0
  -2 -10  -7    3.24    4.30   0
  -2 -10  -7    1.02    3.89   0
  -2  10  -7    1.89    2.23   0
  -3  10  -7    1.80    2.37   0
   3 -10   7    0.44    2.42   0
   4 -10   7   -4.62    2.83   0
  -4  10  -7    1.57    2.75   0
   5 -10   7    2.72    2.96   0
  -5  10  -7    2.62    2.33   0
   6 -10   7    2.46    2.45   0
  -6  10  -7    6.77    3.09   0
  -7  10  -7    0.68    2.55   0
   7 -10   7    0.27    2.59   0
   6 -11  -7    2.92    3.30   0
  -6 -11   7    1.12    4.53   0
   6  11  -7    1.66    4.39   0
   5 -11  -7   -2.25    3.10   0
  -5 -11   7    0.82    3.75   0
   5  11  -7    1.72    3.70   0
   4 -11  -7    2.11    3.05   0
  -4 -11   7   -0.12    3.67   0
   4  11  -7    3.18    3.69   0
  -3 -11   7    1.31    3.24   0
   3 -11  -7    2.48    2.96   0
   3  11  -7    2.00    3.21   0
   2 -11  -7    1.58    2.90   0
   2  11  -7    1.29    2.94   0
  -2 -11   7    2.31    3.07   0
   1 -11  -7    1.27    3.04   0
   1 -11  -7    3.84    3.63   0
   1  11  -7    3.11    2.96   0
  -1 -11   7    0.38    3.05   0
   0  11  -7   -0.16    2.90   0
   0 -11   7    1.26    2.50   0
   0 -11  -7    1.45    3.52   0
   0 -11  -7   -1.03    3.66   0
   1 -11   7   -0.87    3.11   0
  -1  11  -7    0.94    2.91   0
  -1 -11  -7    2.96    3.91   0
  -1 -11  -7   -0.10    3.95   0
   2 -11   7    1.07    2.60   0
  -2  11  -7    4.07    3.13   0
  -2 -11  -7    2.14    4.62   0
  -2 -11  -7   -0.46    4.89   0
   3 -11   7    1.33    2.62   0
  -3  11  -7    0.08    2.57   0
   4 -11   7    1.00    3.15   0
  -4  11  -7    0.18    2.52   0
   5 -11   7    1.49    3.26   0
  -5  11  -7    1.29    3.20   0
   6 -11   7    2.43    2.62   0
  -6  11  -7    1.01    3.32   0
  -4 -12   7    0.89    4.21   0
   3  12  -7    2.51    3.53   0
  -3 -12   7   -0.62    3.57   0
   3 -12  -7   -0.05    3.44   0
   2  12  -7   -0.36    3.34   0
  -2 -12   7    0.08    3.42   0
   2 -12  -7    0.18    3.29   0
   1  12  -7   -0.48    3.32   0
   1 -12  -7    1.21    3.93   0
  -1 -12   7    0.69    3.35   0
   1 -12  -7    0.35    3.94   0
   0 -12  -7    0.86    4.06   0
   0 -12  -7   -1.60    4.05   0
   0  12  -7    0.62    2.62   0
   0 -12   7   -1.09    3.32   0
  -1 -12  -7    3.38    4.42   0
   1 -12   7    4.14    3.23   0
  -1 -12  -7    4.63    4.52   0
  -1  12  -7    2.19    3.20   0
   2 -12   7    0.83    3.48   0
  -2 -12  -7    0.43    6.16   0
  -2 -12  -7    0.97    6.19   0
  -2  12  -7    1.63    3.49   0
   3 -12   7   -0.22    2.72   0
  -3  12  -7    2.28    2.81   0
  14   0  -8   14.06    3.64   0
  14   0  -8   20.66    3.11   0
  12   0  -8    9.98    2.41   0
  12   0  -8    7.64    3.02   0
  10   0  -8   11.90    2.73   0
  10   0  -8    7.41    2.13   0
   8   0  -8  330.87    3.67   0
   6   0  -8    0.13    1.93   0
   4   0  -8  794.49    5.36   0
  -2   0   8   66.17    2.43   0
   2   0  -8   61.06    2.40   0
   0   0   8  100.71    2.76   0
   0   0  -8  109.92    3.23   0
  -2   0  -8  147.27    3.32   0
   2   0   8  142.16    3.35   0
   4   0   8  269.42    3.94   0
  -4   0  -8  268.65    3.64   0
   6   0   8  119.90    3.16   0
  -6   0  -8  122.37    3.12   0
  -8   0  -8  200.48    3.66   0
   8   0   8  188.05    3.59   0
  10   0   8   -0.17    2.60   0
 -10   0  -8    0.64    2.57   0
  12   0   8    5.15    3.50   0
  14  -1  -8    2.13    2.93   0
  14   1  -8   -0.26    3.27   0
  13  -1  -8    9.70    2.56   0
  13   1  -8    4.83    3.33   0
  13  -1  -8    8.08    3.31   0
  13   1  -8    6.19    3.15   0
  12   1  -8    1.13    2.87   0
  12  -1  -8    4.00    3.05   0
  12   1  -8    0.41    2.99   0
  12  -1  -8    1.64    2.33   0
  11  -1  -8    3.30    2.80   0
  11   1  -8   -1.14    2.20   0
  11   1  -8   -0.29    2.66   0
  11  -1  -8   -2.95    2.17   0
  10  -1  -8    3.94    2.13   0
  10  -1  -8    5.89    2.37   0
  10   1  -8    2.93    2.66   0
   9  -1  -8  137.06    2.88   0
   9   1  -8  138.46    2.92   0
   8  -1  -8   15.62    2.03   0
   8   1  -8   16.78    2.14   0
   7   1  -8   65.67    2.83   0
   7  -1  -8   60.71    2.51   0
   6  -1  -8    2.25    2.00   0
   6   1  -8    2.47    2.26   0
   5   1  -8   56.45    2.38   0
   5  -1  -8   52.17    2.32   0
   4  -1  -8  180.66    3.46   0
   4   1  -8  182.23    3.20   0
  -4  -1   8  174.89    3.41   0
   3  -1  -8  140.52    2.85   0
   3   1  -8  142.51    2.90   0
  -3  -1   8  136.86    2.90   0
   2  -1  -8  208.29    3.57   0
  -2   1   8  194.75    3.24   0
  -2  -1   8  194.51    3.26   0
   2   1  -8  192.96    3.51   0
  -1   1   8   14.35    2.10   0
  -1  -1   8   16.38    2.41   0
   1  -1  -8   14.89    2.06   0
   1   1  -8   16.43    2.05   0
   0   1  -8    0.33    2.33   0
   0   1   8    0.54    1.86   0
   0  -1   8   -0.38    1.96   0
   0  -1  -8   -0.14    2.26   0
  -1   1  -8  150.14    3.31   0
   1   1   8  152.17    3.20   0
   1  -1   8  152.17    3.03   0
  -1  -1  -8  142.30    3.14   0
  -2   1  -8   48.62    2.59   0
  -2  -1  -8   45.80    2.65   0
   2   1   8   47.97    2.74   0
   2  -1   8   45.58    2.30   0
   3  -1   8    0.05    1.81   0
  -3   1  -8    1.15    2.19   0
  -3  -1  -8    1.91    2.21   0
   3   1   8    1.79    2.20   0
   4  -1   8   34.73    2.14   0
  -4  -1  -8   34.41    2.85   0
  -4   1  -8   36.35    2.15   0
   4   1   8   37.35    2.65   0
   5   1   8   12.52    2.42   0
   5  -1   8   11.43    1.96   0
  -5   1  -8   10.82    1.80   0
  -5  -1  -8   13.82    2.32   0
   6   1   8   61.41    2.87   0
   6  -1   8   61.50    2.70   0
  -6  -1  -8   68.77    2.85   0
  -6   1  -8   69.52    2.69   0
   7   1   8   12.07    2.82   0
   7  -1   8   11.61    2.00   0
  -7   1  -8   10.82    2.41   0
  -7  -1  -8   13.08    2.42   0
   8  -1   8    0.89    2.46   0
  -8   1  -8   -0.28    2.43   0
   8   1   8   -1.06    2.81   0
  -8  -1  -8    0.68    2.36   0
  -9  -1  -8   13.04    2.65   0
   9   1   8   12.30    2.66   0
  -9   1  -8   16.99    2.42   0
   9  -1   8   12.46    2.14   0
 -10   1  -8    5.51    2.06   0
 -10  -1  -8    4.08    3.11   0
  10   1   8    4.79    3.11   0
  10  -1   8    7.79    2.65   0
 -11   1  -8    0.99    2.80   0
  11   1   8    0.39    3.48   0
  11  -1   8   -1.19    2.83   0
  12   1   8   -0.12    3.22   0
  12  -1   8    2.32    2.93   0
 -12   1  -8    0.05    2.88   0
  13   1   8    2.51    3.41   0
  13  -1   8    2.43    2.67   0
  13  -2  -8    4.81    2.53   0
  13   2  -8    7.26    3.33   0
  13   2  -8    5.42    3.13   0
  13  -2  -8    4.03    3.20   0
  12   2  -8    2.75    2.87   0
  12  -2  -8    2.07    2.46   0
  12   2  -8    4.50    2.92   0
  12  -2  -8    1.80    2.32   0
  11   2  -8    4.03    2.44   0
  11   2  -8    3.77    2.71   0
  11  -2  -8    5.11    2.30   0
  11  -2  -8    2.29    2.62   0
  10  -2  -8   16.48    2.57   0
  10   2  -8   17.91    2.31   0
  10  -2  -8   17.07    2.42   0
   9  -2  -8   11.46    2.17   0
   9   2  -8    9.76    2.51   0
   9  -2  -8   13.66    2.09   0
   8  -2  -8   20.35    2.10   0
   8   2  -8   18.41    2.23   0
   7  -2  -8   79.31    2.79   0
   7   2  -8   85.81    3.03   0
   6  -2  -8    3.51    2.45   0
   6   2  -8    1.60    2.36   0
   5   2  -8   88.26    2.44   0
  -5  -2   8   93.35    2.76   0
   5  -2  -8   90.46    2.51   0
   4  -2  -8   50.12    2.29   0
  -4  -2   8   48.09    2.58   0
   4   2  -8   46.72    2.63   0
   3  -2  -8   60.52    2.77   0
  -3  -2   8   56.04    2.45   0
   3   2  -8   58.98    2.38   0
  -2  -2   8    9.80    2.03   0
   2  -2  -8   12.49    2.38   0
   2   2  -8   16.00    2.39   0
   1   2  -8    1.69    2.26   0
  -1   2   8    4.14    1.94   0
   1  -2  -8    4.47    2.39   0
  -1  -2   8    1.38    2.31   0
   0   2  -8    3.04    1.87   0
   0  -2   8    2.33    2.31   0
   0   2   8    2.53    1.96   0
   0  -2  -8    2.50    1.92   0
   1   2   8  114.67    3.39   0
  -1   2  -8  114.95    2.65   0
  -1  -2  -8  120.96    3.46   0
   1  -2   8  112.55    2.68   0
   2  -2   8   16.31    2.06   0
  -2  -2  -8   13.97    2.47   0
   2   2   8   17.39    2.55   0
  -2   2  -8   19.37    2.04   0
   3  -2   8   45.88    2.58   0
  -3  -2  -8   43.89    2.79   0
   3   2   8   45.41    2.93   0
  -3   2  -8   45.21    2.16   0
   4  -2   8   27.42    2.13   0
   4   2   8   30.53    2.70   0
  -4  -2  -8   27.92    2.53   0
  -4   2  -8   30.18    2.48   0
  -5   2  -8   54.18    2.23   0
   5  -2   8   54.53    2.67   0
   5   2   8   56.34    3.23   0
  -5  -2  -8   58.21    3.08   0
   6  -2   8   74.26    2.40   0
  -6  -2  -8   77.46    3.35   0
  -6   2  -8   74.52    2.79   0
   6   2   8   77.95    3.42   0
   7  -2   8  127.25    3.10   0
  -7   2  -8  119.94    3.03   0
  -7  -2  -8  124.87    3.84   0
   7   2   8  120.52    3.97   0
   8   2   8   78.43    3.70   0
  -8   2  -8   80.24    2.97   0
   8  -2   8   83.81    2.93   0
  -8  -2  -8   80.00    3.75   0
   9   2   8    3.87    3.01   0
  -9   2  -8    3.97    2.44   0
  -9  -2  -8    3.50    2.93   0
   9  -2   8    6.91    2.54   0
  10   2   8    1.97    3.32   0
 -10  -2  -8    1.82    3.23   0
  10  -2   8   -0.25    2.57   0
 -10   2  -8    0.20    2.13   0
  11   2   8    7.55    3.47   0
  11  -2   8    5.20    2.30   0
 -11   2  -8    7.22    2.25   0
  12  -2   8    1.29    3.08   0
  12   2   8    3.11    3.71   0
 -12   2  -8    0.79    3.05   0
  13   2   8   -0.23    4.68   0
  13  -2   8    4.80    3.28   0
  13  -3  -8    1.51    2.52   0
  13   3  -8    4.53    3.35   0
  13  -3  -8   -1.20    2.69   0
  13   3  -8    2.01    3.27   0
  12  -3  -8    3.22    3.11   0
  12  -3  -8   -0.96    2.97   0
  12   3  -8    0.93    3.08   0
  12   3  -8   -0.24    3.06   0
  11  -3  -8    6.47    2.76   0
  11   3  -8    1.28    2.71   0
  11   3  -8    1.83    2.79   0
  11  -3  -8    1.89    2.15   0
  10  -3  -8    0.27    2.08   0
  10  -3  -8    4.73    2.58   0
  10   3  -8    0.02    2.70   0
   9  -3  -8    7.85    2.10   0
   9   3  -8   10.02    2.60   0
   9  -3  -8    8.74    2.40   0
   8  -3  -8    1.51    2.05   0
   8   3  -8    1.95    2.52   0
   7  -3  -8   -0.69    1.98   0
   7   3  -8    1.28    2.02   0
   6  -3  -8   12.91    2.52   0
   6   3  -8   14.94    2.05   0
   5  -3  -8    3.50    1.97   0
  -5  -3   8    1.61    2.29   0
   5   3  -8    1.70    2.34   0
   4  -3  -8    1.43    1.90   0
  -4  -3   8    0.65    1.73   0
   4   3  -8    1.69    2.12   0
   3  -3  -8    4.13    2.39   0
  -3  -3   8    0.79    2.25   0
   3   3  -8    0.31    1.73   0
   2   3  -8   92.27    2.58   0
   2  -3  -8   87.77    2.59   0
  -2  -3   8   84.47    2.89   0
   1   3  -8  866.21    6.01   0
   1  -3  -8  841.10    5.89   0
  -1  -3   8  849.26    5.92   0
   0   3  -8  402.96    4.38   0
   0  -3  -8  381.04    4.79   0
   0  -3   8  389.69    4.38   0
   1  -3   8   37.93    2.23   0
   1   3   8   41.64    2.88   0
  -1  -3  -8   41.63    2.85   0
  -1   3  -8   44.06    2.67   0
   2  -3   8   17.48    2.03   0
   2   3   8   19.53    2.63   0
  -2   3  -8   17.08    2.41   0
  -2  -3  -8   15.95    2.94   0
   3   3   8    1.68    2.38   0
   3  -3   8    2.56    1.84   0
  -3  -3  -8    0.29    2.59   0
  -3   3  -8    1.13    1.83   0
  -4   3  -8   47.47    2.56   0
   4  -3   8   41.38    2.55   0
  -4  -3  -8   40.98    3.02   0
   4   3   8   37.41    3.10   0
  -5   3  -8    8.68    2.27   0
   5  -3   8   10.23    2.35   0
   5   3   8    6.42    2.97   0
  -5  -3  -8    9.44    2.81   0
   6  -3   8    5.20    2.28   0
  -6   3  -8    4.74    2.19   0
  -6  -3  -8    1.84    2.83   0
   6   3   8    3.67    3.05   0
  -7  -3  -8   15.27    3.01   0
   7  -3   8   11.94    2.03   0
  -7   3  -8   13.75    2.40   0
   7   3   8   12.92    3.15   0
  -8   3  -8    5.52    2.13   0
   8  -3   8    7.09    2.12   0
  -8  -3  -8    7.50    3.23   0
   8   3   8    7.14    3.31   0
  -9   3  -8   50.12    2.47   0
   9  -3   8   58.14    2.96   0
   9   3   8   50.82    4.20   0
  10   3   8    4.46    3.76   0
  10  -3   8    3.14    2.74   0
 -10   3  -8    5.04    2.75   0
  11  -3   8    2.72    2.89   0
 -11   3  -8   -0.12    2.26   0
  11   3   8    1.78    3.85   0
  12   3   8    5.52    4.75   0
 -12   3  -8    7.23    3.16   0
  12  -3   8    6.03    3.22   0
  13   4  -8    1.88    3.52   0
  13  -4  -8    2.15    3.35   0
  13   4  -8    1.27    3.90   0
  13  -4  -8    0.40    2.71   0
  12  -4  -8    4.91    2.43   0
  12  -4  -8    4.86    3.10   0
  12   4  -8    2.05    3.77   0
  12   4  -8    2.55    3.03   0
  11  -4  -8    0.14    2.17   0
  11   4  -8    4.62    3.49   0
  10  -4  -8   -1.21    2.17   0
  10   4  -8   -0.10    2.68   0
   9  -4  -8    7.15    2.09   0
   9   4  -8    5.61    2.72   0
   8  -4  -8   10.53    2.06   0
   8   4  -8   11.79    2.61   0
   7  -4  -8   10.33    2.01   0
   7   4  -8   10.11    2.55   0
   6  -4  -8   35.91    2.49   0
   6   4  -8   33.35    2.65   0
  -6  -4   8   35.04    2.25   0
  -5  -4   8   49.13    2.65   0
   5   4  -8   46.63    2.24   0
   4   4  -8   25.68    2.49   0
   4  -4  -8   26.05    2.50   0
  -4  -4   8   24.39    2.54   0
   3   4  -8    8.35    1.89   0
   3  -4  -8    8.13    2.43   0
  -3  -4   8    9.71    2.21   0
   2   4  -8   80.08    2.87   0
   2  -4  -8   84.11    2.73   0
  -2  -4   8   80.09    2.87   0
   1   4  -8  213.18    3.53   0
   1  -4  -8  221.85    3.52   0
  -1  -4   8  211.80    3.57   0
   0   4  -8   20.05    2.41   0
   0  -4  -8   17.03    2.55   0
   0  -4   8   16.19    2.01   0
  -1   4  -8   10.85    2.31   0
   1  -4   8    9.23    1.94   0
  -1  -4  -8    9.31    2.56   0
   2  -4   8    5.71    1.86   0
  -2   4  -8    6.44    2.21   0
  -2  -4  -8    6.24    2.76   0
  -3  -4  -8   15.29    2.84   0
   3  -4   8   16.25    2.45   0
  -3   4  -8   16.07    2.39   0
  -4   4  -8   48.71    2.16   0
   4  -4   8   50.48    2.44   0
   4   4   8   50.89    3.69   0
  -4  -4  -8   50.79    3.61   0
  -5  -4  -8   14.41    3.58   0
  -5   4  -8   15.28    1.90   0
   5   4   8   13.32    3.79   0
   5  -4   8   14.28    1.87   0
  -6  -4  -8    0.04    3.70   0
   6  -4   8    1.20    1.93   0
  -6   4  -8   -0.39    1.82   0
   6   4   8    0.67    3.63   0
   7  -4   8   20.98    2.12   0
   7   4   8   21.19    4.46   0
  -7   4  -8   22.34    2.03   0
  -7  -4  -8   21.50    3.99   0
  -8   4  -8   20.22    2.17   0
   8  -4   8   19.07    2.20   0
   8   4   8   22.72    4.81   0
   9   4   8   -0.24    4.46   0
   9  -4   8    0.56    2.60   0
  -9   4  -8    1.57    2.54   0
  10  -4   8    2.71    2.75   0
 -10   4  -8   -1.56    2.73   0
  10   4   8    0.73    5.55   0
  11  -4   8   -2.23    2.45   0
 -11   4  -8    1.46    2.41   0
  11   4   8    1.27    7.19   0
 -12   4  -8    1.13    2.58   0
  12  -4   8    0.16    3.34   0
  12  -5  -8   -0.36    3.05   0
  12   5  -8   -0.06    3.90   0
  12   5  -8    1.94    3.61   0
  11  -5  -8    6.22    2.35   0
  11   5  -8   -0.79    3.56   0
  10  -5  -8    0.08    2.24   0
  10   5  -8    0.80    3.67   0
   9  -5  -8    2.98    2.66   0
   9   5  -8   -0.33    2.74   0
   8  -5  -8    5.34    2.01   0
   8   5  -8    8.81    3.02   0
   7   5  -8   11.82    2.67   0
   7  -5  -8   12.08    2.43   0
   6   5  -8    5.88    2.48   0
  -6  -5   8    4.37    2.49   0
   6  -5  -8    6.56    1.88   0
   5   5  -8    3.29    2.33   0
   5  -5  -8    4.05    1.78   0
  -5  -5   8    4.15    2.40   0
  -4  -5   8    0.80    1.88   0
   4  -5  -8    1.49    2.30   0
   4   5  -8    1.45    2.31   0
  -3  -5   8   15.56    2.38   0
   3   5  -8   13.41    2.37   0
   3  -5  -8   12.26    2.43   0
   2  -5  -8   12.30    1.98   0
   2   5  -8    7.58    2.30   0
  -2  -5   8    8.43    1.99   0
   1   5  -8   45.80    2.52   0
  -1  -5   8   42.65    2.57   0
   1  -5  -8   43.45    2.25   0
   0   5  -8   43.34    2.17   0
   0  -5  -8   46.65    2.79   0
   0  -5   8   45.38    2.28   0
   1  -5   8   48.31    2.20   0
  -1  -5  -8   55.54    3.01   0
  -1   5  -8   54.12    2.19   0
  -2  -5  -8    3.11    2.71   0
   2  -5   8    4.62    1.89   0
  -2   5  -8    4.09    2.23   0
  -3  -5  -8   17.17    3.50   0
  -3   5  -8   18.70    2.37   0
   3  -5   8   18.50    2.49   0
  -4   5  -8    1.15    1.84   0
   4  -5   8    1.83    1.85   0
  -4  -5  -8    0.63    3.67   0
   5  -5   8   -1.00    1.97   0
  -5   5  -8    3.18    1.91   0
  -5  -5  -8    1.46    4.59   0
   6  -5   8    1.13    2.03   0
  -6   5  -8    1.70    2.43   0
   7  -5   8    1.69    2.44   0
  -7   5  -8    2.11    1.96   0
  -8   5  -8    7.01    1.90   0
   8  -5   8    7.79    2.18   0
   9  -5   8    3.55    2.70   0
  -9   5  -8    2.81    2.14   0
  10  -5   8    2.29    2.86   0
 -10   5  -8    0.32    2.86   0
  11  -5   8    0.45    2.54   0
 -11   5  -8    3.90    3.06   0
  12  -5   8   -0.81    3.24   0
 -12   5  -8   -1.92    3.18   0
  12   6  -8   -0.26    3.97   0
  12  -6  -8    0.77    3.18   0
  12   6  -8    0.72    4.59   0
  11   6  -8    1.26    3.28   0
  11  -6  -8    4.25    2.48   0
  10   6  -8    1.56    3.47   0
  10  -6  -8    2.84    2.86   0
   9   6  -8    0.53    2.87   0
   9  -6  -8    0.77    2.69   0
   8   6  -8    5.21    2.72   0
   8  -6  -8    5.55    2.16   0
   7   6  -8    2.02    2.56   0
   7  -6  -8   -0.21    1.95   0
  -6  -6   8   41.46    2.86   0
   6   6  -8   48.60    2.91   0
   6  -6  -8   52.26    2.24   0
   5  -6  -8    9.54    1.92   0
   5   6  -8    6.77    2.78   0
  -5  -6   8    6.89    2.46   0
   4   6  -8    0.11    2.31   0
   4  -6  -8   -0.32    1.78   0
  -4  -6   8    1.84    2.38   0
   3  -6  -8    1.81    2.33   0
   3   6  -8    5.16    2.40   0
  -3  -6   8    2.06    2.46   0
   2  -6  -8  244.58    3.34   0
   2  -6  -8  239.15    3.80   0
   2   6  -8  251.03    3.77   0
  -2  -6   8  241.98    3.86   0
   1  -6  -8  257.18    3.88   0
   1   6  -8  244.24    3.73   0
   1  -6  -8  239.87    3.94   0
  -1  -6   8  238.92    3.83   0
   0  -6   8   75.10    2.87   0
   0  -6  -8   79.96    2.89   0
   0  -6  -8   80.01    3.01   0
   0   6  -8   75.99    2.48   0
  -1  -6  -8   64.24    3.21   0
   1  -6   8   58.51    2.32   0
  -1  -6  -8   61.21    3.01   0
  -1   6  -8   63.07    2.64   0
  -2   6  -8    2.25    1.76   0
  -2  -6  -8    4.25    3.14   0
  -2  -6  -8    4.96    2.96   0
   2  -6   8    2.29    2.24   0
  -3  -6  -8    2.71    3.32   0
  -3  -6  -8    2.24    3.42   0
  -3   6  -8    2.97    2.24   0
   3  -6   8    2.86    1.93   0
   4  -6   8   21.14    2.14   0
  -4   6  -8   21.26    2.55   0
  -4  -6  -8   22.74    5.04   0
  -4  -6  -8   22.49    5.00   0
   5  -6   8    0.96    1.94   0
  -5   6  -8   -0.16    1.93   0
   6  -6   8    0.79    2.03   0
  -6   6  -8    0.54    1.97   0
  -7   6  -8    1.43    2.13   0
   7  -6   8    1.36    2.10   0
  -8   6  -8   10.31    2.68   0
   8  -6   8    6.33    2.27   0
   9  -6   8    0.28    2.42   0
  -9   6  -8   -0.08    2.90   0
 -10   6  -8    1.24    2.38   0
  10  -6   8    0.95    2.42   0
  11  -6   8    2.56    2.57   0
 -11   6  -8    1.11    2.61   0
  11   7  -8   -0.67    4.00   0
  11   7  -8    0.84    3.86   0
  11  -7  -8    2.70    2.65   0
  10   7  -8    0.92    3.58   0
  10  -7  -8    3.60    2.45   0
   9  -7  -8   -0.05    2.43   0
   9   7  -8    1.36    3.60   0
   8  -7  -8    2.22    2.13   0
   8   7  -8    3.24    3.52   0
   7  -7  -8    2.48    2.44   0
   7   7  -8    1.60    3.13   0
   6   7  -8    0.15    2.62   0
  -6  -7   8    1.59    2.62   0
   6  -7  -8    0.10    1.97   0
  -5  -7   8    2.15    2.62   0
   5   7  -8    0.25    2.59   0
   5  -7  -8    2.15    2.41   0
   4   7  -8    2.97    2.45   0
  -4  -7   8    2.25    2.52   0
   4  -7  -8    2.57    1.97   0
  -3  -7   8   13.96    2.53   0
   3   7  -8   13.10    2.44   0
   3  -7  -8   12.67    2.49   0
   2  -7  -8   14.30    2.58   0
  -2  -7   8   14.91    2.58   0
   2   7  -8   11.44    2.50   0
   2  -7  -8   15.91    2.42   0
   1  -7  -8   51.15    2.75   0
   1   7  -8   48.96    2.28   0
  -1  -7   8   46.14    2.77   0
   1  -7  -8   46.84    2.77   0
   0  -7  -8   43.72    2.87   0
   0  -7  -8   44.72    2.73   0
   0  -7   8   41.61    2.23   0
   0   7  -8   43.31    2.25   0
  -1   7  -8    4.84    2.28   0
   1  -7   8    5.38    1.98   0
  -1  -7  -8    4.89    2.81   0
  -1  -7  -8    3.90    3.07   0
   2  -7   8   19.71    2.47   0
  -2   7  -8   20.16    2.46   0
  -2  -7  -8   21.30    3.27   0
  -2  -7  -8   18.69    3.26   0
  -3   7  -8    8.71    1.98   0
   3  -7   8    8.86    2.05   0
  -3  -7  -8    8.49    3.78   0
  -3  -7  -8    8.96    3.60   0
   4  -7   8    8.62    2.59   0
  -4   7  -8    9.14    1.97   0
   5  -7   8    3.83    2.43   0
  -5   7  -8   -0.66    2.41   0
   6  -7   8    5.84    2.16   0
  -6   7  -8    3.22    2.12   0
  -7   7  -8    3.78    2.22   0
   7  -7   8    5.37    2.76   0
  -8   7  -8    2.30    2.81   0
   8  -7   8    0.61    2.32   0
   9  -7   8    6.71    3.07   0
  -9   7  -8    5.29    2.47   0
 -10   7  -8    0.14    3.17   0
  10  -7   8    0.89    3.09   0
  10   8  -8    1.41    4.40   0
  10  -8  -8   -1.72    3.22   0
   9   8  -8    0.10    3.70   0
   9  -8  -8    1.94    2.45   0
   8   8  -8    3.58    3.49   0
   8  -8  -8    6.53    2.89   0
   7   8  -8   -1.00    3.45   0
   7  -8  -8    2.44    2.23   0
   6  -8  -8    1.58    2.62   0
  -6  -8   8    2.85    2.84   0
   6   8  -8    2.73    3.26   0
   5  -8  -8   -0.16    2.73   0
   5   8  -8    1.06    2.69   0
  -5  -8   8    1.31    3.15   0
   4  -8  -8   -0.21    2.02   0
  -4  -8   8    1.71    2.67   0
   4   8  -8    0.16    2.60   0
   3  -8  -8    5.01    2.34   0
  -3  -8   8    6.22    2.52   0
   3   8  -8    7.79    2.54   0
   2  -8  -8    6.74    2.52   0
  -2  -8   8    3.00    2.07   0
   2   8  -8    4.89    2.45   0
   1   8  -8   -1.76    2.32   0
   1  -8  -8    1.98    2.55   0
   1  -8  -8    1.93    2.47   0
  -1  -8   8    2.96    2.51   0
   0  -8   8    0.29    2.13   0
   0  -8  -8    1.26    2.46   0
   0   8  -8    2.36    2.46   0
   0  -8  -8    2.37    2.64   0
   1  -8   8    9.82    2.67   0
  -1   8  -8   13.51    2.61   0
  -1  -8  -8   12.11    3.06   0
  -1  -8  -8   14.38    2.97   0
   2  -8   8    3.13    2.48   0
  -2   8  -8   -1.38    2.10   0
  -2  -8  -8    1.96    3.30   0
  -2  -8  -8    0.23    3.45   0
  -3  -8  -8    7.01    4.55   0
   3  -8   8    9.60    2.10   0
  -3   8  -8    8.74    2.13   0
  -3  -8  -8    7.29    4.83   0
   4  -8   8    2.97    2.49   0
  -4   8  -8   -1.66    2.57   0
   5  -8   8    0.23    2.27   0
  -5   8  -8    2.90    2.17   0
  -6   8  -8    2.19    2.20   0
   6  -8   8   -0.02    2.20   0
  -7   8  -8    1.77    2.32   0
   7  -8   8    1.81    2.94   0
  -8   8  -8   -1.27    2.96   0
   8  -8   8    3.78    2.44   0
  -9   8  -8   -0.43    2.52   0
   9  -8   8    0.90    3.18   0
  10  -8   8    0.79    3.38   0
   9  -9  -8    0.82    2.66   0
   9   9  -8    3.62    4.49   0
   8  -9  -8    8.98    3.02   0
   8   9  -8    6.08    3.79   0
   7  -9  -8    8.47    3.04   0
   7   9  -8    7.00    3.52   0
  -6  -9   8    2.75    3.47   0
   6  -9  -8    0.08    2.88   0
   6   9  -8    0.65    2.97   0
  -5  -9   8    0.93    3.00   0
   5  -9  -8    2.21    2.28   0
   5   9  -8    1.48    2.85   0
   4   9  -8    0.31    2.66   0
  -4  -9   8    1.42    3.16   0
   4  -9  -8   -0.14    2.51   0
   3   9  -8    8.81    2.71   0
  -3  -9   8   11.07    2.76   0
   3  -9  -8    9.45    2.18   0
   2   9  -8    2.90    2.60   0
   2  -9  -8    5.42    2.58   0
  -2  -9   8    5.20    2.68   0
   1  -9  -8    0.41    2.61   0
   1   9  -8   -1.97    2.58   0
   1  -9  -8    1.44    2.72   0
  -1  -9   8    1.11    2.15   0
   0  -9   8   -1.40    2.72   0
   0  -9  -8    0.57    3.13   0
   0   9  -8    0.85    2.12   0
   0  -9  -8    1.19    3.03   0
   1  -9   8    1.44    2.25   0
  -1  -9  -8    3.64    3.12   0
  -1   9  -8    2.23    2.66   0
  -1  -9  -8    0.32    3.17   0
  -2  -9  -8    2.09    3.83   0
   2  -9   8    0.99    2.67   0
  -2   9  -8    3.91    2.59   0
  -2  -9  -8    0.36    3.60   0
  -3  -9  -8    3.09    5.88   0
   3  -9   8    2.07    2.15   0
  -3  -9  -8    2.71    5.75   0
  -3   9  -8    3.00    2.14   0
   4  -9   8   -0.17    2.61   0
  -4   9  -8    1.02    2.13   0
  -5   9  -8    1.36    2.27   0
   5  -9   8   -1.29    2.75   0
  -6   9  -8   -2.25    2.42   0
   6  -9   8    1.50    2.38   0
   7  -9   8   -1.96    2.47   0
  -7   9  -8   -0.41    2.42   0
   8  -9   8    0.32    2.66   0
  -8   9  -8    1.67    3.24   0
   8  10  -8    0.89    4.50   0
   8 -10  -8    5.30    3.45   0
   7  10  -8    5.04    3.90   0
   7 -10  -8    4.37    2.61   0
   6  10  -8    1.17    3.73   0
  -6 -10   8    1.44    3.81   0
   6 -10  -8    3.43    3.14   0
   5  10  -8    1.10    3.65   0
  -5 -10   8    0.78    3.68   0
   5 -10  -8    0.86    3.10   0
   4  10  -8    7.60    2.98   0
  -4 -10   8    8.74    3.10   0
   4 -10  -8    6.95    2.85   0
   3 -10  -8    0.45    2.26   0
   3  10  -8    3.65    2.78   0
  -3 -10   8    2.87    2.91   0
   2 -10  -8    4.08    2.85   0
   2  10  -8    0.43    2.74   0
   2 -10  -8   -0.55    2.70   0
  -2 -10   8    0.43    2.78   0
   1 -10  -8    1.51    2.93   0
   1 -10  -8    0.25    2.85   0
   1  10  -8   -0.60    2.83   0
  -1 -10   8    2.10    2.78   0
   0 -10   8    1.71    2.79   0
   0 -10  -8    2.63    3.42   0
   0 -10  -8    0.43    2.99   0
   0  10  -8   -0.77    2.30   0
   1 -10   8   -1.81    2.74   0
  -1 -10  -8    0.36    3.48   0
  -1 -10  -8    0.97    3.36   0
  -1  10  -8    3.12    2.74   0
   2 -10   8    5.20    2.97   0
  -2 -10  -8    4.03    4.26   0
  -2  10  -8    2.99    2.87   0
  -2 -10  -8    2.77    3.98   0
   3 -10   8    1.58    2.93   0
  -3  10  -8    2.33    2.34   0
  -4  10  -8   -1.69    2.99   0
   4 -10   8   -0.78    2.44   0
   5 -10   8    1.57    2.48   0
  -5  10  -8    0.91    2.38   0
   6 -10   8   -0.21    3.04   0
  -6  10  -8    0.33    2.98   0
   7 -10   8    1.84    3.36   0
  -7  10  -8    0.63    3.27   0
   6 -11  -8    0.86    3.45   0
  -6 -11   8    2.45    4.03   0
   6  11  -8    1.34    3.98   0
   5 -11  -8    0.30    3.29   0
  -5 -11   8    1.56    4.06   0
   5  11  -8   -0.11    3.33   0
   4 -11  -8    3.02    2.57   0
   4  11  -8    1.40    3.25   0
  -4 -11   8    3.28    3.37   0
   3 -11  -8    2.09    2.52   0
   3  11  -8    1.10    3.22   0
  -3 -11   8    1.48    3.31   0
   2 -11  -8    0.98    2.98   0
   2 -11  -8    0.06    3.04   0
  -2 -11   8   -0.64    3.08   0
   2  11  -8    2.49    3.01   0
   1 -11  -8   -1.13    3.15   0
   1 -11  -8   -0.98    3.26   0
   1  11  -8    1.43    2.90   0
  -1 -11   8    0.73    3.03   0
   0 -11  -8    1.83    3.73   0
   0  11  -8    1.44    2.99   0
   0 -11   8    0.19    3.07   0
   0 -11  -8    1.75    3.70   0
   1 -11   8    0.69    2.56   0
  -1 -11  -8    1.15    3.55   0
  -1 -11  -8    1.66    4.05   0
  -1  11  -8    2.26    2.50   0
  -2  11  -8    1.26    2.46   0
   2 -11   8    1.78    3.04   0
  -2 -11  -8    1.26    4.94   0
  -2 -11  -8    0.53    5.03   0
   3 -11   8    2.28    3.15   0
  -3  11  -8    0.88    2.55   0
   4 -11   8    2.19    2.61   0
  -4  11  -8    1.95    2.52   0
   5 -11   8    1.41    2.72   0
  -5  11  -8    4.57    3.32   0
   3 -12  -8    0.20    3.37   0
  -3 -12   8    3.76    3.52   0
   2  12  -8    0.30    3.37   0
   2 -12  -8    2.58    3.42   0
  -2 -12   8    2.64    3.89   0
   2 -12  -8   -1.33    3.36   0
   1  12  -8    2.24    3.25   0
   1 -12  -8    4.41    3.48   0
   1 -12  -8    2.94    3.50   0
  -1 -12   8   -0.61    3.46   0
   0  12  -8    1.24    3.27   0
   0 -12  -8   -0.84    4.14   0
   0 -12  -8    0.87    4.05   0
   0 -12   8    2.42    3.43   0
  -1  12  -8    2.97    3.35   0
  -1 -12  -8   -0.31    4.87   0
  -1 -12  -8    3.05    4.59   0
   1 -12   8    0.61    2.88   0
   2 -12   8    2.69    3.42   0
  -2 -12  -8    1.46    6.65   0
  -2 -12  -8    1.62    6.95   0
  -2  12  -8    2.26    3.43   0
  13   0  -9    2.38    3.28   0
  13   0  -9    2.08    2.56   0
  11   0  -9   -0.60    2.75   0
  11   0  -9   -0.09    2.13   0
   9   0  -9  401.82    4.48   0
   7   0  -9    2.03    2.35   0
   5   0  -9   32.35    2.23   0
   3   0  -9  444.96    4.53   0
  -3   0   9  438.30    4.55   0
  -1   0   9  214.00    3.28   0
   1   0  -9  207.32    3.19   0
  -1   0  -9 1178.78    7.07   0
   1   0   9 1082.72    6.52   0
  -3   0  -9    2.64    2.10   0
   3   0   9    0.75    2.11   0
   5   0   9   71.46    2.76   0
  -5   0  -9   64.85    2.73   0
   7   0   9   58.26    2.82   0
  -7   0  -9   54.36    2.78   0
   9   0   9    7.99    2.67   0
  -9   0  -9    8.22    2.56   0
 -11   0  -9    1.94    3.31   0
  11   0   9    2.32    2.97   0
  13   0   9   -0.26    3.35   0
  13   1  -9    3.38    3.20   0
  13  -1  -9   -0.82    3.33   0
  13   1  -9    1.18    3.27   0
  13  -1  -9   -0.90    3.09   0
  12  -1  -9    0.50    2.89   0
  12  -1  -9    4.25    2.52   0
  12   1  -9   -0.90    2.54   0
  12   1  -9    2.46    2.80   0
  11  -1  -9    0.76    2.86   0
  11   1  -9    3.73    2.26   0
  11   1  -9    3.95    2.82   0
  11  -1  -9    3.21    2.75   0
  10   1  -9    1.16    2.70   0
  10  -1  -9    3.39    2.64   0
  10  -1  -9    3.97    2.08   0
   9  -1  -9   10.77    2.20   0
   9   1  -9   10.76    2.31   0
   8   1  -9  144.72    2.94   0
   8  -1  -9  157.21    3.24   0
   7  -1  -9   14.04    2.44   0
   7   1  -9   14.45    2.55   0
   6   1  -9   15.56    2.08   0
   6  -1  -9   16.60    2.06   0
   5   1  -9   35.12    2.23   0
   5  -1  -9   30.72    2.18   0
  -4  -1   9   26.40    2.11   0
   4  -1  -9   28.81    2.52   0
   4   1  -9   28.07    2.22   0
  -3  -1   9  274.32    3.54   0
   3  -1  -9  272.54    3.88   0
   3   1  -9  276.40    3.84   0
  -2  -1   9   22.10    2.07   0
   2  -1  -9   22.19    2.04   0
   2   1  -9   20.49    2.46   0
  -2   1   9   21.81    2.13   0
  -1   1   9   23.40    2.09   0
  -1  -1   9   24.22    2.52   0
   1  -1  -9   23.80    2.08   0
   1   1  -9   25.10    2.38   0
   0   1  -9    0.32    1.81   0
   0   1   9    1.04    1.95   0
   0  -1   9   -1.02    1.90   0
   0  -1  -9   -0.00    1.91   0
  -1   1  -9   99.51    2.73   0
   1   1   9  105.47    2.76   0
   1  -1   9  104.80    2.73   0
  -1  -1  -9  107.35    3.04   0
  -2  -1  -9  291.10    4.09   0
  -2   1  -9  291.57    3.96   0
   2   1   9  269.74    3.78   0
   2  -1   9  287.76    3.93   0
  -3  -1  -9  115.66    2.86   0
   3   1   9  117.91    3.19   0
  -3   1  -9  117.27    3.01   0
   3  -1   9  110.86    2.70   0
   4  -1   9    0.60    2.27   0
  -4  -1  -9    3.65    2.17   0
  -4   1  -9    3.03    1.61   0
   4   1   9    1.94    2.26   0
   5  -1   9   -0.63    2.23   0
  -5  -1  -9    0.10    2.32   0
   5   1   9    1.20    2.38   0
  -5   1  -9    1.33    2.25   0
   6   1   9   40.74    3.05   0
   6  -1   9   36.16    2.62   0
  -6  -1  -9   35.90    2.54   0
  -6   1  -9   41.47    2.52   0
   7   1   9   12.77    2.53   0
   7  -1   9   15.83    2.55   0
  -7   1  -9    8.64    2.50   0
  -7  -1  -9   12.77    2.37   0
   8   1   9   13.03    2.61   0
   8  -1   9   12.97    2.50   0
  -8   1  -9   11.81    2.51   0
  -8  -1  -9   12.90    2.53   0
  -9  -1  -9   11.69    2.62   0
   9   1   9   13.34    2.71   0
  -9   1  -9   11.70    2.52   0
   9  -1   9   11.73    2.61   0
  10   1   9    0.41    2.81   0
  10  -1   9    3.89    2.18   0
 -10  -1  -9    2.10    3.19   0
 -10   1  -9    0.69    2.63   0
  11   1   9    6.78    3.01   0
 -11   1  -9    7.38    2.30   0
  11  -1   9    5.90    2.96   0
 -11  -1  -9    6.19    2.92   0
  12   1   9    3.10    3.76   0
 -12   1  -9    5.86    3.14   0
  12  -1   9    5.13    3.09   0
  13   1   9   -0.55    4.25   0
  13  -1   9    0.73    3.40   0
  13   2  -9    1.45    3.15   0
  13  -2  -9    1.87    2.70   0
  13  -2  -9    3.39    3.17   0
  13   2  -9    4.21    3.17   0
  12   2  -9    6.68    2.92   0
  12  -2  -9    8.50    2.46   0
  12   2  -9    7.64    3.22   0
  12  -2  -9   10.02    2.36   0
  11  -2  -9    1.20    2.35   0
  11  -2  -9    3.14    2.28   0
  11   2  -9    3.07    2.88   0
  10  -2  -9    1.36    2.50   0
  10  -2  -9    2.70    2.63   0
  10   2  -9    1.82    2.51   0
   9   2  -9    1.99    2.56   0
   9  -2  -9    2.26    2.35   0
   9  -2  -9    3.42    2.04   0
   8   2  -9   23.41    2.68   0
   8  -2  -9   26.26    2.81   0
   7  -2  -9   45.58    2.33   0
   7   2  -9   49.84    2.90   0
   6  -2  -9    0.19    2.43   0
   6   2  -9    1.04    2.05   0
  -5  -2   9   39.20    2.14   0
   5  -2  -9   40.36    2.71   0
   5   2  -9   42.24    2.49   0
  -4  -2   9   53.16    2.79   0
   4  -2  -9   56.13    2.33   0
   4   2  -9   57.66    2.75   0
   3  -2  -9    3.18    1.94   0
  -3  -2   9    3.75    2.00   0
   3   2  -9    3.49    2.43   0
  -2  -2   9    8.98    1.96   0
   2  -2  -9    6.17    2.00   0
   2   2  -9    6.85    2.32   0
   1   2  -9    1.64    1.98   0
  -1   2   9   -0.77    2.28   0
   1  -2  -9   -0.43    2.31   0
  -1  -2   9    2.35    2.38   0
   0   2   9    1.70    1.85   0
   0   2  -9   -0.01    1.89   0
   0  -2  -9    2.29    2.26   0
   0  -2   9    1.92    1.88   0
  -1   2  -9   12.10    1.98   0
   1   2   9    8.62    2.39   0
  -1  -2  -9   10.47    1.98   0
   1  -2   9   10.48    2.42   0
  -2  -2  -9    6.20    2.28   0
  -2   2  -9    4.08    2.24   0
   2   2   9    5.09    2.37   0
   2  -2   9    5.91    2.34   0
   3  -2   9   64.79    2.75   0
  -3  -2  -9   67.90    2.87   0
   3   2   9   63.86    2.99   0
  -3   2  -9   67.74    2.34   0
   4  -2   9    1.32    2.32   0
   4   2   9    0.60    2.38   0
  -4   2  -9   -0.35    1.85   0
  -4  -2  -9    2.14    2.24   0
  -5   2  -9    1.22    1.81   0
   5  -2   9    1.59    1.93   0
   5   2   9    0.51    2.44   0
  -5  -2  -9    1.45    2.27   0
  -6  -2  -9   22.39    2.56   0
   6  -2   9   27.14    2.52   0
  -6   2  -9   20.79    2.07   0
   6   2   9   21.40    2.97   0
   7  -2   9    3.40    2.47   0
  -7  -2  -9    4.99    2.88   0
  -7   2  -9    2.17    2.40   0
   7   2   9    3.87    2.62   0
  -8  -2  -9    7.52    2.94   0
   8  -2   9    7.76    2.56   0
   8   2   9    4.91    3.05   0
  -8   2  -9    7.75    2.05   0
  -9  -2  -9    1.95    2.98   0
  -9   2  -9    2.84    2.66   0
   9  -2   9   -0.67    2.28   0
   9   2   9    1.58    3.06   0
  10  -2   9   -0.26    2.70   0
 -10  -2  -9    3.67    2.72   0
 -10   2  -9    3.72    2.65   0
  10   2   9    2.85    3.21   0
  11  -2   9    2.46    2.42   0
 -11   2  -9   -0.37    2.90   0
  11   2   9    0.54    3.20   0
  12  -2   9   -1.09    3.20   0
 -12   2  -9    4.91    3.21   0
  12   2   9    2.27    3.71   0
  13  -3  -9    0.54    3.28   0
  13  -3  -9    2.91    2.59   0
  13   3  -9    2.36    3.23   0
  13   3  -9    2.32    3.45   0
  12  -3  -9    3.73    2.46   0
  12  -3  -9    1.78    2.96   0
  12   3  -9    1.14    3.07   0
  12   3  -9    3.97    3.01   0
  11  -3  -9    7.40    2.29   0
  11   3  -9    9.43    2.42   0
  11  -3  -9    7.27    2.31   0
  10  -3  -9    1.08    2.73   0
  10   3  -9   -0.05    2.88   0
  10  -3  -9    2.79    2.60   0
   9  -3  -9    3.17    2.02   0
   9  -3  -9    3.15    2.11   0
   9   3  -9    4.06    2.70   0
   8  -3  -9    3.47    2.02   0
   8   3  -9    4.88    2.54   0
   8  -3  -9    0.97    2.46   0
   7  -3  -9    3.49    2.53   0
   7   3  -9    2.17    2.06   0
   6  -3  -9   38.38    2.57   0
   6   3  -9   39.12    2.67   0
  -5  -3   9    3.03    2.31   0
   5  -3  -9    3.61    2.01   0
   5   3  -9    5.44    2.37   0
  -4  -3   9   43.73    2.60   0
   4  -3  -9   45.03    2.65   0
   4   3  -9   44.62    2.59   0
   3  -3  -9    5.85    2.01   0
  -3  -3   9    6.46    2.03   0
   3   3  -9    7.17    2.38   0
   2   3  -9   11.79    2.09   0
   2  -3  -9   16.00    2.54   0
  -2  -3   9   12.03    2.00   0
   1  -3  -9    5.52    2.15   0
   1   3  -9    5.14    1.93   0
  -1  -3   9    5.20    2.46   0
   0   3  -9   26.74    2.46   0
   0  -3   9   22.04    2.51   0
   0  -3  -9   22.22    2.46   0
   1   3   9    3.72    2.34   0
  -1   3  -9    1.05    1.88   0
  -1  -3  -9    2.86    2.38   0
   1  -3   9   -0.93    2.38   0
   2  -3   9   26.86    2.08   0
   2   3   9   22.12    2.55   0
  -2   3  -9   22.75    2.03   0
  -2  -3  -9   20.41    2.59   0
   3  -3   9    4.29    2.35   0
  -3  -3  -9    3.90    2.31   0
   3   3   9    6.50    2.37   0
  -3   3  -9    3.25    1.88   0
   4  -3   9   41.40    2.51   0
  -4  -3  -9   43.88    2.75   0
   4   3   9   40.25    2.83   0
  -4   3  -9   41.19    2.48   0
  -5   3  -9  102.09    2.75   0
   5  -3   9  108.04    2.96   0
   5   3   9  105.74    3.79   0
  -5  -3  -9  109.03    3.74   0
   6  -3   9   11.93    2.32   0
  -6  -3  -9   12.24    2.98   0
   6   3   9    8.56    3.12   0
  -6   3  -9    9.40    1.88   0
   7  -3   9    1.39    2.01   0
  -7   3  -9    2.97    2.48   0
   7   3   9    3.42    2.97   0
  -7  -3  -9    1.29    3.23   0
   8  -3   9    6.57    2.07   0
  -8  -3  -9   10.64    3.03   0
   8   3   9    8.71    3.52   0
  -8   3  -9   12.53    2.61   0
  -9   3  -9    1.72    2.62   0
   9  -3   9    1.64    2.14   0
  -9  -3  -9    2.47    3.51   0
   9   3   9    0.94    3.26   0
  10  -3   9    6.36    2.28   0
 -10   3  -9   10.75    2.88   0
  10   3   9    6.89    4.12   0
 -11   3  -9    2.26    3.05   0
  11  -3   9    3.48    3.09   0
  11   3   9    0.54    4.14   0
 -12   3  -9    0.67    3.36   0
  12  -3   9    0.49    2.72   0
  12   3   9    0.96    4.75   0
  13  -4  -9    2.98    2.69   0
  13   4  -9    0.22    3.31   0
  13   4  -9    5.45    4.02   0
  12  -4  -9    4.96    2.45   0
  12  -4  -9    3.34    2.56   0
  12   4  -9    3.43    3.31   0
  12   4  -9    3.45    3.19   0
  11  -4  -9    5.22    2.33   0
  11  -4  -9    3.38    2.40   0
  11   4  -9    3.46    3.00   0
  10  -4  -9    0.87    2.29   0
  10   4  -9    1.35    2.56   0
  10  -4  -9    2.90    2.16   0
   9  -4  -9    0.94    2.25   0
   9  -4  -9    3.42    2.58   0
   9   4  -9    4.35    2.73   0
   8  -4  -9    4.94    2.45   0
   8  -4  -9    3.61    2.12   0
   8   4  -9    5.95    2.67   0
   7  -4  -9   13.70    2.20   0
   7  -4  -9   18.33    2.62   0
   7   4  -9   15.80    2.57   0
   6  -4  -9   25.62    2.22   0
  -6  -4   9   23.75    2.60   0
   6   4  -9   28.67    2.64   0
   5  -4  -9   54.48    2.28   0
  -5  -4   9   51.22    2.76   0
   5   4  -9   52.47    2.83   0
   4   4  -9    2.55    1.89   0
   4  -4  -9   -0.25    1.93   0
  -4  -4   9    1.08    2.30   0
   3   4  -9    5.41    2.25   0
   3  -4  -9    2.24    1.96   0
  -3  -4   9    5.74    2.28   0
   2   4  -9   12.74    1.94   0
   2  -4  -9   11.09    2.31   0
  -2  -4   9   12.78    1.96   0
   1   4  -9   31.82    2.58   0
   1  -4  -9   28.69    2.05   0
  -1  -4   9   31.49    2.23   0
   0   4  -9   88.54    2.53   0
   0  -4  -9   94.69    3.05   0
   0  -4   9   85.63    2.58   0
   1  -4   9    2.27    2.39   0
  -1   4  -9    2.96    1.91   0
  -1  -4  -9    3.79    2.38   0
   2  -4   9    0.13    2.38   0
  -2   4  -9    3.58    2.29   0
  -2  -4  -9    1.70    2.45   0
  -3  -4  -9    1.06    2.32   0
   3  -4   9    0.43    2.02   0
  -3   4  -9    1.44    1.93   0
  -4   4  -9    6.99    1.83   0
   4  -4   9    7.73    1.91   0
  -4  -4  -9    6.37    3.13   0
   4   4   9    5.90    3.30   0
  -5   4  -9    3.33    1.86   0
   5  -4   9    2.54    1.97   0
  -5  -4  -9    0.42    3.24   0
   5   4   9    2.16    3.35   0
  -6  -4  -9    2.29    3.03   0
  -6   4  -9    1.66    2.10   0
   6   4   9    1.77    3.30   0
   6  -4   9    2.31    2.04   0
   7   4   9    5.88    3.85   0
   7  -4   9    5.50    2.43   0
  -7   4  -9    7.34    2.01   0
  -7  -4  -9    7.37    3.58   0
  -8  -4  -9    0.60    3.85   0
   8   4   9    0.54    4.33   0
   8  -4   9    1.96    1.98   0
  -8   4  -9    1.48    2.40   0
  -9   4  -9    1.20    2.74   0
   9  -4   9    0.59    2.74   0
   9   4   9    1.38    4.41   0
  10  -4   9    0.15    2.31   0
  10   4   9   -0.03    5.03   0
 -10   4  -9   -0.12    2.24   0
 -11   4  -9    3.14    2.52   0
  11  -4   9    4.03    3.02   0
  11   4   9    0.81    6.64   0
 -12   4  -9    1.59    3.27   0
  12  -4   9    1.68    2.66   0
  12  -5  -9    0.11    2.65   0
  12  -5  -9    1.91    3.35   0
  12   5  -9    1.69    3.31   0
  12   5  -9    0.17    4.08   0
  11  -5  -9   16.35    3.17   0
  11  -5  -9   13.61    2.45   0
  11   5  -9   14.49    3.93   0
  10  -5  -9    1.06    2.24   0
  10   5  -9    4.18    3.04   0
   9   5  -9    6.09    2.90   0
   9  -5  -9    2.70    2.71   0
   8  -5  -9    0.06    2.53   0
   8   5  -9   -0.56    2.63   0
   7   5  -9    4.41    2.59   0
   7  -5  -9    6.65    2.03   0
   6   5  -9    6.38    2.09   0
  -6  -5   9    6.49    2.51   0
   6  -5  -9    6.19    1.94   0
   5  -5  -9    9.90    2.31   0
   5   5  -9   10.80    2.47   0
   5  -5  -9    7.64    1.95   0
  -5  -5   9    8.15    2.46   0
   4   5  -9   18.62    2.47   0
   4  -5  -9   19.61    2.42   0
  -4  -5   9   18.54    2.52   0
   3   5  -9    8.54    2.38   0
   3  -5  -9    8.17    2.48   0
  -3  -5   9    8.39    2.44   0
   2  -5  -9    6.67    2.03   0
  -2  -5   9    4.69    1.96   0
   2   5  -9    2.92    2.34   0
   1  -5  -9   61.31    2.79   0
   1   5  -9   64.18    2.61   0
  -1  -5   9   59.30    2.32   0
   0   5  -9   48.01    2.54   0
   0  -5  -9   51.37    2.82   0
   0  -5   9   47.24    2.29   0
   1  -5   9   10.02    2.40   0
  -1  -5  -9   11.37    2.93   0
  -1   5  -9    9.85    2.30   0
   2  -5   9   13.89    1.98   0
  -2  -5  -9   14.88    2.88   0
  -2   5  -9   14.37    2.30   0
  -3  -5  -9    9.61    2.93   0
   3  -5   9    8.04    1.87   0
  -3   5  -9   11.85    1.90   0
  -4  -5  -9    7.78    3.68   0
  -4   5  -9    7.92    1.99   0
   4  -5   9    9.08    2.03   0
  -5  -5  -9    0.13    3.59   0
   5  -5   9    2.13    2.42   0
  -5   5  -9    3.17    1.93   0
  -6  -5  -9    5.84    5.59   0
   6  -5   9    6.09    2.47   0
  -6   5  -9    5.79    2.48   0
   7  -5   9   -1.79    2.08   0
  -7   5  -9    2.51    1.97   0
  -8   5  -9    2.56    1.99   0
   8  -5   9    0.33    2.57   0
   9  -5   9   -1.10    2.09   0
  -9   5  -9    1.67    2.55   0
  10  -5   9    1.20    2.31   0
 -10   5  -9    3.01    2.86   0
 -11   5  -9    1.40    3.02   0
  11  -5   9    1.39    2.51   0
  12   6  -9    1.24    3.65   0
  12  -6  -9    2.06    2.82   0
  12   6  -9   -0.63    3.99   0
  12  -6  -9    3.75    3.34   0
  11   6  -9   11.32    3.62   0
  11  -6  -9   14.88    2.64   0
  10   6  -9   -0.28    3.61   0
  10  -6  -9    4.63    2.90   0
   9   6  -9    3.32    3.00   0
   9  -6  -9   -0.54    2.26   0
   8   6  -9    6.28    3.27   0
   8  -6  -9    5.41    2.25   0
   7  -6  -9    5.30    2.50   0
   7   6  -9    2.88    2.66   0
   6   6  -9    6.02    2.56   0
  -6  -6   9    7.32    2.57   0
   6  -6  -9    7.24    2.43   0
   5   6  -9    2.46    2.47   0
  -5  -6   9    1.94    2.02   0
   5  -6  -9    1.97    2.33   0
   4  -6  -9    4.12    2.31   0
   4  -6  -9    2.63    2.04   0
   4   6  -9    3.15    2.38   0
  -4  -6   9    2.72    2.45   0
   3  -6  -9    0.05    2.45   0
   3  -6  -9    2.20    2.47   0
   3   6  -9    3.03    2.44   0
  -3  -6   9    4.64    2.14   0
   2  -6  -9   -0.83    2.35   0
   2  -6  -9    3.66    2.44   0
   2   6  -9    0.07    2.41   0
  -2  -6   9   -1.49    2.03   0
   1  -6  -9  155.46    3.49   0
   1   6  -9  150.58    2.97   0
  -1  -6   9  143.75    3.40   0
   0  -6  -9    9.99    2.51   0
   0   6  -9   10.59    1.99   0
   0  -6   9   10.19    2.45   0
   1  -6   9   30.50    2.51   0
  -1  -6  -9   33.99    2.91   0
  -1   6  -9   33.74    2.45   0
  -2  -6  -9    0.35    2.94   0
   2  -6   9    1.82    1.87   0
  -2   6  -9    0.76    1.86   0
  -3  -6  -9    1.18    3.25   0
  -3   6  -9    1.04    1.90   0
   3  -6   9    2.97    2.47   0
  -4  -6  -9    2.54    3.80   0
   4  -6   9    3.42    2.53   0
  -4   6  -9   -1.74    2.58   0
  -4  -6  -9    1.81    3.92   0
   5  -6   9    5.49    1.99   0
  -5   6  -9    6.92    1.98   0
   6  -6   9    0.24    2.50   0
  -6   6  -9    1.04    2.04   0
   7  -6   9    1.05    2.20   0
  -7   6  -9    3.29    2.23   0
  -8   6  -9    0.11    2.24   0
   8  -6   9    1.39    2.76   0
  -9   6  -9    3.59    2.94   0
   9  -6   9    4.86    2.41   0
  10  -6   9    0.85    2.40   0
 -10   6  -9    0.03    2.94   0
  11  -6   9    3.09    2.70   0
 -11   6  -9    2.90    3.31   0
  11   7  -9   -0.06    4.21   0
  11  -7  -9    3.42    3.31   0
  10  -7  -9    5.64    2.54   0
  10   7  -9    7.44    3.82   0
   9  -7  -9    6.12    2.43   0
   9   7  -9    3.51    3.56   0
   8   7  -9    0.98    2.82   0
   8  -7  -9    0.16    2.17   0
   7   7  -9   13.14    3.04   0
  -7  -7   9   10.44    2.96   0
   7  -7  -9   13.36    2.17   0
   6   7  -9    0.70    2.68   0
   6  -7  -9    0.64    2.43   0
  -6  -7   9    0.69    2.74   0
   5   7  -9    2.87    2.51   0
  -5  -7   9    0.80    2.58   0
   5  -7  -9   -1.11    2.11   0
   4  -7  -9    4.27    2.43   0
  -4  -7   9    2.71    2.56   0
   4   7  -9    1.35    2.39   0
   3  -7  -9    9.92    2.44   0
   3  -7  -9    8.05    2.18   0
   3   7  -9   10.09    1.99   0
  -3  -7   9   12.58    2.44   0
   2  -7  -9    2.10    2.48   0
   2  -7  -9    5.28    2.28   0
   2   7  -9    3.69    2.37   0
  -2  -7   9    5.42    2.53   0
   1  -7  -9    1.30    2.30   0
   1  -7  -9    0.11    2.44   0
   1   7  -9    1.29    1.98   0
  -1  -7   9   -0.41    2.51   0
   0  -7  -9   67.86    2.84   0
   0  -7  -9   67.83    3.11   0
   0   7  -9   65.25    2.44   0
   0  -7   9   63.76    2.49   0
  -1   7  -9   13.03    2.35   0
   1  -7   9   13.62    2.16   0
  -1  -7  -9   11.99    3.07   0
  -1  -7  -9   13.20    3.18   0
   2  -7   9    5.70    2.03   0
  -2   7  -9    6.70    2.36   0
  -2  -7  -9    5.57    3.36   0
  -2  -7  -9    6.21    2.89   0
  -3  -7  -9   17.85    3.47   0
   3  -7   9   15.03    2.59   0
  -3   7  -9   18.29    2.04   0
  -3  -7  -9   17.77    3.67   0
   4  -7   9    3.47    2.07   0
  -4   7  -9    0.73    2.03   0
   5  -7   9    0.32    2.61   0
  -5   7  -9   -0.91    2.09   0
   6  -7   9    0.48    2.19   0
  -6   7  -9    4.16    2.62   0
  -7   7  -9    2.95    2.15   0
   7  -7   9   -0.82    2.21   0
  -8   7  -9    9.73    2.94   0
   8  -7   9    5.55    2.54   0
   9  -7   9    3.12    3.06   0
  -9   7  -9    4.87    2.46   0
 -10   7  -9    1.62    2.65   0
  10  -7   9    1.54    3.27   0
  10   8  -9    0.56    4.51   0
  10  -8  -9    0.30    2.59   0
   9   8  -9    1.44    3.83   0
   9  -8  -9   -1.11    2.43   0
   8  -8  -9    1.69    2.87   0
   8   8  -9    1.57    3.06   0
   7  -8  -9   -2.24    2.25   0
  -7  -8   9    1.26    2.92   0
   7   8  -9    2.30    3.36   0
   6  -8  -9    0.21    2.74   0
  -6  -8   9    0.73    2.90   0
   6   8  -9    0.91    3.24   0
   5  -8  -9    5.38    2.75   0
  -5  -8   9    3.88    2.74   0
   5   8  -9    2.91    3.05   0
   4  -8  -9    2.19    2.74   0
  -4  -8   9    0.25    2.71   0
   4   8  -9    0.38    2.57   0
   3  -8  -9    2.33    2.49   0
   3  -8  -9    2.40    2.09   0
  -3  -8   9    2.61    2.50   0
   3   8  -9    3.50    2.59   0
   2  -8  -9    4.63    2.61   0
   2  -8  -9    7.93    2.44   0
   2   8  -9    7.34    2.52   0
  -2  -8   9    7.10    2.09   0
   1  -8  -9    6.74    2.64   0
   1  -8  -9    3.57    2.55   0
  -1  -8   9    4.32    1.94   0
   1   8  -9    4.07    2.67   0
   0   8  -9    0.66    2.73   0
   0  -8  -9    1.20    2.48   0
   0  -8  -9    1.55    2.67   0
   0  -8   9    1.06    2.73   0
   1  -8   9    5.12    2.27   0
  -1   8  -9    2.60    2.61   0
  -1  -8  -9    4.29    2.96   0
  -1  -8  -9    3.31    2.67   0
   2  -8   9    1.78    2.50   0
  -2   8  -9    4.35    2.01   0
  -2  -8  -9    1.63    3.18   0
  -2  -8  -9    0.57    3.43   0
  -3  -8  -9    7.60    4.29   0
   3  -8   9   10.34    2.08   0
  -3   8  -9    7.24    2.07   0
  -3  -8  -9    6.99    4.14   0
   4  -8   9    1.66    2.70   0
  -4   8  -9    0.48    2.63   0
   5  -8   9    4.29    2.72   0
  -5   8  -9    2.12    2.17   0
   6  -8   9   -1.39    2.25   0
  -6   8  -9   -1.80    2.23   0
  -7   8  -9    0.04    2.98   0
   7  -8   9   -0.42    3.03   0
   8  -8   9    3.70    2.52   0
  -8   8  -9    1.24    2.49   0
   9  -8   9    0.21    2.67   0
  -9   8  -9   -0.47    2.64   0
   9  -9  -9    3.26    2.75   0
   9   9  -9    0.30    3.93   0
   8   9  -9    2.66    3.77   0
   8  -9  -9    3.55    3.08   0
  -7  -9   9   10.69    3.37   0
   7   9  -9    5.43    3.27   0
   7  -9  -9   10.06    3.08   0
  -6  -9   9    0.08    3.15   0
   6   9  -9    0.33    2.96   0
   6  -9  -9    0.75    2.91   0
  -5  -9   9    1.53    3.02   0
   5   9  -9    2.30    2.85   0
   5  -9  -9    4.12    2.89   0
   4  -9  -9    6.89    2.83   0
  -4  -9   9    3.16    3.01   0
   4   9  -9   -0.27    2.84   0
   3  -9  -9    4.45    2.64   0
   3   9  -9    4.12    2.66   0
   3  -9  -9    6.65    2.82   0
  -3  -9   9    5.97    2.69   0
   2  -9  -9    3.81    2.58   0
   2   9  -9    4.09    2.60   0
   2  -9  -9    0.72    2.72   0
  -2  -9   9    0.21    2.18   0
   1   9  -9    5.73    2.25   0
   1  -9  -9    3.17    2.64   0
  -1  -9   9    5.74    2.74   0
   1  -9  -9    5.29    3.10   0
   0  -9  -9    2.25    3.20   0
   0   9  -9   -1.04    2.70   0
   0  -9  -9    1.84    2.70   0
   0  -9   9    2.45    2.22   0
   1  -9   9    2.40    2.26   0
  -1   9  -9    0.97    2.74   0
  -1  -9  -9   -0.37    3.17   0
  -1  -9  -9    1.89    3.17   0
   2  -9   9    6.28    2.39   0
  -2   9  -9   10.15    2.81   0
  -2  -9  -9    7.02    3.56   0
  -2  -9  -9    7.95    3.71   0
  -3  -9  -9    1.29    5.34   0
   3  -9   9    0.63    2.22   0
  -3   9  -9    0.64    2.26   0
  -3  -9  -9    0.28    5.27   0
   4  -9   9   -0.06    2.58   0
  -4   9  -9    3.13    2.18   0
   5  -9   9    1.08    2.91   0
  -5   9  -9    1.09    2.33   0
  -6   9  -9    2.90    2.42   0
   6  -9   9    0.99    2.37   0
   7  -9   9   -0.72    2.55   0
  -7   9  -9    5.72    2.53   0
   8  -9   9    2.88    2.64   0
  -8   9  -9   -0.00    2.60   0
   7  10  -9    1.00    3.90   0
  -7 -10   9    0.01    4.12   0
   7 -10  -9    0.30    2.62   0
   6  10  -9    2.13    3.26   0
   6 -10  -9    0.39    3.18   0
  -6 -10   9    0.46    3.74   0
   5  10  -9    0.96    3.14   0
  -5 -10   9    1.03    3.68   0
   5 -10  -9    0.95    2.62   0
   4  10  -9    1.11    3.01   0
   4 -10  -9    2.62    2.57   0
  -4 -10   9    2.22    2.98   0
   4 -10  -9    3.26    2.42   0
   3  10  -9   -0.90    3.36   0
   3 -10  -9    2.58    2.37   0
   3 -10  -9    2.81    2.83   0
  -3 -10   9    4.55    2.97   0
   2  10  -9    2.04    2.76   0
   2 -10  -9    1.46    2.92   0
   2 -10  -9   -0.72    2.83   0
  -2 -10   9    1.48    2.88   0
   1  10  -9    1.90    2.82   0
   1 -10  -9    1.02    3.45   0
   1 -10  -9    0.07    2.95   0
  -1 -10   9   -0.07    2.40   0
   0 -10  -9    1.75    3.39   0
   0  10  -9    0.78    2.38   0
   0 -10  -9    1.35    2.99   0
   0 -10   9    0.52    2.41   0
   1 -10   9    6.21    2.38   0
  -1 -10  -9    6.01    3.87   0
  -1  10  -9    6.01    2.37   0
  -1 -10  -9    4.08    3.91   0
   2 -10   9   -1.88    2.98   0
  -2  10  -9    2.38    2.91   0
  -2 -10  -9    1.27    4.37   0
  -2 -10  -9    0.20    4.26   0
   3 -10   9    0.60    2.91   0
  -3  10  -9    2.74    2.31   0
  -4  10  -9   -3.06    3.06   0
   4 -10   9   -3.19    2.52   0
  -5  10  -9    1.78    2.47   0
   5 -10   9    2.23    2.47   0
   6 -10   9    4.01    2.56   0
  -6  10  -9    3.56    2.58   0
   7 -10   9    1.36    2.76   0
   5 -11  -9    3.45    3.40   0
   5  11  -9    1.88    3.55   0
  -5 -11   9    0.79    4.15   0
   4 -11  -9    0.40    2.66   0
   4 -11  -9    1.45    3.13   0
   4  11  -9    2.00    3.28   0
  -4 -11   9   -0.49    3.52   0
   3 -11  -9   -0.92    3.22   0
   3 -11  -9    2.14    3.07   0
   3  11  -9    0.53    3.34   0
  -3 -11   9    1.41    3.36   0
   2 -11  -9    0.97    3.07   0
   2 -11  -9    2.36    3.17   0
   2  11  -9    1.45    3.14   0
  -2 -11   9    4.34    3.20   0
   1 -11  -9    2.11    3.69   0
   1 -11  -9    1.74    3.78   0
   1  11  -9    0.88    3.11   0
  -1 -11   9    0.79    3.19   0
   0 -11  -9   -0.10    3.67   0
   0 -11  -9    0.34    3.79   0
   0  11  -9   -0.40    2.52   0
   0 -11   9    3.00    3.28   0
   1 -11   9    1.15    3.10   0
  -1  11  -9    0.32    2.56   0
  -1 -11  -9    1.11    4.26   0
  -1 -11  -9   -0.08    3.67   0
   2 -11   9   -0.46    2.56   0
  -2 -11  -9    0.59    5.48   0
  -2 -11  -9    0.22    5.06   0
  -2  11  -9    3.00    2.48   0
  -3  11  -9    0.94    2.65   0
   3 -11   9    2.07    2.71   0
   4 -11   9    1.55    3.25   0
  -4  11  -9    1.84    3.27   0
   5 -11   9    2.45    3.29   0
  -1 -12   9    2.10    2.81   0
   0 -12   9    3.05    3.41   0
  12   0 -10    5.39    2.59   0
  12   0 -10    5.84    3.04   0
  10   0 -10    2.72    2.71   0
   8   0 -10  152.71    3.32   0
   6   0 -10    3.25    2.35   0
   4   0 -10   76.51    2.47   0
  -2   0  10    9.02    2.00   0
   2   0 -10   10.30    2.40   0
   0   0  10   83.21    2.57   0
   0   0 -10   82.86    2.63   0
  -2   0 -10  390.72    4.48   0
   2   0  10  380.25    4.45   0
   4   0  10   37.79    2.17   0
  -4   0 -10   39.26    2.15   0
   6   0  10   69.42    2.95   0
  -6   0 -10   67.96    2.89   0
   8   0  10    8.78    2.62   0
  -8   0 -10    9.12    2.51   0
  10   0  10    1.90    2.74   0
 -10   0 -10    2.32    2.62   0
  12   0  10   -0.12    3.40   0
 -12   0 -10   -2.62    3.28   0
  13   1 -10    2.16    3.15   0
  13  -1 -10    0.90    2.71   0
  13   1 -10   -0.40    3.49   0
  13  -1 -10    2.90    3.25   0
  12  -1 -10    0.48    2.54   0
  12  -1 -10    2.88    2.91   0
  12   1 -10   -0.23    3.17   0
  12   1 -10    2.43    2.89   0
  11  -1 -10    3.85    2.90   0
  11  -1 -10   -0.06    2.74   0
  11   1 -10    3.53    2.39   0
  10  -1 -10    7.25    2.16   0
  10   1 -10    4.77    2.77   0
   9  -1 -10   10.64    2.20   0
   9   1 -10   12.95    2.81   0
   8  -1 -10   10.86    2.10   0
   8   1 -10    7.31    2.21   0
   7   1 -10   22.03    2.51   0
   7  -1 -10   19.79    2.11   0
   6  -1 -10   53.25    2.63   0
   6   1 -10   47.05    2.68   0
   5  -1 -10    0.56    1.99   0
   5   1 -10    3.39    2.34   0
  -4  -1  10   23.13    2.09   0
   4  -1 -10   21.02    2.13   0
   4   1 -10   25.63    2.61   0
  -3  -1  10  116.86    3.06   0
   3  -1 -10  112.07    2.67   0
   3   1 -10  116.78    2.70   0
  -2   1  10   53.69    2.33   0
  -2  -1  10   52.99    2.70   0
   2  -1 -10   56.51    2.72   0
   2   1 -10   56.19    2.69   0
  -1   1  10   30.58    2.24   0
  -1  -1  10   35.66    2.25   0
   1  -1 -10   27.68    2.64   0
   1   1 -10   29.27    2.62   0
   0   1 -10    9.41    2.32   0
   0   1  10   11.96    2.46   0
   0  -1  10   14.02    2.05   0
   0  -1 -10   10.77    2.02   0
  -1  -1 -10    5.32    2.20   0
  -1   1 -10    5.93    1.93   0
   1   1  10    5.47    2.15   0
   1  -1  10    9.09    1.98   0
  -2  -1 -10  123.10    3.07   0
  -2   1 -10  125.10    3.19   0
   2   1  10  112.90    3.05   0
   2  -1  10  127.08    2.92   0
  -3   1 -10   56.32    2.65   0
   3   1  10   56.97    2.72   0
  -3  -1 -10   56.45    2.61   0
   3  -1  10   56.44    2.31   0
   4  -1  10    1.06    2.26   0
  -4  -1 -10   -0.69    2.14   0
  -4   1 -10    0.89    1.80   0
   4   1  10    1.78    2.23   0
   5  -1  10    0.99    1.87   0
  -5  -1 -10    0.81    2.24   0
   5   1  10    2.34    2.36   0
  -5   1 -10    2.68    2.25   0
  -6  -1 -10  136.07    3.30   0
   6  -1  10  135.05    2.86   0
  -6   1 -10  129.93    3.18   0
   6   1  10  130.17    3.32   0
   7  -1  10  130.21    2.96   0
  -7   1 -10  127.84    2.94   0
  -7  -1 -10  131.58    3.68   0
   7   1  10  129.86    3.41   0
   8   1  10    1.95    2.59   0
   8  -1  10    0.95    2.56   0
  -8   1 -10    1.36    2.40   0
  -8  -1 -10    2.52    2.55   0
   9   1  10    3.68    2.76   0
  -9   1 -10    5.94    2.65   0
   9  -1  10    8.75    2.63   0
  -9  -1 -10    7.04    2.61   0
  10   1  10   -0.48    3.54   0
 -10  -1 -10    0.73    2.86   0
  10  -1  10    0.99    2.40   0
 -10   1 -10    1.52    2.75   0
  11   1  10    1.84    3.00   0
 -11  -1 -10    2.48    2.94   0
  11  -1  10    3.79    2.87   0
 -11   1 -10    2.58    3.02   0
  12   1  10   -0.10    3.99   0
  12  -1  10    0.17    3.23   0
 -12   1 -10    2.75    3.15   0
  13  -2 -10    2.76    3.35   0
  13   2 -10    1.19    3.33   0
  13   2 -10    0.96    3.38   0
  13  -2 -10   -1.04    3.16   0
  12  -2 -10   -0.02    2.39   0
  12   2 -10   -0.00    3.02   0
  12  -2 -10    0.31    3.06   0
  12   2 -10    0.24    2.38   0
  11  -2 -10    2.45    2.34   0
  11   2 -10    3.66    2.85   0
  11  -2 -10    0.32    2.20   0
  10  -2 -10    1.50    2.70   0
  10   2 -10    3.05    2.26   0
  10  -2 -10    0.20    2.05   0
   9  -2 -10    8.97    2.62   0
   9   2 -10    6.85    2.79   0
   8  -2 -10   16.55    2.16   0
   8   2 -10   15.90    2.27   0
   7  -2 -10   70.88    2.97   0
   7   2 -10   64.99    2.40   0
   6   2 -10    0.79    2.39   0
   6  -2 -10   -0.33    1.95   0
  -5  -2  10    3.54    1.97   0
   5  -2 -10    2.91    2.03   0
   5   2 -10    2.09    2.38   0
  -4  -2  10   33.42    2.18   0
   4   2 -10   34.35    2.66   0
   4  -2 -10   33.82    2.13   0
  -3  -2  10   16.04    2.11   0
   3  -2 -10   16.99    2.11   0
   3   2 -10   19.12    2.13   0
  -2  -2  10    5.07    1.96   0
   2  -2 -10    7.68    2.40   0
   2   2 -10    7.35    2.41   0
   1   2 -10   16.63    2.39   0
  -1   2  10   12.32    2.06   0
  -1  -2  10   11.01    2.02   0
   1  -2 -10   14.24    1.97   0
   0   2 -10    0.36    1.84   0
   0   2  10    1.28    2.19   0
   0  -2  10    0.53    2.29   0
   0  -2 -10   -0.15    1.77   0
  -1   2 -10   16.30    2.33   0
   1   2  10   12.55    2.40   0
   1  -2  10   18.12    2.41   0
  -1  -2 -10   14.97    2.31   0
  -2  -2 -10    2.33    2.24   0
  -2   2 -10    1.76    2.24   0
   2   2  10    2.45    2.27   0
   2  -2  10    1.65    1.93   0
   3  -2  10   11.78    2.39   0
  -3  -2 -10   10.40    2.33   0
   3   2  10   10.06    2.49   0
  -3   2 -10   10.96    2.33   0
   4  -2  10   17.84    2.48   0
  -4  -2 -10   18.09    2.44   0
   4   2  10   18.18    2.63   0
  -4   2 -10   16.90    1.95   0
   5  -2  10    4.36    1.96   0
   5   2  10    5.53    2.69   0
  -5  -2 -10    5.66    2.58   0
  -5   2 -10    6.51    1.97   0
  -6  -2 -10   21.31    2.63   0
   6  -2  10   27.44    2.62   0
  -6   2 -10   21.55    2.10   0
   6   2  10   24.83    3.18   0
   7  -2  10   76.12    2.53   0
  -7   2 -10   68.18    2.50   0
  -7  -2 -10   68.92    3.46   0
   7   2  10   72.31    3.24   0
   8  -2  10    3.90    2.61   0
  -8   2 -10    3.18    2.09   0
   8   2  10    4.86    2.99   0
  -8  -2 -10    3.60    2.86   0
  -9   2 -10    3.91    2.75   0
   9  -2  10    3.25    2.81   0
  -9  -2 -10    2.31    2.74   0
   9   2  10    5.17    3.28   0
  10  -2  10    0.64    2.70   0
 -10   2 -10    3.02    2.83   0
 -10  -2 -10    0.61    3.24   0
  10   2  10    2.88    3.53   0
 -11   2 -10    2.55    3.06   0
  11  -2  10    0.92    3.01   0
 -11  -2 -10    1.63    3.51   0
  11   2  10    2.21    3.67   0
  12  -2  10    5.17    2.72   0
 -12   2 -10    2.99    3.27   0
  12   2  10    6.57    4.03   0
  13  -3 -10    2.73    2.58   0
  13  -3 -10    0.36    2.85   0
  13   3 -10    1.60    3.38   0
  13   3 -10    0.66    3.42   0
  12   3 -10    1.51    2.96   0
  12  -3 -10    1.58    2.59   0
  12   3 -10    1.37    2.47   0
  12  -3 -10   -1.56    3.00   0
  11  -3 -10    4.79    2.27   0
  11   3 -10    2.42    2.40   0
  11  -3 -10    4.93    2.45   0
  10  -3 -10    0.36    2.76   0
  10   3 -10    4.47    2.67   0
  10  -3 -10    5.10    2.65   0
   9  -3 -10   11.37    2.79   0
   9   3 -10    5.02    2.58   0
   9  -3 -10    9.22    2.20   0
   8  -3 -10    2.19    2.50   0
   8   3 -10    0.46    2.43   0
   7  -3 -10    1.27    1.99   0
   7   3 -10    0.04    2.03   0
   6  -3 -10   15.63    2.55   0
  -6  -3  10   12.23    2.15   0
   6   3 -10   11.48    2.64   0
  -5  -3  10   21.30    2.14   0
   5  -3 -10   22.36    2.11   0
   5   3 -10   27.68    2.18   0
  -4  -3  10    5.65    2.28   0
   4   3 -10    4.09    1.99   0
   4  -3 -10    4.61    1.97   0
   3   3 -10   18.67    2.41   0
   3  -3 -10   14.17    2.48   0
  -3  -3  10   16.22    2.46   0
   2   3 -10    2.78    2.36   0
  -2  -3  10    5.23    2.38   0
   2  -3 -10    1.73    1.97   0
   1   3 -10    6.53    1.90   0
   1  -3 -10    6.14    2.24   0
  -1  -3  10    5.25    2.42   0
   0   3 -10    4.79    1.87   0
   0  -3 -10    5.54    1.92   0
   0  -3  10    2.94    1.99   0
  -1   3 -10   26.18    2.08   0
   1   3  10   26.79    2.48   0
  -1  -3 -10   28.44    2.52   0
   1  -3  10   29.40    2.53   0
  -2   3 -10   12.43    2.40   0
   2   3  10   13.92    2.50   0
   2  -3  10   16.30    2.37   0
  -2  -3 -10   10.97    2.44   0
   3  -3  10    4.44    1.92   0
  -3  -3 -10    4.11    2.44   0
   3   3  10    5.05    2.53   0
  -3   3 -10    6.39    2.23   0
   4  -3  10    8.90    2.25   0
  -4  -3 -10   11.20    2.70   0
   4   3  10    7.46    2.52   0
  -4   3 -10    7.66    2.24   0
  -5   3 -10   -0.76    2.23   0
   5  -3  10   -0.89    2.27   0
   5   3  10    0.04    2.88   0
  -5  -3 -10    0.24    2.36   0
  -6  -3 -10   21.54    3.10   0
   6  -3  10   23.57    2.53   0
  -6   3 -10   20.46    2.06   0
   6   3  10   22.97    3.25   0
  -7   3 -10    4.03    2.60   0
   7  -3  10    8.11    2.58   0
  -7  -3 -10    3.52    2.92   0
   7   3  10    0.59    3.02   0
   8  -3  10    2.85    2.62   0
  -8  -3 -10    3.41    3.42   0
   8   3  10    2.91    3.13   0
  -8   3 -10    4.94    2.52   0
  -9   3 -10    4.22    2.74   0
   9  -3  10    3.16    2.23   0
  -9  -3 -10    5.14    3.23   0
   9   3  10    4.53    3.30   0
  10  -3  10   -0.46    2.94   0
 -10   3 -10    1.32    2.84   0
  10   3  10    0.52    3.51   0
 -10  -3 -10    0.73    3.48   0
 -11   3 -10    3.52    2.98   0
  11  -3  10    1.10    2.55   0
  11   3  10   -1.12    4.14   0
  12  -3  10    0.21    3.31   0
 -12   3 -10    0.67    2.63   0
  12   3  10    0.33    4.43   0
  12  -4 -10    6.70    2.64   0
  12  -4 -10    2.22    2.69   0
  12   4 -10    2.21    3.28   0
  11  -4 -10    2.20    2.51   0
  11   4 -10    2.90    3.17   0
  11  -4 -10    4.22    2.29   0
  10  -4 -10    0.78    2.20   0
  10  -4 -10    2.17    2.81   0
  10   4 -10    0.50    2.86   0
   9  -4 -10    2.03    2.30   0
   9   4 -10    1.17    2.76   0
   9  -4 -10   -3.56    2.59   0
   8  -4 -10    0.41    2.44   0
   8  -4 -10   -0.54    2.22   0
   8   4 -10    1.73    2.56   0
   7  -4 -10    3.73    2.50   0
   7   4 -10    3.87    2.44   0
  -6  -4  10    4.74    2.57   0
   6  -4 -10    9.62    2.51   0
   6   4 -10    6.76    2.54   0
   5  -4 -10   19.71    2.16   0
  -5  -4  10   19.79    2.57   0
   5   4 -10   22.03    2.57   0
   4   4 -10   58.78    2.81   0
   4  -4 -10   62.87    2.75   0
  -4  -4  10   61.70    2.44   0
   3   4 -10   42.35    2.25   0
   3  -4 -10   39.91    2.67   0
  -3  -4  10   40.98    2.72   0
   2   4 -10   58.29    2.66   0
   2  -4 -10   55.27    2.67   0
  -2  -4  10   52.71    2.66   0
   1  -4 -10   19.39    2.54   0
   1   4 -10   23.26    2.03   0
  -1  -4  10   22.94    2.08   0
   0   4 -10    3.23    1.88   0
   0  -4  10    1.12    1.94   0
   0  -4 -10    2.66    2.49   0
  -1   4 -10  116.88    2.91   0
  -1  -4 -10  115.13    3.22   0
   1  -4  10  118.81    3.06   0
   2  -4  10    0.48    2.04   0
  -2   4 -10    0.25    1.89   0
  -2  -4 -10    3.17    2.45   0
   3  -4  10   56.96    2.28   0
  -3  -4 -10   56.54    3.24   0
   3   4  10   55.91    3.25   0
  -3   4 -10   59.48    2.56   0
   4  -4  10    3.69    2.35   0
   4   4  10    6.53    2.94   0
  -4  -4 -10    5.85    2.92   0
  -4   4 -10    4.02    1.86   0
  -5   4 -10    1.52    2.00   0
   5  -4  10    2.46    1.98   0
  -5  -4 -10    1.83    2.95   0
   5   4  10    1.44    3.39   0
   6  -4  10    1.42    1.93   0
  -6  -4 -10    0.51    3.12   0
  -6   4 -10   -2.42    1.96   0
   6   4  10    0.45    3.27   0
  -7  -4 -10   21.08    3.92   0
   7  -4  10   20.33    2.55   0
   7   4  10   20.31    3.80   0
  -7   4 -10   19.90    2.12   0
   8  -4  10   -0.14    2.49   0
  -8  -4 -10   -0.16    3.76   0
   8   4  10    1.15    3.96   0
  -8   4 -10    0.41    2.04   0
  -9   4 -10    1.80    2.65   0
   9  -4  10    2.34    2.23   0
   9   4  10   -0.05    4.31   0
  10  -4  10    1.67    3.00   0
 -10   4 -10    2.41    2.41   0
  10   4  10    2.75    5.06   0
 -11   4 -10    0.83    3.06   0
  11  -4  10    4.68    2.53   0
  11   4  10    0.72    6.21   0
  12  -5 -10    1.04    2.43   0
  12  -5 -10    1.14    2.70   0
  12   5 -10    1.85    3.52   0
  11  -5 -10   -0.22    2.49   0
  11  -5 -10    5.90    2.53   0
  11   5 -10    0.86    3.66   0
  10  -5 -10    2.21    3.02   0
  10  -5 -10    0.06    2.39   0
  10   5 -10    1.15    2.85   0
   9  -5 -10   -0.90    2.63   0
   9  -5 -10    3.87    2.25   0
   9   5 -10   -1.77    2.58   0
   8  -5 -10    0.96    2.17   0
   8  -5 -10    0.32    2.61   0
   8   5 -10    2.72    2.72   0
   7   5 -10    7.07    2.51   0
   7  -5 -10    4.17    2.54   0
   7  -5 -10    2.48    1.98   0
   6   5 -10   75.15    2.92   0
   6  -5 -10   71.15    2.98   0
  -6  -5  10   67.36    2.50   0
   6  -5 -10   71.01    2.48   0
   5   5 -10   -0.28    2.50   0
   5  -5 -10   -0.65    1.97   0
  -5  -5  10    2.16    2.52   0
   4   5 -10    1.09    2.40   0
  -4  -5  10    1.59    2.01   0
   4  -5 -10    0.38    1.92   0
   3   5 -10   12.30    2.49   0
   3  -5 -10   13.04    2.50   0
  -3  -5  10    8.02    2.57   0
   2  -5 -10   69.27    2.91   0
  -2  -5  10   68.47    2.53   0
   2   5 -10   71.68    2.83   0
   1   5 -10    2.65    2.40   0
   1  -5 -10   -1.06    2.44   0
  -1  -5  10   -0.25    2.56   0
   0   5 -10  138.73    2.73   0
   0  -5 -10  154.51    3.50   0
   0  -5  10  145.22    2.85   0
  -1   5 -10    2.51    1.87   0
  -1  -5 -10    1.00    2.71   0
   1  -5  10    2.29    2.34   0
   2  -5  10   58.92    2.22   0
  -2   5 -10   64.59    2.27   0
  -2  -5 -10   63.94    3.42   0
  -3  -5 -10    1.45    2.92   0
   3  -5  10    5.77    2.41   0
  -3   5 -10    0.07    2.36   0
  -4   5 -10   28.27    2.59   0
   4  -5  10   28.65    2.54   0
  -4  -5 -10   31.34    3.25   0
   5  -5  10    3.07    2.12   0
  -5   5 -10    1.08    2.07   0
  -5  -5 -10    0.91    3.16   0
   6  -5  10    2.19    2.02   0
  -6   5 -10    1.08    2.48   0
  -6  -5 -10    0.62    4.23   0
   7  -5  10    4.00    2.52   0
  -7  -5 -10    1.36    5.37   0
  -7   5 -10    1.79    2.07   0
   8  -5  10    1.47    2.17   0
  -8   5 -10   -0.71    2.67   0
  -9   5 -10   -1.18    2.65   0
   9  -5  10    2.16    2.28   0
  10  -5  10    0.91    2.56   0
 -10   5 -10    1.44    2.31   0
 -11   5 -10   -0.12    2.57   0
  11  -5  10    0.98    2.63   0
  11   6 -10    5.36    3.46   0
  11  -6 -10    2.35    2.62   0
  11  -6 -10    2.67    2.69   0
  10   6 -10    3.98    3.25   0
  10  -6 -10    5.70    3.13   0
  10  -6 -10    1.15    2.42   0
   9   6 -10   -0.17    2.84   0
   9  -6 -10    1.54    2.40   0
   9  -6 -10    0.47    2.27   0
   8   6 -10    3.10    3.21   0
   8  -6 -10   -2.61    2.33   0
   8  -6 -10    3.29    2.16   0
   7   6 -10   15.63    2.76   0
   7  -6 -10   14.28    2.33   0
  -7  -6  10   16.08    2.78   0
   7  -6 -10   15.36    2.67   0
   6   6 -10    5.64    2.56   0
   6  -6 -10    6.34    2.07   0
   6  -6 -10    5.12    2.03   0
  -6  -6  10    4.52    2.65   0
   5  -6 -10    2.97    1.92   0
   5   6 -10    0.15    2.44   0
   5  -6 -10   -1.73    2.10   0
  -5  -6  10    2.56    2.04   0
   4  -6 -10    0.76    1.89   0
   4   6 -10    0.14    2.02   0
   4  -6 -10    2.16    1.94   0
  -4  -6  10   -0.50    2.47   0
   3   6 -10    2.16    2.38   0
   3  -6 -10    3.75    2.46   0
  -3  -6  10    1.87    2.53   0
   2  -6 -10   10.69    2.59   0
   2   6 -10   13.46    2.39   0
  -2  -6  10    8.31    2.08   0
   1  -6 -10   47.71    2.84   0
   1   6 -10   42.69    2.66   0
  -1  -6  10   43.21    2.72   0
   0  -6 -10   36.90    2.72   0
   0   6 -10   34.39    2.55   0
   0  -6  10   30.93    2.19   0
   1  -6  10    7.83    2.36   0
  -1  -6 -10    5.29    2.89   0
  -1   6 -10    7.01    1.92   0
   2  -6  10    2.19    2.02   0
  -2  -6 -10    1.47    2.98   0
  -2   6 -10    4.03    1.99   0
  -3  -6 -10    1.35    3.24   0
  -3   6 -10    2.45    2.58   0
   3  -6  10    1.88    2.09   0
   4  -6  10    5.85    2.06   0
  -4   6 -10    6.46    2.02   0
  -4  -6 -10    6.72    3.94   0
   5  -6  10    6.75    2.51   0
  -5  -6 -10    7.57    5.16   0
  -5   6 -10    5.40    2.03   0
   6  -6  10    5.46    2.17   0
  -6   6 -10    5.35    2.10   0
   7  -6  10    4.86    2.65   0
  -7   6 -10    7.84    2.21   0
  -8   6 -10    3.65    2.39   0
   8  -6  10    5.08    2.89   0
   9  -6  10    0.26    2.42   0
  -9   6 -10    2.42    2.39   0
  10  -6  10   -0.47    2.59   0
 -10   6 -10    3.68    2.53   0
  11  -7 -10   -1.18    3.32   0
  10  -7 -10    3.06    3.06   0
  10   7 -10    2.11    3.32   0
  10  -7 -10    3.38    3.25   0
   9   7 -10    1.56    3.28   0
   9  -7 -10    2.69    2.28   0
   9  -7 -10    2.35    2.49   0
   8   7 -10    2.12    3.34   0
   8  -7 -10    0.86    2.38   0
   8  -7 -10    1.64    2.27   0
   7  -7 -10    2.27    2.23   0
   7   7 -10    0.31    2.66   0
  -7  -7  10    0.44    2.83   0
   7  -7 -10   -0.19    2.16   0
   6  -7 -10    1.20    2.15   0
  -6  -7  10    4.41    2.69   0
   6   7 -10    2.41    2.63   0
   6  -7 -10    2.55    2.56   0
   5  -7 -10    6.61    2.56   0
   5  -7 -10    9.46    2.10   0
   5   7 -10    9.47    2.62   0
  -5  -7  10    8.21    2.70   0
   4  -7 -10    0.84    2.24   0
   4  -7 -10   -1.10    2.20   0
  -4  -7  10   -0.96    1.95   0
   4   7 -10    2.72    2.34   0
   3  -7 -10    2.99    2.44   0
   3   7 -10    0.38    2.37   0
  -3  -7  10   -0.07    1.98   0
   3  -7 -10    0.56    2.44   0
   2  -7 -10   22.74    2.51   0
   2  -7 -10   20.92    2.57   0
   2   7 -10   25.98    2.23   0
  -2  -7  10   25.15    2.65   0
   1  -7 -10    2.74    2.35   0
   1   7 -10    1.11    2.45   0
   1  -7 -10    0.55    2.47   0
  -1  -7  10   -2.98    2.58   0
   0  -7 -10    4.08    2.52   0
   0  -7 -10    3.01    2.60   0
   0   7 -10    6.33    2.04   0
   0  -7  10    5.90    2.53   0
   1  -7  10    1.37    2.05   0
  -1  -7 -10    1.73    2.56   0
  -1  -7 -10    1.19    2.88   0
  -1   7 -10    0.24    1.92   0
   2  -7  10   21.83    2.12   0
  -2   7 -10   20.51    2.50   0
  -2  -7 -10   20.44    3.06   0
  -2  -7 -10   20.35    3.51   0
  -3  -7 -10   10.12    3.51   0
   3  -7  10   10.19    2.54   0
  -3   7 -10    7.96    2.49   0
  -3  -7 -10   10.65    3.50   0
   4  -7  10    2.06    2.10   0
  -4  -7 -10    0.84    4.44   0
  -4   7 -10    2.47    2.08   0
  -4  -7 -10    1.33    4.87   0
   5  -7  10    9.26    2.29   0
  -5   7 -10   11.11    2.28   0
   6  -7  10   -0.66    2.21   0
  -6   7 -10    1.03    2.17   0
   7  -7  10    2.58    2.32   0
  -7   7 -10    1.32    2.83   0
  -8   7 -10    1.17    2.38   0
   8  -7  10    3.27    2.42   0
   9  -7  10    1.05    3.16   0
  -9   7 -10   -0.02    2.64   0
  10  -7  10    1.24    2.67   0
 -10   7 -10    3.10    3.31   0
  10  -8 -10    2.64    2.88   0
  10   8 -10    1.54    4.00   0
  10  -8 -10    2.32    2.78   0
   9  -8 -10    1.26    2.57   0
   9  -8 -10   -0.13    2.63   0
   9   8 -10   -1.31    3.80   0
   8  -8 -10    1.04    2.91   0
   8   8 -10    2.40    3.77   0
   7  -8 -10    1.13    2.36   0
   7  -8 -10    1.21    2.38   0
  -7  -8  10    1.38    3.01   0
   7   8 -10    0.78    2.93   0
   6  -8 -10   -0.54    2.81   0
   6  -8 -10    3.41    2.77   0
  -6  -8  10   -1.30    2.78   0
   6   8 -10   -0.73    2.86   0
   5  -8 -10   12.74    2.26   0
  -5  -8  10   11.33    2.91   0
   5   8 -10   13.73    2.81   0
   5  -8 -10    9.27    2.93   0
   4  -8 -10    2.77    2.68   0
   4  -8 -10    0.10    2.26   0
  -4  -8  10   -0.90    2.71   0
   4   8 -10    1.68    2.59   0
   3  -8 -10    3.75    2.70   0
  -3  -8  10    3.97    2.61   0
   3   8 -10    3.35    2.61   0
   3  -8 -10    3.87    2.55   0
   2  -8 -10    1.54    2.59   0
   2  -8 -10    3.00    2.48   0
  -2  -8  10    4.42    2.13   0
   2   8 -10    2.10    2.42   0
   1  -8 -10    4.93    2.68   0
   1  -8 -10    6.47    2.58   0
  -1  -8  10    6.89    2.54   0
   1   8 -10    6.55    2.59   0
   0   8 -10    1.64    2.63   0
   0  -8 -10    1.18    2.84   0
   0  -8 -10    0.96    3.03   0
   0  -8  10    3.36    2.69   0
   1  -8  10    6.22    2.13   0
  -1   8 -10    3.36    2.16   0
  -1  -8 -10    5.26    3.03   0
  -1  -8 -10    5.68    3.15   0
   2  -8  10    2.85    2.02   0
  -2   8 -10    4.15    2.11   0
  -2  -8 -10    2.55    3.52   0
  -2  -8 -10    1.95    3.54   0
  -3  -8 -10    1.15    3.87   0
   3  -8  10    2.68    2.17   0
  -3   8 -10    4.39    2.59   0
  -3  -8 -10    2.52    3.76   0
   4  -8  10   -0.85    2.71   0
  -4   8 -10   -0.00    2.09   0
   5  -8  10    0.57    2.73   0
  -5   8 -10    1.40    2.24   0
   6  -8  10    1.03    2.90   0
  -6   8 -10   -1.87    2.82   0
  -7   8 -10    3.88    2.45   0
   7  -8  10    0.60    3.01   0
   8  -8  10    4.97    3.17   0
  -8   8 -10    3.34    2.62   0
   9  -8  10   -0.04    2.76   0
  -9   8 -10   -0.41    3.38   0
   8   9 -10    8.13    3.63   0
   8  -9 -10    9.82    2.67   0
   7  -9 -10   -1.08    2.63   0
  -7  -9  10    0.72    3.31   0
   7   9 -10    0.48    3.19   0
   7  -9 -10    0.55    3.05   0
   6  -9 -10    2.68    3.09   0
   6  -9 -10    1.75    2.96   0
  -6  -9  10   -1.23    3.44   0
   6   9 -10   -1.35    3.11   0
   5  -9 -10   -0.12    2.88   0
   5  -9 -10    3.50    2.91   0
  -5  -9  10   -0.43    2.96   0
   5   9 -10    0.40    2.91   0
   4  -9 -10    2.92    2.29   0
   4  -9 -10    3.34    2.91   0
  -4  -9  10    3.90    2.91   0
   4   9 -10    4.48    2.82   0
   3  -9 -10    1.20    2.70   0
   3  -9 -10   -0.54    2.90   0
  -3  -9  10    1.97    2.17   0
   3   9 -10    2.36    2.71   0
   2   9 -10    4.92    2.75   0
   2  -9 -10    3.26    2.66   0
   2  -9 -10    0.51    2.74   0
  -2  -9  10    2.59    2.31   0
   1  -9 -10    2.80    2.64   0
   1   9 -10   -0.22    2.17   0
   1  -9 -10    2.27    3.27   0
  -1  -9  10    2.25    2.67   0
   0  -9 -10    2.53    3.25   0
   0   9 -10    3.25    2.30   0
   0  -9 -10    1.33    3.38   0
   0  -9  10    2.50    2.83   0
   1  -9  10    1.51    2.89   0
  -1   9 -10    2.75    2.69   0
  -1  -9 -10    1.02    3.27   0
  -1  -9 -10    0.58    3.20   0
   2  -9  10    4.30    2.28   0
  -2   9 -10   -1.25    2.77   0
  -2  -9 -10    3.66    3.74   0
  -2  -9 -10    3.51    3.77   0
   3  -9  10    3.10    2.33   0
  -3  -9 -10    3.42    4.74   0
  -3  -9 -10    2.97    5.20   0
  -3   9 -10    2.67    2.78   0
   4  -9  10    2.04    2.43   0
  -4   9 -10   -1.56    2.65   0
   5  -9  10    1.74    2.40   0
  -5   9 -10    2.84    2.91   0
  -6   9 -10   -3.54    3.08   0
   6  -9  10   -0.14    3.05   0
   7  -9  10    6.40    3.30   0
  -7   9 -10    7.48    3.26   0
   8  -9  10    0.75    3.40   0
   7  10 -10    3.40    4.07   0
   7 -10 -10    2.75    2.68   0
   7 -10 -10    0.52    3.47   0
  -7 -10  10    1.54    4.09   0
   6  10 -10    0.86    3.96   0
   6 -10 -10    2.89    2.67   0
  -6 -10  10    0.98    3.43   0
   6 -10 -10   -1.24    3.21   0
   5  10 -10    3.12    3.55   0
   5 -10 -10    1.06    2.56   0
  -5 -10  10   -0.32    3.42   0
   5 -10 -10   -1.96    2.60   0
   4  10 -10    3.23    3.05   0
   4 -10 -10    1.61    3.13   0
  -4 -10  10    2.50    3.06   0
   4 -10 -10    1.42    2.40   0
   3  10 -10    3.18    3.00   0
   3 -10 -10    2.21    2.58   0
  -3 -10  10    3.03    3.10   0
   3 -10 -10    0.40    2.96   0
   2  10 -10    1.78    2.87   0
   2 -10 -10    2.21    3.09   0
   2 -10 -10    1.27    3.01   0
  -2 -10  10   -0.10    2.92   0
   1  10 -10    0.92    2.97   0
   1 -10 -10    0.04    3.03   0
   1 -10 -10    2.19    2.93   0
  -1 -10  10    1.38    2.37   0
   0  10 -10    9.27    2.51   0
   0 -10 -10   10.34    3.09   0
   0 -10 -10    9.01    3.59   0
   0 -10  10    9.66    3.07   0
  -1 -10 -10    4.13    3.63   0
  -1  10 -10   -0.41    2.79   0
  -1 -10 -10    2.68    4.03   0
   1 -10  10    5.23    2.91   0
   2 -10  10    2.46    2.47   0
  -2 -10 -10    2.17    4.27   0
  -2  10 -10    0.13    2.36   0
  -2 -10 -10    0.54    4.02   0
   3 -10  10    1.57    2.54   0
  -3  10 -10    1.81    3.00   0
   4 -10  10    1.34    3.08   0
  -4  10 -10    2.61    2.54   0
  -5  10 -10    5.31    3.20   0
   5 -10  10    4.12    3.22   0
   6 -10  10    2.64    2.69   0
  -6  10 -10    5.27    3.24   0
  -5 -11  10    0.66    3.59   0
   5 -11 -10   -0.89    3.63   0
   4 -11 -10   -0.59    3.25   0
   4 -11 -10    0.27    3.15   0
  -4 -11  10    2.93    4.09   0
   4  11 -10    0.16    3.34   0
   3 -11 -10   -0.50    3.15   0
   3 -11 -10    0.46    3.25   0
   3  11 -10   -1.07    3.30   0
  -3 -11  10    0.11    3.41   0
   2 -11 -10    2.31    3.77   0
   2 -11 -10    2.16    3.26   0
   2  11 -10    1.55    3.19   0
  -2 -11  10   -0.83    3.25   0
   1 -11 -10    2.61    3.38   0
   1 -11 -10   -0.25    3.44   0
   1  11 -10   -0.67    3.18   0
  -1 -11  10   -0.15    3.25   0
   0 -11 -10    1.01    3.69   0
   0 -11 -10   -0.01    3.27   0
   0  11 -10    0.43    2.48   0
   0 -11  10    0.68    3.21   0
  -1 -11 -10   -0.27    4.18   0
  -1 -11 -10    1.60    3.89   0
  -1  11 -10   -0.17    2.82   0
   1 -11  10    1.91    3.53   0
   2 -11  10    3.91    3.31   0
  -2 -11 -10    2.50    5.14   0
  -2  11 -10    1.23    2.67   0
  -2 -11 -10    1.94    5.58   0
  -3  11 -10   -0.83    3.28   0
   3 -11  10   -1.78    3.26   0
   4 -11  10    0.23    2.80   0
  -4  11 -10    4.39    3.50   0
  13   0 -11    1.02    2.70   0
  13   0 -11   -1.03    2.80   0
  11   0 -11   -1.31    2.45   0
   9   0 -11   15.95    2.73   0
   7   0 -11   82.96    2.53   0
   5   0 -11    0.97    2.28   0
  -3   0  11   25.38    2.14   0
   3   0 -11   22.98    2.15   0
  -1   0  11    6.76    2.06   0
   1   0 -11    6.71    1.99   0
  -1   0 -11    2.47    1.91   0
   1   0  11    0.55    1.99   0
   3   0  11    5.82    1.96   0
  -3   0 -11    5.69    2.24   0
  -5   0 -11   41.03    2.62   0
   5   0  11   44.55    2.69   0
   7   0  11   11.40    2.56   0
  -7   0 -11   11.13    2.51   0
  -9   0 -11    5.61    2.64   0
   9   0  11    6.87    2.70   0
  11   0  11    4.40    3.20   0
 -11   0 -11    3.87    2.95   0
  13  -1 -11    6.21    2.78   0
  13  -1 -11    4.35    3.53   0
  13   1 -11    6.04    3.45   0
  13   1 -11    4.12    3.25   0
  12  -1 -11    1.37    3.28   0
  12   1 -11    0.65    3.16   0
  12   1 -11    1.35    2.69   0
  12  -1 -11    3.84    3.00   0
  11  -1 -11    5.34    2.34   0
  11   1 -11    7.56    2.95   0
  11  -1 -11    4.76    2.79   0
  10  -1 -11    3.34    2.24   0
  10   1 -11    4.68    2.18   0
   9  -1 -11   15.43    2.24   0
   9   1 -11   20.04    2.90   0
   8  -1 -11   17.03    2.16   0
   8   1 -11   16.63    2.83   0
   7   1 -11   14.30    2.07   0
   7  -1 -11   14.72    2.21   0
   6  -1 -11    0.97    2.02   0
   6   1 -11    0.64    2.36   0
   5  -1 -11    1.56    1.97   0
   5   1 -11    0.19    1.97   0
  -4  -1  11   22.37    2.08   0
   4  -1 -11   26.54    2.71   0
   4   1 -11   24.63    2.11   0
  -3   1  11  101.88    2.60   0
  -3  -1  11  103.32    2.98   0
   3  -1 -11  110.20    3.04   0
   3   1 -11  105.47    2.64   0
  -2  -1  11   11.53    2.11   0
  -2   1  11   11.06    2.44   0
   2  -1 -11   15.97    2.45   0
   2   1 -11   13.68    2.04   0
  -1   1  11  107.08    2.73   0
  -1  -1  11  111.25    2.67   0
   1  -1 -11  113.15    2.71   0
   1   1 -11  111.13    2.65   0
   0   1 -11   12.36    2.01   0
   0   1  11   10.92    2.10   0
   0  -1  11   13.85    2.06   0
   0  -1 -11   10.34    2.06   0
  -1  -1 -11   35.97    2.57   0
  -1   1 -11   33.38    2.19   0
   1   1  11   35.66    2.55   0
   1  -1  11   35.12    2.29   0
  -2  -1 -11   52.11    2.23   0
  -2   1 -11   49.56    2.28   0
   2   1  11   46.44    2.29   0
   2  -1  11   56.02    2.41   0
  -3  -1 -11   34.23    2.54   0
  -3   1 -11   30.65    2.44   0
   3   1  11   30.71    2.18   0
   3  -1  11   30.98    2.19   0
  -4  -1 -11    2.17    2.26   0
  -4   1 -11   -0.25    2.33   0
   4   1  11    1.53    2.39   0
   4  -1  11    2.27    1.90   0
   5  -1  11    2.20    2.41   0
  -5  -1 -11    2.83    2.29   0
   5   1  11    2.11    2.35   0
  -5   1 -11    3.44    2.27   0
  -6  -1 -11    1.93    2.36   0
   6  -1  11    3.76    2.02   0
  -6   1 -11    3.37    2.44   0
   6   1  11    2.26    2.44   0
   7  -1  11  123.08    2.98   0
  -7  -1 -11  125.12    3.55   0
  -7   1 -11  129.77    3.27   0
   7   1  11  115.00    3.40   0
   8  -1  11    9.72    2.60   0
  -8   1 -11   10.44    2.60   0
  -8  -1 -11    9.62    2.63   0
   8   1  11    8.89    2.78   0
  -9  -1 -11    0.09    2.66   0
   9  -1  11    2.81    2.63   0
   9   1  11    1.46    2.71   0
  -9   1 -11    2.90    2.50   0
  10  -1  11    0.60    2.28   0
 -10   1 -11    2.59    2.79   0
 -10  -1 -11   -1.15    2.87   0
  10   1  11    3.21    3.41   0
  11  -1  11   -0.17    3.07   0
 -11  -1 -11    0.88    3.20   0
 -11   1 -11    0.23    2.49   0
  11   1  11    0.57    3.71   0
  12  -1  11    0.98    3.30   0
 -12  -1 -11    3.56    3.24   0
 -12   1 -11    3.05    3.29   0
  12   1  11    0.78    3.95   0
  13  -2 -11   -0.53    2.70   0
  13   2 -11    3.30    3.47   0
  13  -2 -11    0.67    2.84   0
  13   2 -11   -1.28    2.70   0
  12  -2 -11   -0.11    2.59   0
  12  -2 -11    3.48    3.20   0
  12   2 -11    3.32    2.59   0
  12   2 -11   -0.18    2.66   0
  11  -2 -11   -1.58    2.20   0
  11  -2 -11   -0.63    2.84   0
  11   2 -11    2.72    2.39   0
  10  -2 -11   14.12    2.87   0
  10  -2 -11    7.89    2.70   0
  10   2 -11   15.33    3.01   0
   9   2 -11   11.80    2.50   0
   9  -2 -11    8.44    2.65   0
   8   2 -11   10.04    2.82   0
   8  -2 -11   15.34    2.12   0
   7  -2 -11   -1.39    2.28   0
   7   2 -11    0.73    2.09   0
   6  -2 -11    3.39    2.53   0
   6   2 -11    1.58    2.37   0
  -5  -2  11   17.50    2.56   0
   5  -2 -11   20.04    2.09   0
   5   2 -11   19.64    2.49   0
   4  -2 -11    1.93    2.31   0
  -4  -2  11    2.80    1.95   0
   4   2 -11    2.14    1.93   0
  -3  -2  11    0.89    2.34   0
   3  -2 -11    2.25    2.40   0
   3   2 -11    1.89    2.38   0
  -2  -2  11    0.57    1.93   0
   2  -2 -11   -0.21    1.96   0
   2   2 -11   -0.95    2.31   0
   1   2 -11   18.96    2.02   0
  -1   2  11   16.60    2.49   0
  -1  -2  11   16.96    2.09   0
   1  -2 -11   15.79    2.02   0
   0   2 -11    5.88    1.92   0
   0  -2  11    5.69    1.98   0
   0  -2 -11    6.03    2.34   0
   0   2  11    3.89    2.27   0
  -1   2 -11    2.66    2.31   0
   1   2  11    1.48    1.82   0
   1  -2  11    2.03    1.95   0
  -1  -2 -11    3.17    2.27   0
  -2  -2 -11   22.46    2.41   0
   2   2  11   24.32    2.51   0
  -2   2 -11   23.08    2.02   0
   2  -2  11   27.04    2.10   0
  -3  -2 -11    6.69    2.34   0
  -3   2 -11    8.58    2.32   0
   3   2  11    6.66    2.40   0
   3  -2  11    8.50    1.97   0
   4  -2  11    3.84    1.95   0
  -4  -2 -11    6.97    2.27   0
   4   2  11    5.71    2.45   0
  -4   2 -11    7.58    1.92   0
   5  -2  11    8.69    1.95   0
   5   2  11    8.94    2.59   0
  -5  -2 -11    8.66    2.26   0
  -5   2 -11    7.50    1.87   0
  -6  -2 -11    6.98    2.75   0
   6  -2  11    6.95    2.52   0
  -6   2 -11    6.09    2.39   0
   6   2  11    8.35    2.65   0
   7  -2  11   19.65    2.92   0
  -7  -2 -11   21.49    2.71   0
  -7   2 -11   23.86    2.77   0
   7   2  11   21.94    2.82   0
   8  -2  11    1.99    2.80   0
  -8   2 -11    3.21    2.06   0
  -8  -2 -11    3.05    2.97   0
   8   2  11    0.25    3.11   0
   9  -2  11    5.62    2.79   0
  -9  -2 -11    2.89    2.84   0
   9   2  11    2.47    2.91   0
  -9   2 -11    2.80    2.67   0
  10  -2  11    0.76    2.31   0
 -10  -2 -11   -0.36    3.37   0
 -10   2 -11    0.91    2.23   0
  10   2  11    1.54    2.98   0
  11  -2  11    2.22    3.04   0
 -11  -2 -11    1.26    3.63   0
 -11   2 -11    1.44    2.51   0
  11   2  11    1.03    3.80   0
  12  -2  11    1.20    3.40   0
 -12   2 -11    1.63    3.37   0
  12   2  11    1.22    4.13   0
  12  -3 -11    0.39    3.04   0
  12  -3 -11    2.29    3.22   0
  12   3 -11    0.56    3.21   0
  11  -3 -11    2.63    2.51   0
  11  -3 -11    1.99    2.38   0
  11   3 -11   -1.19    2.99   0
  10  -3 -11    9.45    2.85   0
  10  -3 -11    7.88    2.79   0
  10   3 -11   14.53    2.91   0
   9  -3 -11    6.37    2.78   0
   9  -3 -11    2.20    2.15   0
   9   3 -11    4.31    2.84   0
   8  -3 -11    8.66    2.20   0
   8   3 -11    8.30    2.74   0
   7  -3 -11   32.01    2.25   0
   7   3 -11   27.79    2.75   0
  -6  -3  11    5.28    2.37   0
   6  -3 -11    2.39    2.15   0
   6   3 -11    5.76    2.40   0
   5  -3 -11    2.18    2.01   0
   5   3 -11    2.61    2.47   0
  -5  -3  11    4.98    2.39   0
  -4  -3  11    2.12    2.07   0
   4  -3 -11    1.02    2.26   0
   4   3 -11    0.81    2.00   0
   3   3 -11   19.31    2.45   0
   3  -3 -11   14.53    2.02   0
  -3  -3  11   15.74    2.01   0
   2   3 -11    3.03    1.90   0
   2  -3 -11    7.45    2.43   0
  -2  -3  11    6.03    2.01   0
   1   3 -11   11.48    2.38   0
   1  -3 -11    8.48    1.94   0
  -1  -3  11   11.45    2.45   0
   0   3 -11   43.09    2.26   0
   0  -3 -11   43.86    2.24   0
   0  -3  11   46.44    2.27   0
  -1   3 -11    1.48    2.51   0
   1  -3  11    5.35    2.41   0
  -1  -3 -11    3.18    1.95   0
   1   3  11    4.26    2.41   0
  -2  -3 -11   15.64    2.44   0
   2   3  11   15.45    2.53   0
  -2   3 -11   19.06    2.49   0
   2  -3  11   15.22    2.07   0
   3  -3  11    2.52    2.32   0
  -3  -3 -11    2.04    2.34   0
   3   3  11    4.00    2.35   0
  -3   3 -11    5.01    2.27   0
   4  -3  11    4.43    1.92   0
  -4  -3 -11    3.69    2.76   0
   4   3  11    4.46    2.38   0
  -4   3 -11    1.01    1.92   0
  -5   3 -11    0.28    1.88   0
   5  -3  11    1.82    2.34   0
   5   3  11    0.65    2.55   0
  -5  -3 -11    0.33    2.84   0
  -6  -3 -11   18.98    3.06   0
   6  -3  11   14.41    2.02   0
  -6   3 -11   20.65    2.46   0
   6   3  11   20.62    3.20   0
   7  -3  11    5.49    2.62   0
  -7   3 -11    2.22    2.54   0
   7   3  11    3.26    3.04   0
  -7  -3 -11    3.69    2.95   0
  -8  -3 -11    1.31    3.15   0
   8  -3  11    2.67    2.17   0
  -8   3 -11   -0.26    2.04   0
   8   3  11   -0.16    3.63   0
   9  -3  11    5.10    2.86   0
   9   3  11    4.69    3.55   0
  -9  -3 -11    4.69    3.71   0
  -9   3 -11    6.74    2.25   0
  10  -3  11    2.99    2.39   0
 -10   3 -11    4.31    2.40   0
 -10  -3 -11    6.66    3.60   0
  10   3  11    5.52    3.65   0
  11  -3  11    5.70    3.29   0
  11   3  11    4.52    4.35   0
 -11   3 -11    3.49    3.39   0
  12  -4 -11    2.99    3.31   0
  12  -4 -11    0.61    3.14   0
  12   4 -11    2.03    3.27   0
  11  -4 -11    0.81    2.40   0
  11  -4 -11   -1.00    2.49   0
  11   4 -11    0.37    3.04   0
  10  -4 -11    1.97    3.00   0
  10  -4 -11    0.44    2.35   0
  10   4 -11    1.90    2.91   0
   9  -4 -11   -1.38    2.13   0
   9  -4 -11   -0.61    2.20   0
   9   4 -11    0.89    2.71   0
   8  -4 -11    7.51    2.87   0
   8  -4 -11    5.74    2.59   0
   8   4 -11    8.84    2.87   0
   7  -4 -11   14.50    2.20   0
   7   4 -11   13.02    2.46   0
   6  -4 -11   47.10    2.46   0
  -6  -4  11   45.09    2.35   0
   6   4 -11   44.11    2.84   0
   5   4 -11   15.22    2.51   0
  -5  -4  11   13.97    2.55   0
   5  -4 -11   15.87    2.05   0
   4   4 -11   -0.65    1.89   0
   4  -4 -11    1.22    2.36   0
  -4  -4  11    0.94    2.40   0
   3   4 -11   29.99    2.10   0
   3  -4 -11   30.28    2.60   0
  -3  -4  11   31.44    2.19   0
   2   4 -11  135.13    3.08   0
   2  -4 -11  122.61    2.87   0
  -2  -4  11  123.22    3.14   0
   1   4 -11    6.51    2.33   0
   1  -4 -11    4.50    2.10   0
  -1  -4  11    8.60    1.92   0
   0   4 -11   25.54    2.38   0
   0  -4 -11   24.97    2.56   0
   0  -4  11   22.81    2.47   0
  -1   4 -11   49.71    2.18   0
  -1  -4 -11   48.52    2.75   0
   1  -4  11   49.92    2.76   0
  -2   4 -11    3.39    1.91   0
  -2  -4 -11    4.97    2.43   0
   2  -4  11    2.19    1.95   0
   3  -4  11   20.39    2.51   0
  -3  -4 -11   18.43    2.58   0
   3   4  11   15.83    2.69   0
  -3   4 -11   17.01    2.02   0
   4  -4  11   19.95    2.20   0
  -4  -4 -11   19.45    3.14   0
   4   4  11   20.45    3.12   0
  -4   4 -11   21.12    2.47   0
  -5   4 -11    5.94    2.50   0
   5  -4  11    7.07    2.54   0
   5   4  11    6.25    3.04   0
  -5  -4 -11    7.09    3.00   0
  -6  -4 -11    0.08    2.86   0
   6  -4  11    3.43    2.40   0
  -6   4 -11   -0.60    2.36   0
   6   4  11    0.91    3.00   0
   7  -4  11   10.83    2.08   0
   7   4  11    7.88    3.81   0
  -7   4 -11    8.09    2.51   0
  -7  -4 -11    8.95    3.56   0
   8  -4  11    4.39    2.31   0
   8   4  11    2.74    4.15   0
  -8  -4 -11    4.74    3.63   0
  -8   4 -11    5.97    2.22   0
  -9   4 -11   -0.64    2.34   0
   9  -4  11    1.63    2.35   0
   9   4  11    0.08    4.29   0
  -9  -4 -11    0.29    4.14   0
  10  -4  11    2.54    2.52   0
 -10   4 -11   -1.74    3.07   0
  10   4  11    2.05    5.32   0
  11  -4  11    1.40    2.69   0
  11   4  11    0.96    6.16   0
 -11   4 -11    2.20    2.64   0
  12  -5 -11   -1.69    3.28   0
  11  -5 -11    5.28    2.70   0
  11  -5 -11    5.03    3.10   0
  11   5 -11    4.61    3.26   0
  10  -5 -11    3.41    2.92   0
  10  -5 -11    5.77    3.04   0
  10   5 -11    6.53    3.33   0
   9  -5 -11    1.51    2.85   0
   9  -5 -11    3.42    2.67   0
   9   5 -11    5.29    2.87   0
   8   5 -11    0.92    2.80   0
   8  -5 -11    2.14    2.74   0
   8  -5 -11   -0.44    2.13   0
   7   5 -11    6.41    2.59   0
   7  -5 -11    4.85    2.09   0
   7  -5 -11    2.93    2.23   0
   6   5 -11   -0.46    2.39   0
  -6  -5  11    1.65    2.60   0
   6  -5 -11    1.20    2.05   0
   5   5 -11   16.97    2.20   0
   5  -5 -11   17.43    2.54   0
  -5  -5  11   19.42    2.56   0
   4   5 -11    7.32    2.52   0
   4  -5 -11    6.37    1.96   0
  -4  -5  11    8.19    2.63   0
   3   5 -11    1.53    2.00   0
   3  -5 -11   -0.50    2.02   0
  -3  -5  11    0.69    1.98   0
   2   5 -11   30.24    2.18   0
   2  -5 -11   29.76    2.68   0
  -2  -5  11   30.88    2.65   0
   1   5 -11  682.34    5.09   0
   1  -5 -11  672.27    5.33   0
  -1  -5  11  662.22    5.14   0
   0   5 -11    8.12    1.97   0
   0  -5 -11   10.74    2.42   0
   0  -5  11   12.55    2.43   0
  -1   5 -11    3.05    2.07   0
  -1  -5 -11    0.68    2.32   0
   1  -5  11    1.05    2.38   0
   2  -5  11   10.23    2.58   0
  -2   5 -11   11.88    2.47   0
  -2  -5 -11   11.36    2.66   0
   3  -5  11   16.83    2.18   0
  -3  -5 -11   14.11    3.05   0
  -3   5 -11   15.32    2.06   0
  -4   5 -11    1.17    1.94   0
   4  -5  11    2.29    2.02   0
  -4  -5 -11    1.87    2.95   0
   5  -5  11   18.31    2.60   0
  -5   5 -11   18.60    2.53   0
  -5  -5 -11   16.52    3.49   0
   6  -5  11    5.88    2.56   0
  -6  -5 -11    3.69    3.90   0
  -6   5 -11    6.75    2.08   0
   7  -5  11    2.25    2.17   0
  -7  -5 -11   -0.11    4.51   0
  -7   5 -11    0.56    2.71   0
   8  -5  11    0.22    2.28   0
  -8   5 -11    3.06    2.27   0
  -9   5 -11   12.62    2.44   0
   9  -5  11   11.21    2.93   0
 -10   5 -11   -1.58    3.05   0
  10  -5  11    1.52    2.49   0
  11  -5  11    1.89    3.31   0
 -11   5 -11    0.81    3.37   0
  11   6 -11    2.20    4.06   0
  11  -6 -11   -0.07    2.77   0
  11  -6 -11    3.58    3.26   0
  10   6 -11    2.52    3.18   0
  10  -6 -11    1.62    2.59   0
  10  -6 -11   -0.96    2.54   0
   9   6 -11    1.63    2.89   0
   9  -6 -11   -1.54    2.39   0
   9  -6 -11    1.28    2.82   0
   8   6 -11    1.63    2.81   0
   8  -6 -11   -0.61    2.19   0
   8  -6 -11    1.03    2.35   0
   7   6 -11    1.94    2.65   0
   7  -6 -11    1.51    2.80   0
  -7  -6  11    3.26    2.78   0
   7  -6 -11    3.15    2.67   0
   6   6 -11    3.61    2.58   0
   6  -6 -11    4.30    2.03   0
   6  -6 -11    5.72    2.57   0
  -6  -6  11    6.59    2.68   0
   5  -6 -11    0.84    1.97   0
   5  -6 -11    0.96    2.00   0
   5   6 -11    2.53    2.37   0
  -5  -6  11    2.32    2.53   0
   4   6 -11    9.02    2.42   0
   4  -6 -11   10.20    2.16   0
  -4  -6  11    9.61    2.58   0
   3   6 -11    7.80    2.11   0
   3  -6 -11    7.54    2.54   0
  -3  -6  11    9.97    2.19   0
   2   6 -11   84.78    2.98   0
   2  -6 -11   88.25    3.12   0
  -2  -6  11   84.20    3.11   0
   1  -6 -11    6.28    2.57   0
   1   6 -11    6.15    2.38   0
  -1  -6  11    7.31    1.96   0
   0  -6 -11   16.41    2.58   0
   0   6 -11   13.57    2.42   0
   0  -6  11   15.18    2.11   0
  -1  -6 -11    2.90    2.55   0
  -1   6 -11    0.97    2.43   0
   1  -6  11    2.61    2.04   0
   2  -6  11    3.54    2.53   0
  -2  -6 -11   -0.21    3.01   0
  -2   6 -11    1.85    1.91   0
  -3   6 -11    0.38    1.97   0
   3  -6  11    1.85    2.02   0
  -3  -6 -11    1.38    3.27   0
   4  -6  11    3.26    2.05   0
  -4   6 -11    4.35    1.99   0
  -4  -6 -11    0.46    3.36   0
   5  -6  11    3.15    2.12   0
  -5   6 -11    5.17    2.56   0
  -5  -6 -11    1.89    4.05   0
   6  -6  11    1.20    2.27   0
  -6   6 -11    0.76    2.60   0
   7  -6  11    0.01    2.23   0
  -7   6 -11    1.50    2.70   0
   8  -6  11    0.24    2.45   0
  -8   6 -11    5.89    2.88   0
  -9   6 -11    3.23    2.90   0
   9  -6  11    1.33    2.39   0
  10  -6  11   -0.50    2.67   0
 -10   6 -11    0.90    3.27   0
  10   7 -11   -0.67    3.56   0
  10  -7 -11   -0.74    2.63   0
  10  -7 -11    2.26    3.26   0
   9  -7 -11    4.18    2.59   0
   9   7 -11    2.97    3.26   0
   9  -7 -11    1.24    2.95   0
   8   7 -11    1.46    2.99   0
   8  -7 -11    1.79    2.43   0
   8  -7 -11   -0.06    2.90   0
   7   7 -11    3.41    2.88   0
  -7  -7  11    0.80    2.79   0
   7  -7 -11    7.58    2.81   0
   7  -7 -11    3.25    2.57   0
  -6  -7  11    2.74    2.20   0
   6  -7 -11    2.13    2.64   0
   6   7 -11    1.86    2.71   0
   6  -7 -11   -2.07    2.72   0
   5  -7 -11    6.81    2.20   0
  -5  -7  11    8.30    2.62   0
   5  -7 -11    7.70    2.69   0
   5   7 -11    6.52    2.64   0
   4  -7 -11    3.06    2.70   0
  -4  -7  11    1.51    2.06   0
   4  -7 -11    0.64    2.08   0
   4   7 -11    2.25    2.48   0
   3  -7 -11    1.82    2.40   0
   3  -7 -11    4.40    2.47   0
   3   7 -11    1.68    2.68   0
  -3  -7  11   -0.97    2.58   0
   2  -7 -11   15.64    2.13   0
   2   7 -11   13.80    2.21   0
   2  -7 -11   13.30    2.47   0
  -2  -7  11   12.05    2.64   0
   1  -7 -11    3.66    2.43   0
   1  -7 -11   -0.15    2.58   0
   1   7 -11    0.73    2.54   0
  -1  -7  11    0.80    2.19   0
   0  -7 -11   18.27    2.69   0
   0  -7 -11   17.63    2.79   0
   0   7 -11   21.54    2.19   0
   0  -7  11   22.41    2.33   0
  -1  -7 -11    3.77    2.52   0
  -1  -7 -11    1.86    2.59   0
  -1   7 -11    3.94    2.48   0
   1  -7  11    6.53    2.67   0
  -2   7 -11   -1.19    2.03   0
   2  -7  11    2.52    2.02   0
  -2  -7 -11    3.34    3.33   0
  -2  -7 -11    1.84    2.98   0
  -3  -7 -11    5.51    3.70   0
   3  -7  11    5.72    2.63   0
  -3   7 -11    5.72    2.06   0
  -3  -7 -11    6.06    3.62   0
   4  -7  11    1.83    2.22   0
  -4   7 -11    0.65    2.20   0
  -4  -7 -11    0.62    3.99   0
  -4  -7 -11    0.20    4.12   0
   5  -7  11    2.26    2.24   0
  -5   7 -11   -0.58    2.68   0
   6  -7  11   -1.72    2.25   0
  -6   7 -11    1.21    2.19   0
   7  -7  11    2.21    2.40   0
  -7   7 -11    1.23    2.36   0
  -8   7 -11    1.56    3.02   0
   8  -7  11    2.64    2.54   0
   9  -7  11    2.22    3.26   0
  -9   7 -11    1.20    3.27   0
   9  -8 -11    4.38    3.14   0
   9  -8 -11    3.45    2.70   0
   9   8 -11    0.91    4.03   0
   8  -8 -11   -0.51    2.46   0
   8  -8 -11   -0.84    2.55   0
   8   8 -11    1.68    3.73   0
   7  -8 -11    1.45    2.54   0
   7  -8 -11    2.57    2.34   0
   7   8 -11    0.14    3.03   0
  -7  -8  11    0.77    3.06   0
   6  -8 -11    0.84    2.34   0
  -6  -8  11    5.12    2.96   0
   6   8 -11    0.90    2.87   0
   6  -8 -11    1.80    2.80   0
   5  -8 -11   -0.68    2.82   0
  -5  -8  11    3.67    2.77   0
   5   8 -11   -1.08    2.83   0
   5  -8 -11    0.59    2.21   0
   4  -8 -11    0.64    2.20   0
   4   8 -11    3.44    2.68   0
   4  -8 -11    6.33    2.12   0
  -4  -8  11    4.38    2.29   0
   3  -8 -11    1.74    2.75   0
  -3  -8  11    3.76    2.76   0
   3   8 -11    2.65    2.71   0
   3  -8 -11    3.05    2.16   0
   2  -8 -11    4.10    2.63   0
   2  -8 -11    5.35    2.77   0
   2   8 -11    7.91    2.20   0
  -2  -8  11    4.82    2.76   0
   1  -8 -11    3.15    2.64   0
   1  -8 -11    1.96    2.73   0
  -1  -8  11    2.35    2.83   0
   1   8 -11    2.57    2.13   0
   0  -8 -11    1.80    3.03   0
   0  -8 -11    3.20    2.73   0
   0  -8  11    3.29    2.74   0
   0   8 -11    4.71    2.17   0
  -1   8 -11    0.58    2.54   0
  -1  -8 -11    0.38    2.89   0
   1  -8  11    1.28    2.62   0
  -1  -8 -11    1.38    3.12   0
   2  -8  11   -0.06    2.05   0
  -2   8 -11    0.89    2.47   0
  -2  -8 -11    1.51    3.14   0
  -2  -8 -11    1.95    3.35   0
   3  -8  11   -0.00    2.19   0
  -3  -8 -11   -0.11    4.06   0
  -3  -8 -11    1.68    3.84   0
  -3   8 -11   -1.00    2.15   0
   4  -8  11    3.45    2.68   0
  -4   8 -11    3.92    2.19   0
   5  -8  11    2.11    2.32   0
  -5   8 -11    1.71    2.82   0
   6  -8  11    2.42    2.97   0
  -6   8 -11    0.87    2.38   0
  -7   8 -11    4.99    3.08   0
   7  -8  11    2.99    3.16   0
   8  -8  11   -0.17    3.22   0
  -8   8 -11    2.27    2.62   0
   8  -9 -11    0.94    2.79   0
   8   9 -11    1.78    4.12   0
   8  -9 -11   -0.98    2.70   0
   7  -9 -11    1.19    2.54   0
   7  -9 -11    1.51    2.64   0
  -7  -9  11    0.33    3.41   0
   7   9 -11    1.35    3.38   0
   6  -9 -11    2.41    2.97   0
   6  -9 -11   -0.47    2.53   0
  -6  -9  11   -0.60    3.08   0
   6   9 -11   -0.67    3.57   0
   5  -9 -11   -0.97    3.03   0
   5  -9 -11    1.21    2.51   0
  -5  -9  11    1.34    3.05   0
   5   9 -11    2.94    3.25   0
   4  -9 -11    1.09    2.29   0
   4  -9 -11    3.24    2.48   0
  -4  -9  11   -2.68    2.81   0
   4   9 -11    3.25    2.74   0
   3  -9 -11    6.77    2.78   0
   3  -9 -11    7.82    2.89   0
  -3  -9  11    5.79    2.96   0
   3   9 -11    6.40    2.88   0
   2  -9 -11    0.32    2.70   0
   2  -9 -11    0.66    2.83   0
  -2  -9  11    3.57    2.93   0
   2   9 -11    2.49    2.27   0
   1   9 -11    2.93    2.78   0
   1  -9 -11    3.20    2.92   0
   1  -9 -11    4.12    2.96   0
  -1  -9  11    2.52    2.81   0
   0   9 -11    2.88    2.85   0
   0  -9 -11    3.66    3.37   0
   0  -9 -11    2.11    3.07   0
   0  -9  11    1.50    2.48   0
  -1  -9 -11    3.44    3.24   0
  -1   9 -11    2.38    2.32   0
  -1  -9 -11    1.45    3.44   0
   1  -9  11    2.86    2.36   0
   2  -9  11    2.93    2.94   0
  -2   9 -11    2.57    2.34   0
  -2  -9 -11    1.22    3.86   0
  -2  -9 -11    0.42    3.98   0
  -3   9 -11    1.62    2.39   0
   3  -9  11    3.08    2.79   0
  -3  -9 -11    0.50    4.62   0
  -3  -9 -11   -0.72    4.81   0
   4  -9  11    0.76    2.38   0
  -4   9 -11    1.34    2.28   0
   5  -9  11    0.53    2.47   0
  -5   9 -11    1.26    2.46   0
   6  -9  11    2.48    3.02   0
  -6   9 -11    0.02    2.56   0
  -7   9 -11    2.40    2.76   0
   7  -9  11    1.86    2.76   0
   6 -10 -11    2.10    3.38   0
  -6 -10  11    1.63    3.47   0
   6 -10 -11    1.75    3.24   0
   6  10 -11   -0.37    3.39   0
   5 -10 -11    2.46    3.26   0
  -5 -10  11    1.81    3.36   0
   5 -10 -11    1.92    2.62   0
   5  10 -11    0.64    3.26   0
   4  10 -11    1.17    3.18   0
   4 -10 -11    2.41    3.13   0
  -4 -10  11    2.59    3.23   0
   4 -10 -11    1.87    2.38   0
   3  10 -11    1.87    2.47   0
   3 -10 -11    4.25    3.10   0
  -3 -10  11   -1.39    3.01   0
   3 -10 -11    0.70    2.94   0
   2  10 -11    0.93    2.41   0
   2 -10 -11    1.70    3.05   0
  -2 -10  11    0.69    3.04   0
   2 -10 -11    2.06    2.99   0
   1  10 -11   -1.52    2.55   0
   1 -10 -11    1.22    3.22   0
   1 -10 -11   -0.15    2.97   0
  -1 -10  11   -0.33    2.51   0
   0  10 -11    3.22    2.98   0
   0 -10 -11    2.71    3.84   0
   0 -10 -11    3.38    3.10   0
   0 -10  11   -0.39    3.16   0
  -1  10 -11    1.58    3.12   0
  -1 -10 -11    2.65    3.99   0
  -1 -10 -11    1.01    3.71   0
   1 -10  11    5.51    3.18   0
   2 -10  11    2.64    3.13   0
  -2 -10 -11    1.49    4.07   0
  -2  10 -11    2.07    2.47   0
  -2 -10 -11   -0.47    4.70   0
   3 -10  11   -0.37    3.10   0
  -3  10 -11   -0.35    2.52   0
   4 -10  11    3.04    2.64   0
  -4  10 -11    4.74    3.21   0
   5 -10  11    2.82    2.72   0
  -5  10 -11    5.72    2.75   0
   4 -11 -11    0.07    3.35   0
  -4 -11  11    0.49    4.13   0
   3  11 -11    2.86    3.31   0
   3 -11 -11    2.26    3.43   0
   3 -11 -11    5.52    3.25   0
  -3 -11  11    5.09    3.39   0
   2  11 -11    1.10    3.31   0
   2 -11 -11    0.82    3.35   0
   2 -11 -11    1.01    3.31   0
  -2 -11  11    0.27    3.25   0
   1  11 -11    1.72    3.29   0
   1 -11 -11    1.55    3.98   0
   1 -11 -11    2.90    3.85   0
  -1 -11  11   -2.47    3.35   0
   0 -11 -11    1.43    3.90   0
   0  11 -11    0.38    3.19   0
   0 -11 -11    2.03    4.02   0
   0 -11  11    1.47    3.30   0
  -1 -11 -11    1.01    4.44   0
  -1  11 -11   -0.04    3.29   0
  -1 -11 -11    1.27    4.49   0
   1 -11  11   -0.67    2.78   0
  -2  11 -11   -0.38    3.33   0
  -2 -11 -11    1.97    5.37   0
  -2 -11 -11    1.39    5.45   0
   2 -11  11    2.09    3.29   0
   3 -11  11   -0.85    2.74   0
  12   0 -12    0.37    2.59   0
  12   0 -12    3.13    3.08   0
  10   0 -12   -0.17    2.82   0
   8   0 -12   80.33    2.57   0
   6   0 -12   34.68    2.67   0
  -4   0  12   20.76    2.50   0
   4   0 -12   19.46    2.56   0
  -2   0  12   15.88    2.53   0
   2   0 -12   15.06    2.19   0
   0   0 -12   12.68    1.97   0
   0   0  12   11.71    2.50   0
  -2   0 -12   71.58    2.78   0
   2   0  12   66.78    2.40   0
  -4   0 -12    8.36    2.44   0
   4   0  12    9.84    2.54   0
   6   0  12   10.07    2.51   0
  -6   0 -12    8.71    2.55   0
  -8   0 -12   -0.92    2.63   0
   8   0  12   -0.37    2.70   0
  10   0  12    2.61    3.13   0
 -10   0 -12    3.97    2.97   0
  12  -1 -12    0.10    2.55   0
  12  -1 -12   -0.42    2.62   0
  12   1 -12    3.96    2.70   0
  11  -1 -12    1.00    2.97   0
  11  -1 -12   -0.34    2.31   0
  11   1 -12    3.62    2.36   0
  10  -1 -12    0.13    2.81   0
  10   1 -12    0.87    2.30   0
   9  -1 -12   39.14    2.41   0
   9   1 -12   40.33    2.51   0
   8  -1 -12   97.16    2.68   0
   8   1 -12  102.58    2.76   0
   7  -1 -12    8.06    2.17   0
   7   1 -12    4.66    2.51   0
   6  -1 -12   65.95    2.39   0
   6   1 -12   65.07    2.36   0
   5  -1 -12    7.83    2.58   0
   5   1 -12    8.00    2.35   0
  -4  -1  12    2.65    2.28   0
   4  -1 -12    2.13    2.42   0
   4   1 -12    2.89    1.91   0
  -3  -1  12   38.05    2.28   0
  -3   1  12   40.10    2.24   0
   3  -1 -12   36.73    2.54   0
   3   1 -12   38.07    2.16   0
  -2   1  12   22.77    2.50   0
  -2  -1  12   25.03    2.23   0
   2  -1 -12   23.49    2.05   0
   2   1 -12   23.35    2.15   0
  -1   1  12    2.76    2.04   0
  -1  -1  12    1.32    2.01   0
   1  -1 -12    2.27    2.37   0
   1   1 -12    1.94    1.97   0
   0   1 -12    1.93    1.92   0
   0   1  12    2.23    1.96   0
   0  -1  12    3.56    2.36   0
   0  -1 -12    1.11    1.88   0
  -1  -1 -12   17.69    2.05   0
  -1   1 -12   18.28    2.43   0
   1   1  12   15.73    2.09   0
   1  -1  12   18.77    2.49   0
  -2  -1 -12   64.68    2.75   0
  -2   1 -12   59.26    2.28   0
   2   1  12   60.92    2.38   0
   2  -1  12   62.50    2.76   0
  -3  -1 -12    2.52    2.33   0
  -3   1 -12    1.30    1.92   0
   3   1  12    2.46    2.39   0
   3  -1  12    2.33    2.49   0
  -4  -1 -12    2.00    1.91   0
  -4   1 -12    1.74    2.25   0
   4   1  12    1.41    2.44   0
   4  -1  12    0.85    2.26   0
  -5  -1 -12   15.44    2.54   0
   5   1  12   15.09    2.54   0
  -5   1 -12   14.47    2.35   0
   5  -1  12   14.50    2.53   0
  -6   1 -12    2.72    2.03   0
   6   1  12    2.91    2.53   0
  -6  -1 -12    2.82    2.47   0
   6  -1  12    0.94    2.58   0
   7  -1  12    2.65    2.72   0
  -7  -1 -12    1.97    2.59   0
  -7   1 -12    3.83    2.55   0
   7   1  12    2.59    2.68   0
   8  -1  12    5.17    2.28   0
  -8   1 -12    4.60    2.53   0
  -8  -1 -12    3.41    2.65   0
   8   1  12    7.17    3.13   0
   9  -1  12    1.88    2.76   0
  -9   1 -12    1.73    2.80   0
   9   1  12    0.12    2.74   0
  -9  -1 -12    0.34    2.69   0
  10  -1  12    1.24    3.04   0
 -10   1 -12   -1.49    2.80   0
 -10  -1 -12    1.40    3.01   0
  10   1  12   -0.67    3.47   0
  11  -1  12    0.42    3.17   0
 -11  -1 -12   -0.32    3.35   0
 -11   1 -12    0.99    3.06   0
  11   1  12    3.58    3.31   0
  12  -2 -12    4.90    2.78   0
  12   2 -12    6.35    2.80   0
  12  -2 -12    9.15    3.17   0
  11  -2 -12    1.52    3.02   0
  11   2 -12   -0.00    2.54   0
  11  -2 -12    2.02    2.92   0
  10  -2 -12   25.07    2.99   0
  10   2 -12   23.39    3.03   0
   9  -2 -12   41.01    3.09   0
   9   2 -12   42.34    3.03   0
   8  -2 -12    0.40    2.15   0
   8   2 -12    2.48    2.74   0
   7  -2 -12   10.87    2.12   0
   7   2 -12   13.74    2.67   0
   6   2 -12   40.62    2.70   0
   6  -2 -12   38.89    2.33   0
   5  -2 -12   53.76    2.37   0
   5   2 -12   58.78    2.66   0
  -5  -2  12   56.71    2.30   0
  -4  -2  12   27.30    2.02   0
   4  -2 -12   27.68    2.08   0
   4   2 -12   28.68    2.15   0
  -3  -2  12   12.16    1.92   0
   3  -2 -12   12.08    1.98   0
   3   2 -12   12.42    1.93   0
   2   2 -12   17.09    2.14   0
  -2  -2  12   20.48    2.23   0
   2  -2 -12   18.23    2.49   0
   1   2 -12    6.31    1.89   0
  -1   2  12    8.04    2.39   0
  -1  -2  12    4.80    2.62   0
   1  -2 -12    5.85    2.36   0
   0   2 -12  111.67    3.09   0
   0   2  12  107.45    3.03   0
   0  -2  12  109.94    2.86   0
   0  -2 -12  107.04    2.63   0
  -1   2 -12    4.28    2.33   0
   1   2  12   -1.63    2.33   0
   1  -2  12   -0.08    1.86   0
  -1  -2 -12   -0.58    2.32   0
  -2  -2 -12   -0.24    2.29   0
   2   2  12    1.37    1.93   0
  -2   2 -12   -0.67    2.25   0
   2  -2  12    2.37    1.93   0
  -3  -2 -12   24.86    2.45   0
  -3   2 -12   22.33    2.36   0
   3   2  12   23.79    2.51   0
   3  -2  12   26.83    2.01   0
  -4  -2 -12    0.55    2.28   0
   4   2  12    1.54    2.35   0
  -4   2 -12    0.55    1.82   0
   4  -2  12    1.49    2.33   0
   5  -2  12    4.68    2.38   0
  -5  -2 -12    5.26    2.36   0
   5   2  12    6.12    2.46   0
  -5   2 -12    6.27    1.90   0
   6  -2  12   15.47    2.28   0
  -6   2 -12   12.77    2.20   0
   6   2  12   14.36    2.69   0
  -6  -2 -12   18.82    2.99   0
   7  -2  12    2.28    2.57   0
  -7  -2 -12   -0.82    2.97   0
  -7   2 -12   -0.88    2.63   0
   7   2  12    1.32    2.70   0
   8  -2  12    1.08    2.25   0
  -8   2 -12   -1.13    2.74   0
  -8  -2 -12    0.32    2.83   0
   8   2  12   -0.62    2.91   0
   9  -2  12    1.83    2.39   0
  -9  -2 -12    2.79    3.32   0
   9   2  12    2.66    3.53   0
  -9   2 -12    0.96    2.36   0
  10  -2  12    0.71    3.06   0
 -10   2 -12    3.66    2.93   0
  10   2  12    1.30    3.54   0
 -10  -2 -12    0.82    3.53   0
  11  -2  12    0.96    3.32   0
 -11  -2 -12    0.48    3.74   0
 -11   2 -12    1.11    3.19   0
  11   2  12   -0.03    3.91   0
  12  -3 -12    2.15    2.66   0
  12  -3 -12    2.31    2.73   0
  12   3 -12    2.73    3.27   0
  11  -3 -12    5.80    2.51   0
  11   3 -12    4.18    3.15   0
  11  -3 -12    3.30    2.96   0
  10  -3 -12   15.20    2.98   0
  10   3 -12   15.14    2.92   0
  10  -3 -12   17.24    2.34   0
   9  -3 -12    0.91    2.76   0
   9   3 -12    4.96    2.72   0
   8  -3 -12   11.97    2.25   0
   8   3 -12    6.17    2.72   0
   7  -3 -12    5.47    2.10   0
   7   3 -12    1.42    2.78   0
  -6  -3  12    1.90    2.52   0
   6  -3 -12    1.57    2.69   0
   6   3 -12    0.72    2.15   0
  -5  -3  12    2.44    2.33   0
   5  -3 -12    1.42    2.55   0
   5   3 -12    1.08    1.87   0
  -4  -3  12    4.22    2.35   0
   4  -3 -12    3.49    1.98   0
   4   3 -12    1.96    2.33   0
   3   3 -12    4.70    2.37   0
  -3  -3  12    2.30    1.94   0
   3  -3 -12    5.55    1.95   0
   2   3 -12    3.46    1.88   0
  -2  -3  12    7.35    1.95   0
   2  -3 -12    5.70    2.03   0
   1   3 -12    9.69    2.25   0
  -1  -3  12    4.78    2.34   0
   1  -3 -12    8.63    2.47   0
   0   3 -12    1.54    1.94   0
   0   3  12    1.12    2.46   0
   0  -3  12   -0.85    2.00   0
   0  -3 -12    1.04    2.47   0
   1   3  12   16.80    2.52   0
  -1   3 -12   17.05    2.01   0
   1  -3  12   14.69    2.08   0
  -1  -3 -12   16.79    2.48   0
  -2  -3 -12   15.65    2.47   0
  -2   3 -12   10.27    1.92   0
   2   3  12   12.94    2.47   0
   2  -3  12   14.95    2.05   0
  -3  -3 -12    6.23    2.30   0
   3   3  12    5.48    2.50   0
  -3   3 -12    8.10    2.45   0
   3  -3  12    8.64    2.09   0
   4  -3  12    1.28    2.40   0
  -4  -3 -12    1.27    2.39   0
   4   3  12    0.70    2.79   0
  -4   3 -12   -0.01    1.91   0
   5  -3  12    1.73    1.95   0
   5   3  12    2.30    2.67   0
  -5  -3 -12    1.76    2.84   0
  -5   3 -12    1.51    2.39   0
   6  -3  12    4.33    2.52   0
  -6   3 -12    4.60    2.03   0
   6   3  12    6.16    3.03   0
  -6  -3 -12    6.36    2.52   0
   7  -3  12    2.60    2.04   0
  -7  -3 -12    0.85    3.00   0
  -7   3 -12    1.07    2.54   0
   7   3  12   -0.31    3.16   0
   8  -3  12    1.82    2.76   0
  -8   3 -12   -1.15    2.73   0
   8   3  12    2.86    3.72   0
  -8  -3 -12    0.21    3.07   0
   9  -3  12   -1.29    2.41   0
  -9  -3 -12    1.56    3.33   0
   9   3  12    0.27    3.37   0
  -9   3 -12    0.26    2.84   0
  10  -3  12   -0.25    3.12   0
 -10   3 -12    1.36    3.06   0
 -10  -3 -12    0.26    3.59   0
  10   3  12    0.10    4.15   0
  11  -3  12    2.81    3.28   0
  11   3  12    0.32    4.42   0
 -11   3 -12    0.61    3.28   0
  12  -4 -12    0.24    2.83   0
  12  -4 -12    1.68    2.72   0
  12   4 -12    2.56    3.47   0
  11  -4 -12   10.90    2.93   0
  11  -4 -12    7.14    3.23   0
  11   4 -12    7.44    3.27   0
  10  -4 -12    1.61    2.45   0
  10   4 -12    3.66    3.08   0
  10  -4 -12    2.73    2.86   0
   9  -4 -12    9.75    2.34   0
   9   4 -12    5.56    2.98   0
   9  -4 -12    6.73    2.22   0
   8  -4 -12    3.20    2.76   0
   8   4 -12    1.83    2.64   0
   7  -4 -12   15.00    2.67   0
   7   4 -12    8.59    2.21   0
   6  -4 -12    2.11    2.09   0
  -6  -4  12    0.10    2.65   0
   6   4 -12    3.46    2.48   0
   5   4 -12    5.68    2.58   0
  -5  -4  12    5.97    2.49   0
   5  -4 -12    4.69    2.64   0
   4   4 -12    1.41    1.88   0
   4  -4 -12    5.35    1.94   0
  -4  -4  12    3.80    2.01   0
   3   4 -12    9.91    2.38   0
   3  -4 -12   13.31    2.48   0
  -3  -4  12    9.75    2.00   0
   2   4 -12  132.25    2.74   0
   2  -4 -12  126.09    3.22   0
  -2  -4  12  123.74    2.75   0
   1   4 -12   93.46    2.85   0
   1  -4 -12   91.88    3.11   0
  -1  -4  12   91.44    2.55   0
   0   4 -12   93.09    2.52   0
   0  -4 -12   95.04    2.76   0
   0  -4  12   96.68    2.47   0
  -1   4 -12   24.03    2.13   0
  -1  -4 -12   25.53    2.58   0
   1  -4  12   23.47    2.17   0
  -2   4 -12   12.65    2.00   0
   2  -4  12    7.47    2.08   0
  -2  -4 -12    9.69    2.41   0
  -3  -4 -12    9.56    2.40   0
   3   4  12    6.65    2.94   0
  -3   4 -12    6.65    2.12   0
   3  -4  12    6.33    2.56   0
   4  -4  12    6.48    2.59   0
  -4  -4 -12    5.92    3.05   0
   4   4  12    5.06    2.69   0
  -4   4 -12    6.26    2.12   0
  -5   4 -12   21.08    2.11   0
   5  -4  12   23.23    2.20   0
   5   4  12   18.46    3.14   0
  -5  -4 -12   17.45    3.05   0
  -6  -4 -12    4.05    3.00   0
   6  -4  12    2.29    2.08   0
  -6   4 -12    3.31    2.11   0
   6   4  12    3.56    2.98   0
   7  -4  12   -0.76    2.59   0
  -7   4 -12   -0.45    2.10   0
   7   4  12    2.16    3.18   0
  -7  -4 -12    2.06    3.45   0
   8  -4  12    0.12    2.31   0
  -8  -4 -12    1.15    3.74   0
   8   4  12    0.49    4.06   0
  -8   4 -12    0.45    2.35   0
   9  -4  12    1.83    2.94   0
  -9  -4 -12    2.22    4.29   0
   9   4  12    2.83    4.46   0
  -9   4 -12    2.42    2.86   0
  10  -4  12    1.70    2.57   0
 -10   4 -12    2.52    2.58   0
  10   4  12    0.87    5.15   0
  11  -4  12   -0.46    3.38   0
  11   4  12    0.26    6.41   0
 -11   4 -12    1.08    3.38   0
  11  -5 -12    2.45    2.71   0
  11  -5 -12    0.10    2.63   0
  11   5 -12    0.93    3.32   0
  10  -5 -12    7.58    2.43   0
  10  -5 -12    3.59    3.13   0
  10   5 -12    7.65    3.14   0
   9  -5 -12    7.23    3.07   0
   9  -5 -12    6.36    2.41   0
   9   5 -12    1.61    2.89   0
   8   5 -12    3.11    2.77   0
   8  -5 -12    4.88    2.23   0
   8  -5 -12    0.91    2.17   0
   7   5 -12    1.64    2.03   0
  -7  -5  12   -0.58    2.03   0
   7  -5 -12    3.19    2.67   0
   7  -5 -12    0.74    2.15   0
   6   5 -12    3.84    2.59   0
  -6  -5  12    4.53    2.55   0
   6  -5 -12    7.57    2.57   0
   5   5 -12   -0.44    2.64   0
   5  -5 -12    4.19    2.52   0
  -5  -5  12   -0.26    2.57   0
   4   5 -12   -0.26    2.49   0
  -4  -5  12    1.08    2.54   0
   4  -5 -12    2.35    2.54   0
   3   5 -12    0.46    2.03   0
   3  -5 -12    1.77    2.54   0
  -3  -5  12   -0.42    2.02   0
   2   5 -12   17.13    2.03   0
   2  -5 -12   15.18    2.69   0
  -2  -5  12   16.45    2.56   0
   1   5 -12   15.86    2.06   0
   1  -5 -12   20.63    2.74   0
  -1  -5  12   17.06    2.15   0
   0   5 -12  129.41    3.17   0
   0  -5 -12  134.37    3.39   0
   0  -5  12  130.69    2.76   0
  -1   5 -12   17.67    2.17   0
  -1  -5 -12   16.46    2.57   0
   1  -5  12   19.45    2.12   0
  -2   5 -12   15.32    2.57   0
  -2  -5 -12   17.74    2.82   0
   2  -5  12   16.56    2.61   0
   3  -5  12    2.74    2.10   0
  -3  -5 -12    3.40    2.59   0
  -3   5 -12    4.34    2.11   0
  -4   5 -12   44.96    2.75   0
   4  -5  12   47.28    2.35   0
  -4  -5 -12   45.57    3.40   0
   5  -5  12    6.87    2.53   0
  -5   5 -12    2.06    2.05   0
  -5  -5 -12    2.50    3.51   0
   6  -5  12    1.42    2.16   0
  -6  -5 -12    1.23    3.78   0
  -6   5 -12    2.73    2.59   0
   7  -5  12   -0.68    2.65   0
  -7   5 -12   -0.43    2.18   0
  -7  -5 -12    1.54    4.33   0
   8  -5  12   11.22    2.54   0
  -8  -5 -12   15.21    5.39   0
  -8   5 -12   12.53    2.86   0
  -9   5 -12    0.27    2.40   0
   9  -5  12   -0.07    3.02   0
  10  -5  12    1.79    3.23   0
 -10   5 -12    3.64    2.59   0
  11  -6 -12    2.46    3.53   0
  11  -6 -12    0.70    2.73   0
  10   6 -12    0.93    3.17   0
  10  -6 -12    4.50    2.64   0
  10  -6 -12    1.08    3.20   0
   9  -6 -12   -1.49    2.38   0
   9   6 -12   -0.01    3.14   0
   9  -6 -12    1.53    2.50   0
   8   6 -12    1.05    2.90   0
   8  -6 -12    2.88    2.94   0
   8  -6 -12    1.31    2.76   0
   7   6 -12    3.70    2.88   0
  -7  -6  12    0.86    2.91   0
   7  -6 -12   -0.12    2.20   0
   7  -6 -12    1.71    2.18   0
   6  -6 -12    3.31    2.58   0
   6   6 -12    3.38    2.71   0
   6  -6 -12    3.43    2.26   0
  -6  -6  12    7.16    2.71   0
   5  -6 -12    6.56    2.02   0
   5   6 -12    1.68    2.73   0
   5  -6 -12    0.54    2.57   0
  -5  -6  12    4.03    2.76   0
   4   6 -12    1.52    2.62   0
   4  -6 -12    1.90    2.28   0
  -4  -6  12    2.04    2.59   0
   3   6 -12    7.14    2.60   0
   3  -6 -12    8.67    2.63   0
  -3  -6  12    9.98    2.67   0
   2   6 -12    3.26    2.18   0
   2  -6 -12    2.41    2.53   0
  -2  -6  12    4.03    2.59   0
   1   6 -12    5.15    2.03   0
   1  -6 -12    1.58    2.55   0
  -1  -6  12    0.67    2.07   0
   0   6 -12    0.86    2.41   0
   0  -6 -12    1.42    2.53   0
   0  -6  12   -0.40    2.44   0
  -1   6 -12   26.70    2.56   0
  -1  -6 -12   24.66    3.23   0
   1  -6  12   30.77    2.27   0
  -2   6 -12   -1.09    2.07   0
  -2  -6 -12    0.50    2.57   0
   2  -6  12   -0.67    2.08   0
   3  -6  12   12.28    2.10   0
  -3  -6 -12   11.57    3.03   0
  -3   6 -12   10.02    2.06   0
   4  -6  12    3.04    2.15   0
  -4   6 -12    1.93    2.14   0
  -4  -6 -12    2.82    3.62   0
   5  -6  12   -0.77    2.25   0
  -5   6 -12    4.78    2.19   0
  -5  -6 -12    0.91    3.88   0
   6  -6  12    0.84    2.23   0
  -6   6 -12   -0.30    2.22   0
  -6  -6 -12   -0.21    5.28   0
   7  -6  12    1.96    2.33   0
  -7   6 -12    0.72    2.34   0
   8  -6  12    0.15    2.42   0
  -8   6 -12    0.77    2.94   0
  -9   6 -12   -1.90    3.07   0
   9  -6  12   -1.22    2.48   0
  10  -6  12    3.01    2.77   0
  10   7 -12    6.31    3.59   0
  10  -7 -12    5.46    3.41   0
  10  -7 -12    4.65    2.64   0
   9   7 -12   -0.66    3.72   0
   9  -7 -12   -0.00    2.60   0
   9  -7 -12    1.83    2.50   0
   8   7 -12    2.03    3.02   0
   8  -7 -12    1.41    3.07   0
   8  -7 -12    2.25    2.42   0
   7  -7 -12    1.39    2.78   0
   7   7 -12    0.68    2.81   0
  -7  -7  12   -1.39    2.31   0
   7  -7 -12   -0.39    2.20   0
   6   7 -12   -0.78    2.40   0
   6  -7 -12    2.57    2.33   0
  -6  -7  12    2.42    2.23   0
   6  -7 -12   -1.03    2.69   0
   5  -7 -12   -2.04    2.63   0
   5   7 -12    1.12    2.65   0
   5  -7 -12    3.14    2.77   0
  -5  -7  12   -0.26    2.69   0
   4   7 -12    2.13    2.28   0
   4  -7 -12   -0.26    2.22   0
   4  -7 -12    5.46    2.66   0
  -4  -7  12    0.14    2.27   0
   3  -7 -12    2.44    2.56   0
   3  -7 -12    2.29    2.77   0
   3   7 -12    1.29    2.28   0
  -3  -7  12    2.31    2.19   0
   2  -7 -12    1.76    2.31   0
   2  -7 -12    2.20    2.07   0
   2   7 -12    1.60    2.15   0
  -2  -7  12    1.62    2.74   0
   1  -7 -12    4.33    2.62   0
   1   7 -12   -1.53    2.65   0
  -1  -7  12    3.57    2.29   0
   0  -7 -12    2.36    2.73   0
   0   7 -12    1.61    2.09   0
   0  -7  12    2.49    2.55   0
  -1  -7 -12    3.28    2.66   0
  -1   7 -12    1.45    2.46   0
   1  -7  12    2.21    2.04   0
  -2  -7 -12    1.09    3.16   0
  -2   7 -12    4.22    2.13   0
   2  -7  12    1.97    2.50   0
   3  -7  12   12.86    2.74   0
  -3  -7 -12    9.52    3.68   0
  -3   7 -12   10.15    2.22   0
   4  -7  12    1.17    2.24   0
  -4   7 -12   -2.23    2.65   0
  -4  -7 -12    2.20    4.08   0
  -4  -7 -12    0.33    3.88   0
   5  -7  12    0.28    2.25   0
  -5  -7 -12    1.56    6.41   0
  -5  -7 -12    1.82    6.47   0
  -5   7 -12   -0.11    2.22   0
   6  -7  12   -1.52    2.36   0
  -6   7 -12   -0.17    2.34   0
   7  -7  12   -0.51    2.44   0
  -7   7 -12    0.67    2.92   0
  -8   7 -12   -0.04    3.14   0
   8  -7  12    0.61    2.57   0
   9  -7  12    2.23    2.82   0
  -9   7 -12   -1.61    2.72   0
   9  -8 -12    4.09    2.68   0
   9  -8 -12    4.23    2.75   0
   9   8 -12    0.56    3.65   0
   8  -8 -12    2.17    2.71   0
   8  -8 -12   -1.11    2.60   0
   8   8 -12   -1.03    3.32   0
  -7  -8  12    0.98    3.16   0
   7  -8 -12   -2.57    3.07   0
   7   8 -12    1.25    3.10   0
   7  -8 -12   -1.72    3.05   0
   6  -8 -12    1.78    2.89   0
  -6  -8  12    2.64    2.98   0
   6   8 -12    3.16    2.93   0
   6  -8 -12    1.50    2.27   0
  -5  -8  12   -0.95    2.78   0
   5   8 -12   -1.22    2.73   0
   5  -8 -12    1.79    2.46   0
   5  -8 -12    2.07    2.88   0
   4  -8 -12    4.60    2.22   0
   4  -8 -12    1.45    2.31   0
  -4  -8  12    0.92    2.87   0
   4   8 -12    0.93    2.86   0
   3  -8 -12   10.03    2.13   0
   3  -8 -12    6.72    2.90   0
  -3  -8  12    8.39    2.37   0
   3   8 -12    6.81    2.86   0
   2  -8 -12    1.69    2.66   0
   2  -8 -12   -1.91    2.90   0
   2   8 -12    0.56    2.26   0
  -2  -8  12   -0.80    2.76   0
   1  -8 -12    2.19    2.67   0
   1  -8 -12    0.29    3.06   0
  -1  -8  12    1.29    2.86   0
   1   8 -12    2.20    2.18   0
   0  -8 -12    1.92    2.97   0
   0  -8 -12    1.50    2.77   0
   0  -8  12    1.32    2.23   0
   0   8 -12    1.46    2.25   0
  -1   8 -12   -0.21    2.15   0
  -1  -8 -12    1.12    3.35   0
  -1  -8 -12    1.62    2.93   0
   1  -8  12    2.98    2.30   0
  -2  -8 -12    0.52    3.47   0
  -2   8 -12    0.35    2.62   0
  -2  -8 -12    0.85    3.58   0
   2  -8  12   -0.31    2.70   0
   3  -8  12    2.61    2.77   0
  -3  -8 -12    0.88    4.30   0
  -3   8 -12    2.00    2.68   0
  -3  -8 -12    1.32    3.85   0
  -4  -8 -12    1.21    5.32   0
   4  -8  12   -2.13    2.36   0
  -4   8 -12    0.69    2.25   0
  -4  -8 -12   -0.06    5.43   0
   5  -8  12   -0.83    2.47   0
  -5   8 -12    3.16    2.93   0
   6  -8  12    0.68    3.12   0
  -6   8 -12    0.19    2.47   0
   7  -8  12    1.06    2.59   0
  -7   8 -12   -0.77    2.67   0
  -8   8 -12    1.68    3.36   0
   8  -8  12    0.50    2.76   0
   7  -9 -12    6.65    2.70   0
  -7  -9  12    4.05    3.51   0
   7  -9 -12    0.24    3.37   0
   7   9 -12    2.33    3.40   0
   6  -9 -12    1.66    2.62   0
   6  -9 -12    4.76    3.22   0
  -6  -9  12    0.44    3.60   0
   6   9 -12   -0.20    3.11   0
   5  -9 -12    2.13    2.41   0
   5  -9 -12    2.27    3.12   0
  -5  -9  12    1.89    3.03   0
   5   9 -12    2.63    2.95   0
   4  -9 -12    3.45    2.55   0
   4  -9 -12    4.80    3.22   0
  -4  -9  12    4.81    3.30   0
   4   9 -12    2.52    3.07   0
   3  -9 -12    0.05    2.98   0
   3  -9 -12    0.30    2.78   0
  -3  -9  12    0.88    2.44   0
   3   9 -12    0.62    2.94   0
   2  -9 -12    1.96    2.92   0
   2  -9 -12   -0.20    2.82   0
  -2  -9  12    1.96    2.97   0
   2   9 -12   -0.22    3.05   0
   1   9 -12    0.89    2.86   0
   1  -9 -12    1.98    3.24   0
   1  -9 -12    0.59    2.94   0
  -1  -9  12   -0.33    2.96   0
   0   9 -12    0.92    2.46   0
   0  -9 -12    1.84    3.45   0
   0  -9 -12    1.91    3.08   0
   0  -9  12    1.59    2.44   0
  -1   9 -12    1.09    2.80   0
  -1  -9 -12    1.40    3.46   0
  -1  -9 -12    2.25    3.54   0
   1  -9  12    0.80    2.87   0
  -2  -9 -12    3.96    3.84   0
  -2   9 -12    3.76    2.87   0
  -2  -9 -12    3.93    4.04   0
   2  -9  12    0.86    2.45   0
   3  -9  12    0.79    2.48   0
  -3  -9 -12    0.37    4.75   0
  -3   9 -12   -1.53    2.98   0
  -3  -9 -12    0.83    4.65   0
   4  -9  12   -0.06    2.47   0
  -4   9 -12   -0.60    2.88   0
   5  -9  12   -0.65    2.60   0
  -5   9 -12    1.15    3.04   0
   6  -9  12   -0.47    2.71   0
  -6   9 -12    2.17    2.60   0
  -6 -10  12    1.79    3.72   0
   6 -10 -12    1.55    2.81   0
   5 -10 -12   -1.38    3.22   0
   5 -10 -12    1.00    2.71   0
  -5 -10  12    1.46    3.43   0
   5  10 -12    0.81    3.38   0
   4 -10 -12    1.58    2.60   0
   4 -10 -12    0.88    2.74   0
  -4 -10  12    0.03    3.25   0
   4  10 -12    1.59    3.22   0
   3 -10 -12    1.62    3.12   0
   3  10 -12    2.41    3.12   0
   3 -10 -12    4.40    3.29   0
  -3 -10  12    0.41    3.20   0
   2 -10 -12    2.65    3.11   0
   2  10 -12    2.17    3.15   0
   2 -10 -12    1.35    3.32   0
  -2 -10  12    2.24    2.48   0
   1  10 -12    0.64    3.19   0
   1 -10 -12    0.91    3.25   0
  -1 -10  12    1.55    2.57   0
   1 -10 -12    2.24    3.11   0
   0  10 -12    2.17    2.62   0
   0 -10 -12    0.45    3.76   0
   0 -10 -12    3.01    3.62   0
   0 -10  12    0.06    2.52   0
  -1  10 -12   -1.21    3.02   0
  -1 -10 -12   -1.20    4.08   0
  -1 -10 -12    0.75    3.72   0
   1 -10  12    3.70    2.60   0
  -2 -10 -12   -0.89    4.21   0
  -2  10 -12    1.37    2.60   0
  -2 -10 -12    2.28    4.35   0
   2 -10  12    2.05    2.59   0
   3 -10  12    1.21    2.56   0
  -3  10 -12    1.71    3.15   0
  -3 -10 -12    1.17    7.60   0
   4 -10  12    3.89    3.19   0
  -4  10 -12    0.90    2.71   0
   2 -11 -12    1.37    3.49   0
  -2 -11  12    1.67    3.42   0
   1  11 -12    0.37    2.83   0
   1 -11 -12   -0.47    3.69   0
   1 -11 -12    1.62    4.20   0
  -1 -11  12    2.39    2.69   0
   0  11 -12   -0.67    2.63   0
   0 -11 -12    1.74    4.29   0
   0 -11 -12    0.48    4.02   0
   0 -11  12   -0.10    2.77   0
  -1 -11 -12    1.99    4.54   0
  -1  11 -12    2.83    2.78   0
  -1 -11 -12    1.48    4.17   0
   1 -11  12   -0.12    2.85   0
  11   0 -13    1.32    2.59   0
   9   0 -13    0.81    2.25   0
   7   0 -13   12.42    2.57   0
   5   0 -13    2.67    2.10   0
  -3   0  13  124.76    2.66   0
   3   0 -13  130.36    2.71   0
  -1   0  13    5.24    2.31   0
   1   0 -13    3.13    2.33   0
  -1   0 -13    5.07    2.39   0
   1   0  13    3.34    2.16   0
  -3   0 -13   20.73    2.11   0
   3   0  13   23.41    2.61   0
  -5   0 -13    2.95    2.35   0
   5   0  13   -0.45    2.46   0
  -7   0 -13   87.99    3.22   0
   7   0  13   89.13    3.31   0
  -9   0 -13    4.07    2.78   0
   9   0  13    1.94    2.84   0
 -11   0 -13    1.23    3.43   0
  11   0  13    4.25    3.47   0
  12  -1 -13    0.84    3.33   0
  12   1 -13    3.32    3.27   0
  12  -1 -13    2.38    3.21   0
  11  -1 -13   -4.05    3.12   0
  11   1 -13   -1.33    3.06   0
  10  -1 -13    0.01    2.62   0
  10   1 -13   -1.08    3.02   0
   9  -1 -13    2.95    2.23   0
   9   1 -13    3.71    2.78   0
   8  -1 -13    7.82    2.19   0
   8   1 -13   13.95    2.69   0
   7  -1 -13    9.21    2.15   0
   7   1 -13   11.21    2.17   0
   6  -1 -13    1.99    2.21   0
   6   1 -13    3.02    2.18   0
  -5  -1  13    1.18    1.95   0
   5  -1 -13    3.75    2.54   0
   5   1 -13    1.16    2.04   0
  -4  -1  13   54.60    2.77   0
   4  -1 -13   53.26    2.79   0
   4   1 -13   52.03    2.29   0
  -3  -1  13   21.95    2.04   0
  -3   1  13   23.41    2.36   0
   3  -1 -13   25.02    2.04   0
   3   1 -13   23.46    2.08   0
  -2   1  13    1.28    2.28   0
  -2  -1  13    2.52    1.96   0
   2  -1 -13    3.97    2.35   0
   2   1 -13    2.04    2.35   0
   1   1 -13   23.54    2.41   0
  -1   1  13   22.80    2.48   0
  -1  -1  13   20.58    2.40   0
   1  -1 -13   24.95    2.60   0
   0   1 -13    2.44    1.85   0
   0   1  13    4.53    2.08   0
   0  -1  13    5.81    2.28   0
   0  -1 -13    5.02    2.43   0
  -1  -1 -13    0.64    1.85   0
  -1   1 -13    0.32    1.90   0
   1   1  13   -1.00    1.92   0
   1  -1  13    3.01    2.42   0
  -2  -1 -13   59.78    2.82   0
  -2   1 -13   63.32    2.38   0
   2   1  13   63.91    2.80   0
   2  -1  13   62.88    2.32   0
  -3  -1 -13    5.03    2.41   0
  -3   1 -13    2.92    2.32   0
   3   1  13    5.60    2.49   0
   3  -1  13    6.33    1.95   0
  -4  -1 -13    0.53    2.44   0
  -4   1 -13    2.27    1.89   0
   4   1  13    0.50    2.57   0
   4  -1  13    0.47    2.37   0
  -5  -1 -13   11.62    2.41   0
   5   1  13   11.74    2.54   0
  -5   1 -13   15.17    2.56   0
   5  -1  13   13.22    2.65   0
   6   1  13   37.44    2.97   0
   6  -1  13   39.59    2.36   0
  -6  -1 -13   41.55    2.84   0
  -6   1 -13   36.42    2.43   0
  -7  -1 -13   13.69    2.74   0
  -7   1 -13   10.92    2.19   0
   7   1  13   11.97    2.76   0
   7  -1  13   11.49    2.40   0
  -8  -1 -13    2.99    2.74   0
  -8   1 -13   -0.89    2.67   0
   8   1  13    1.80    2.84   0
   8  -1  13    1.25    2.76   0
   9  -1  13   -1.40    2.93   0
  -9   1 -13   -0.64    2.78   0
   9   1  13    1.40    2.97   0
  -9  -1 -13    0.80    2.76   0
  10  -1  13    0.33    3.06   0
 -10   1 -13    1.97    2.47   0
 -10  -1 -13   -0.21    3.04   0
  10   1  13   -0.08    3.13   0
 -11  -1 -13    1.78    3.36   0
 -11   1 -13    1.06    3.31   0
  11   1  13    1.93    3.50   0
  11  -1  13    2.96    2.76   0
  12  -2 -13    4.47    3.34   0
  12   2 -13    4.40    2.74   0
  12  -2 -13    4.07    2.52   0
  11  -2 -13    2.91    2.55   0
  11  -2 -13   -0.62    2.33   0
  11   2 -13    2.02    2.54   0
  10  -2 -13    6.22    2.52   0
  10   2 -13    7.80    3.03   0
   9  -2 -13   15.97    2.91   0
   9   2 -13   12.73    2.90   0
   8  -2 -13   28.32    2.39   0
   8   2 -13   24.74    2.81   0
   7  -2 -13    4.01    2.60   0
   7   2 -13    0.05    2.65   0
   6  -2 -13    7.47    2.17   0
   6   2 -13    7.40    2.52   0
  -5  -2  13    4.89    2.06   0
   5  -2 -13    8.86    2.60   0
   5   2 -13    5.02    2.48   0
  -4  -2  13   14.32    2.54   0
   4  -2 -13   11.85    2.03   0
   4   2 -13   13.34    2.05   0
  -3  -2  13   18.19    2.04   0
   3  -2 -13   22.98    2.07   0
   3   2 -13   18.97    2.56   0
   2   2 -13    5.85    1.92   0
  -2  -2  13    2.74    1.97   0
   2  -2 -13    3.49    1.90   0
   1   2 -13   -1.60    1.94   0
  -1   2  13    0.90    1.99   0
  -1  -2  13    1.96    1.96   0
   1  -2 -13    1.59    2.50   0
   0   2 -13   52.71    2.25   0
   0   2  13   63.77    2.86   0
   0  -2  13   62.55    2.35   0
   0  -2 -13   60.72    2.82   0
  -1   2 -13    4.72    2.21   0
   1   2  13    3.73    2.43   0
   1  -2  13    3.02    1.92   0
  -1  -2 -13    3.59    1.93   0
  -2  -2 -13    7.61    2.42   0
  -2   2 -13    7.82    1.89   0
   2   2  13    6.25    2.00   0
   2  -2  13    7.40    2.05   0
  -3  -2 -13    5.38    2.37   0
  -3   2 -13    2.43    1.90   0
   3   2  13    3.76    2.03   0
   3  -2  13    2.08    1.99   0
  -4  -2 -13    7.25    2.41   0
   4   2  13    7.23    2.42   0
  -4   2 -13    6.69    1.97   0
   4  -2  13    7.34    2.50   0
  -5  -2 -13   12.60    2.59   0
   5   2  13   16.82    2.73   0
  -5   2 -13   15.78    2.15   0
   5  -2  13   15.36    2.16   0
  -6   2 -13    0.38    2.45   0
   6   2  13    2.02    3.04   0
  -6  -2 -13    0.06    2.56   0
   6  -2  13    1.16    2.61   0
   7  -2  13    1.01    2.32   0
  -7  -2 -13    3.24    2.65   0
  -7   2 -13    0.87    2.77   0
   7   2  13    0.58    2.73   0
   8  -2  13    5.37    2.78   0
  -8   2 -13    7.91    2.28   0
  -8  -2 -13    7.00    2.88   0
   8   2  13    6.71    3.04   0
   9  -2  13    1.15    2.91   0
   9   2  13   -0.36    3.03   0
  -9   2 -13    2.24    2.87   0
  -9  -2 -13   -0.74    2.97   0
  10  -2  13    1.68    2.57   0
 -10   2 -13    2.03    2.50   0
 -10  -2 -13    0.11    3.06   0
  10   2  13    0.39    3.66   0
  11  -2  13    0.10    2.85   0
 -11   2 -13    0.70    3.54   0
 -11  -2 -13   -1.79    3.72   0
  11   2  13    1.13    3.98   0
  12  -3 -13   -0.71    2.70   0
  12  -3 -13   -0.65    3.19   0
  12   3 -13    1.75    3.66   0
  11  -3 -13    4.45    2.46   0
  11  -3 -13    1.05    3.18   0
  11   3 -13    1.32    3.21   0
  10  -3 -13    1.00    3.02   0
  10  -3 -13   -0.17    2.90   0
  10   3 -13   -0.46    2.63   0
   9  -3 -13    2.75    2.85   0
   9   3 -13    0.44    2.31   0
   8  -3 -13    0.80    2.27   0
   8   3 -13   -1.41    2.85   0
   7  -3 -13    9.51    2.25   0
   7   3 -13    7.84    2.78   0
  -6  -3  13   13.75    2.68   0
   6  -3 -13   11.57    2.18   0
   6   3 -13   11.99    2.64   0
  -5  -3  13    2.33    2.43   0
   5  -3 -13   -0.94    2.18   0
   5   3 -13    2.16    2.52   0
  -4  -3  13    3.06    1.95   0
   4  -3 -13   -1.16    2.47   0
   4   3 -13    2.44    2.35   0
   3   3 -13   11.35    2.45   0
  -3  -3  13    8.44    2.04   0
   3  -3 -13   10.64    2.03   0
   2   3 -13    2.71    2.39   0
  -2  -3  13    3.46    2.47   0
   2  -3 -13    3.66    2.44   0
   1   3 -13    4.28    2.03   0
  -1  -3  13    0.28    1.94   0
   1  -3 -13    7.44    2.47   0
   0   3  13    1.77    2.47   0
   0   3 -13    2.58    2.01   0
   0  -3  13    2.84    1.99   0
   0  -3 -13    2.36    2.44   0
   1   3  13   20.12    2.57   0
  -1   3 -13   17.26    2.11   0
   1  -3  13   20.06    2.58   0
  -1  -3 -13   17.96    2.54   0
  -2  -3 -13   36.85    2.72   0
   2   3  13   36.50    2.72   0
  -2   3 -13   36.86    2.61   0
   2  -3  13   41.95    2.67   0
  -3  -3 -13   -0.20    2.37   0
   3   3  13    1.26    2.40   0
  -3   3 -13    0.84    2.46   0
   3  -3  13    0.15    2.09   0
  -4  -3 -13    7.91    2.49   0
   4   3  13    6.75    2.54   0
  -4   3 -13    9.49    2.03   0
   4  -3  13    8.02    2.00   0
   5   3  13   17.16    3.05   0
  -5  -3 -13   13.71    3.06   0
  -5   3 -13   16.60    2.57   0
   5  -3  13   12.22    2.15   0
   6  -3  13    3.75    2.05   0
  -6   3 -13    3.76    2.06   0
   6   3  13    4.16    2.75   0
  -6  -3 -13    3.39    2.72   0
   7  -3  13   10.37    2.74   0
  -7  -3 -13    5.31    2.81   0
  -7   3 -13    3.78    2.24   0
   7   3  13    5.77    3.42   0
   8  -3  13    2.09    2.31   0
  -8   3 -13    1.73    2.28   0
   8   3  13    2.43    3.54   0
  -8  -3 -13   -0.92    3.25   0
   9  -3  13    0.68    2.81   0
  -9  -3 -13   -0.34    3.47   0
   9   3  13    2.08    3.62   0
  -9   3 -13    1.68    2.40   0
  10  -3  13    1.34    2.59   0
 -10   3 -13    2.05    2.61   0
 -10  -3 -13    0.91    3.73   0
  10   3  13    1.61    4.41   0
  11  -3  13    2.48    2.89   0
 -11  -3 -13   -0.08    4.05   0
 -11   3 -13    0.32    2.72   0
  11   3  13   -0.17    4.21   0
  11  -4 -13    0.17    2.66   0
  11  -4 -13    1.07    2.55   0
  11   4 -13    2.75    3.27   0
  10  -4 -13    5.91    2.38   0
  10  -4 -13    0.45    2.51   0
  10   4 -13    3.77    3.11   0
   9  -4 -13   -0.31    2.44   0
   9  -4 -13   -0.98    2.84   0
   9   4 -13    0.68    2.29   0
   8  -4 -13    5.05    2.24   0
   8   4 -13    4.00    2.87   0
   7  -4 -13   -1.05    2.27   0
   7   4 -13    3.42    2.63   0
  -6  -4  13    3.00    2.71   0
   6  -4 -13    6.25    2.08   0
   6   4 -13    4.31    2.73   0
   5   4 -13    6.82    2.53   0
  -5  -4  13    5.89    2.62   0
   5  -4 -13    7.99    2.04   0
   4   4 -13    3.88    2.54   0
  -4  -4  13    4.46    2.48   0
   4  -4 -13    4.39    2.48   0
   3   4 -13    2.04    2.35   0
  -3  -4  13    1.50    1.97   0
   3  -4 -13    1.21    1.99   0
   2   4 -13   10.14    2.09   0
   2  -4 -13    8.96    2.08   0
  -2  -4  13   11.89    2.58   0
   1   4 -13   -0.96    2.40   0
   1  -4 -13    1.12    2.07   0
  -1  -4  13    1.74    2.06   0
   0   4 -13    7.21    2.12   0
   0  -4  13    9.90    2.57   0
   0  -4 -13    8.35    2.06   0
  -1   4 -13    0.49    1.98   0
   1  -4  13    1.93    2.10   0
  -1  -4 -13   -0.55    2.46   0
  -2  -4 -13    1.70    2.34   0
  -2   4 -13   -0.11    2.35   0
   2  -4  13   -1.56    2.07   0
  -3  -4 -13    1.30    2.46   0
   3   4  13   -1.97    2.51   0
  -3   4 -13    3.15    2.46   0
   3  -4  13   -0.14    2.55   0
  -4  -4 -13    7.16    2.57   0
   4   4  13    5.19    3.01   0
  -4   4 -13    6.58    2.07   0
   4  -4  13    5.77    2.55   0
   5  -4  13    9.76    2.11   0
  -5   4 -13    7.19    2.04   0
   5   4  13   10.45    3.19   0
  -5  -4 -13    8.73    2.64   0
   6  -4  13    1.23    2.21   0
  -6   4 -13    2.40    2.07   0
   6   4  13    1.56    3.24   0
  -6  -4 -13    1.39    3.11   0
   7  -4  13   -1.84    2.74   0
  -7   4 -13    1.92    2.23   0
  -7  -4 -13   -0.29    3.48   0
   7   4  13    1.17    3.25   0
   8  -4  13    9.76    3.02   0
   8   4  13    7.60    3.71   0
  -8   4 -13    9.46    3.01   0
  -8  -4 -13    6.06    3.98   0
  -9  -4 -13   -0.12    4.48   0
   9  -4  13    3.74    2.49   0
   9   4  13    2.82    4.26   0
  -9   4 -13    2.61    2.44   0
  10  -4  13    1.64    3.24   0
 -10   4 -13    0.31    2.60   0
  10   4  13    0.51    4.80   0
 -10  -4 -13   -0.48    4.70   0
  11  -5 -13   -0.19    3.22   0
  11  -5 -13   -0.06    3.35   0
  11   5 -13    1.07    3.43   0
  10  -5 -13   -0.51    3.17   0
  10  -5 -13    0.98    3.05   0
  10   5 -13    1.55    3.24   0
   9   5 -13    0.11    3.09   0
   9  -5 -13    0.33    2.90   0
   9  -5 -13    3.43    3.01   0
   8   5 -13    1.91    2.89   0
   8  -5 -13    2.05    2.37   0
   8  -5 -13    2.73    2.73   0
   7   5 -13    6.50    2.25   0
   7  -5 -13    8.99    2.34   0
  -7  -5  13    6.05    2.67   0
   6   5 -13    2.66    2.84   0
  -6  -5  13    1.80    2.90   0
   6  -5 -13    4.15    2.00   0
   5   5 -13    5.50    2.23   0
  -5  -5  13   10.39    2.84   0
   5  -5 -13    9.21    2.13   0
   4   5 -13    5.28    2.12   0
   4  -5 -13    5.07    2.14   0
  -4  -5  13    4.66    2.66   0
   3   5 -13    2.33    2.57   0
   3  -5 -13    4.27    2.60   0
  -3  -5  13    5.01    2.58   0
   2   5 -13    3.67    2.02   0
   2  -5 -13    4.37    2.65   0
  -2  -5  13    5.98    2.08   0
   1   5 -13   18.58    2.17   0
   1  -5 -13   17.68    2.54   0
  -1  -5  13   18.66    2.12   0
   0   5 -13    2.39    2.04   0
   0  -5 -13   -0.05    2.46   0
   0  -5  13    0.32    2.03   0
  -1   5 -13    2.87    2.57   0
   1  -5  13    1.39    2.15   0
  -1  -5 -13    2.54    2.55   0
  -2   5 -13   11.65    2.52   0
   2  -5  13    7.74    2.15   0
  -2  -5 -13    9.32    2.66   0
  -3  -5 -13    1.10    2.59   0
  -3   5 -13    0.51    1.97   0
   3  -5  13    2.81    2.02   0
   4  -5  13    5.67    2.12   0
  -4  -5 -13    8.19    3.19   0
  -4   5 -13    7.32    2.60   0
   5  -5  13    0.54    2.21   0
  -5   5 -13    4.18    2.20   0
  -5  -5 -13    2.71    3.18   0
  -6  -5 -13    7.87    3.66   0
   6  -5  13   13.30    2.30   0
  -6   5 -13    7.83    2.73   0
   7  -5  13    0.18    2.78   0
  -7   5 -13    2.81    2.24   0
  -7  -5 -13    0.74    4.23   0
  -8  -5 -13    4.74    5.11   0
   8  -5  13    4.99    3.06   0
  -8   5 -13    5.97    2.49   0
   9  -5  13    3.21    2.57   0
  -9   5 -13    2.72    3.11   0
  10  -5  13    1.83    3.41   0
 -10   5 -13    1.58    2.72   0
  10   6 -13    1.03    3.36   0
  10  -6 -13    1.03    2.71   0
  10  -6 -13   -0.74    2.66   0
   9   6 -13    0.05    3.11   0
   9  -6 -13    0.39    3.00   0
   9  -6 -13    2.26    2.54   0
   8   6 -13    0.55    2.45   0
   8  -6 -13    4.55    2.90   0
   8  -6 -13    2.15    2.29   0
   7   6 -13    1.61    2.88   0
   7  -6 -13    1.59    2.28   0
  -7  -6  13    0.86    2.36   0
   7  -6 -13    0.89    2.74   0
   6   6 -13    4.36    2.33   0
  -6  -6  13    1.85    2.81   0
   6  -6 -13    9.37    2.72   0
   6  -6 -13    6.65    2.24   0
   5   6 -13    0.31    2.70   0
   5  -6 -13    0.06    2.19   0
  -5  -6  13    1.79    2.79   0
   4   6 -13    0.78    2.77   0
   4  -6 -13    4.90    2.77   0
  -4  -6  13    1.58    2.79   0
   3   6 -13    3.48    2.62   0
   3  -6 -13    4.32    2.74   0
  -3  -6  13    5.14    2.59   0
   2   6 -13    0.14    2.65   0
   2  -6 -13    4.11    2.44   0
  -2  -6  13   -0.65    2.08   0
   1   6 -13   -0.87    2.34   0
   1  -6 -13    0.93    2.01   0
  -1  -6  13    1.43    2.07   0
   0   6 -13    1.41    1.99   0
   0  -6 -13    0.65    2.57   0
   0  -6  13    3.42    2.48   0
  -1   6 -13   -1.73    2.02   0
  -1  -6 -13    0.84    2.64   0
   1  -6  13    3.62    2.53   0
  -2   6 -13   -1.28    2.10   0
   2  -6  13    0.29    2.10   0
  -2  -6 -13   -0.09    3.12   0
  -3  -6 -13   -0.12    2.67   0
  -3   6 -13   -0.09    2.16   0
   3  -6  13    0.17    2.19   0
   4  -6  13   -0.41    2.21   0
  -4   6 -13   -0.48    2.18   0
  -4  -6 -13    1.48    3.20   0
   5  -6  13    1.06    2.24   0
  -5   6 -13   -0.86    2.14   0
  -5  -6 -13    1.83    4.01   0
   6  -6  13    2.02    2.34   0
  -6   6 -13    5.34    2.29   0
  -6  -6 -13    2.29    4.91   0
   7  -6  13    3.69    2.43   0
  -7   6 -13    4.48    2.34   0
   8  -6  13   -0.86    2.53   0
  -8   6 -13    0.85    2.50   0
  -9   6 -13    2.11    2.69   0
   9  -6  13    2.82    2.69   0
   9   7 -13    2.83    3.29   0
   9  -7 -13    1.92    2.72   0
   9  -7 -13    1.47    3.15   0
   8  -7 -13    2.67    2.93   0
   8   7 -13    4.54    3.16   0
   8  -7 -13    0.52    3.07   0
   7   7 -13    1.59    3.11   0
  -7  -7  13    3.44    3.03   0
   7  -7 -13    2.81    2.42   0
   7  -7 -13    0.96    2.47   0
  -6  -7  13    3.26    2.98   0
   6  -7 -13    3.28    2.87   0
   6   7 -13    5.31    2.93   0
   6  -7 -13    5.62    2.34   0
   5  -7 -13    4.99    2.28   0
  -5  -7  13    5.36    2.26   0
   5   7 -13    4.02    2.35   0
   5  -7 -13    4.61    2.34   0
   4  -7 -13    5.32    2.56   0
   4   7 -13    2.82    2.69   0
   4  -7 -13    1.73    2.37   0
  -4  -7  13    3.45    2.33   0
   3  -7 -13   -0.27    2.58   0
   3  -7 -13    4.86    2.31   0
   3   7 -13    1.71    2.67   0
  -3  -7  13    1.57    2.72   0
   2  -7 -13    1.98    2.71   0
   2   7 -13    3.36    2.80   0
  -2  -7  13    3.18    2.29   0
   1  -7 -13    0.92    2.73   0
   1   7 -13    0.32    2.55   0
  -1  -7  13    1.96    2.22   0
   0  -7 -13    2.55    2.69   0
   0   7 -13    3.02    2.13   0
   0  -7  13    0.15    2.49   0
  -1  -7 -13    0.68    2.81   0
  -1   7 -13    2.14    2.69   0
   1  -7  13    1.25    2.14   0
   2  -7  13    1.27    2.79   0
  -2  -7 -13    0.79    3.39   0
  -2   7 -13    3.63    2.22   0
  -3   7 -13    1.19    2.70   0
  -3  -7 -13    3.25    3.19   0
   3  -7  13    4.47    2.77   0
   4  -7  13   -1.61    2.28   0
  -4   7 -13   -0.15    2.74   0
  -4  -7 -13    1.80    3.88   0
   5  -7  13    0.62    2.39   0
  -5   7 -13    0.37    2.35   0
  -5  -7 -13    0.20    5.04   0
  -5  -7 -13    0.70    5.15   0
   6  -7  13   -2.10    2.46   0
  -6   7 -13   -1.19    2.44   0
   7  -7  13    0.13    2.54   0
  -7   7 -13   -1.17    3.09   0
   8  -7  13    1.29    2.73   0
  -8   7 -13    0.02    2.61   0
   8  -8 -13   -1.51    2.77   0
   8   8 -13    1.87    3.42   0
   8  -8 -13    0.40    2.55   0
  -7  -8  13    7.49    3.21   0
   7  -8 -13    7.58    3.24   0
   7   8 -13    9.75    3.20   0
   7  -8 -13    9.64    2.60   0
   6  -8 -13    2.53    3.06   0
  -6  -8  13   -0.35    3.04   0
   6   8 -13    2.63    2.98   0
   6  -8 -13    0.27    2.40   0
   5  -8 -13    2.60    2.97   0
   5   8 -13    2.28    3.00   0
   5  -8 -13    3.77    2.88   0
  -5  -8  13    5.66    3.00   0
   4  -8 -13    0.59    2.83   0
   4  -8 -13   -0.96    3.02   0
  -4  -8  13    3.64    2.85   0
   4   8 -13    2.59    2.27   0
   3  -8 -13    8.24    2.93   0
   3  -8 -13    3.35    2.82   0
  -3  -8  13    0.90    2.96   0
   3   8 -13    3.96    2.87   0
   2  -8 -13    3.18    2.99   0
   2   8 -13    0.94    2.45   0
  -2  -8  13    1.18    2.91   0
   2  -8 -13    2.12    2.76   0
   1  -8 -13    0.17    2.65   0
   1  -8 -13   -0.59    2.77   0
  -1  -8  13   -0.38    2.87   0
   1   8 -13    0.41    2.33   0
   0  -8 -13   11.95    3.36   0
   0  -8 -13    7.82    3.06   0
   0  -8  13   15.46    2.86   0
   0   8 -13   12.78    2.37   0
  -1  -8 -13    1.37    2.85   0
  -1  -8 -13    1.59    3.48   0
   1  -8  13    1.39    2.78   0
  -1   8 -13    2.61    2.27   0
  -2   8 -13    0.46    2.16   0
  -2  -8 -13    1.00    3.30   0
  -2  -8 -13    1.27    3.29   0
   2  -8  13    1.65    2.28   0
  -3  -8 -13    1.32    3.76   0
  -3  -8 -13    1.59    3.87   0
  -3   8 -13   -0.09    2.93   0
   3  -8  13    2.67    2.25   0
   4  -8  13    2.01    2.40   0
  -4   8 -13   -1.74    2.38   0
  -4  -8 -13    0.34    4.91   0
  -4  -8 -13    1.45    4.96   0
   5  -8  13    2.54    2.46   0
  -5   8 -13    3.97    2.40   0
   6  -8  13    1.65    2.56   0
  -6   8 -13    3.11    3.13   0
   7  -8  13    2.64    2.63   0
  -7   8 -13    2.78    2.65   0
   7  -9 -13   -2.36    3.22   0
  -7  -9  13    2.11    4.07   0
   7  -9 -13    1.20    3.43   0
   7   9 -13    1.41    3.48   0
   6  -9 -13    0.82    3.28   0
   6  -9 -13    4.49    3.30   0
  -6  -9  13    1.81    3.27   0
   6   9 -13    1.05    3.18   0
   5  -9 -13   -0.36    2.71   0
  -5  -9  13    1.87    3.24   0
   5  -9 -13    1.99    3.14   0
   5   9 -13    3.12    3.21   0
   4  -9 -13    0.77    3.11   0
  -4  -9  13   -1.29    2.49   0
   4  -9 -13    1.22    3.10   0
   4   9 -13    2.17    3.01   0
   3  -9 -13    0.24    2.44   0
  -3  -9  13    0.46    3.12   0
   3  -9 -13    2.66    3.00   0
   3   9 -13    2.48    3.07   0
   2  -9 -13    3.36    3.13   0
  -2  -9  13    1.31    3.03   0
   2  -9 -13    0.39    2.97   0
   2   9 -13    2.62    3.00   0
   1  -9 -13    0.88    3.03   0
   1  -9 -13    0.72    2.99   0
  -1  -9  13    0.52    2.91   0
   1   9 -13    4.63    2.46   0
   0   9 -13    1.22    2.41   0
   0  -9 -13    2.71    3.54   0
   0  -9 -13    2.45    3.18   0
   0  -9  13    6.37    3.06   0
  -1   9 -13   -0.81    3.21   0
  -1  -9 -13    2.69    3.59   0
  -1  -9 -13    2.32    3.64   0
   1  -9  13    1.79    3.07   0
  -2  -9 -13    1.40    3.50   0
  -2   9 -13    2.27    2.97   0
   2  -9  13    1.31    3.00   0
  -2  -9 -13    0.98    3.63   0
  -3  -9 -13   -0.93    5.04   0
  -3   9 -13    4.00    3.01   0
  -3  -9 -13    1.84    4.78   0
   3  -9  13    1.34    3.05   0
   4  -9  13    3.56    2.57   0
  -4   9 -13    0.48    3.10   0
   5  -9  13    3.61    3.27   0
  -5   9 -13    1.76    3.22   0
   6  -9  13    1.21    2.79   0
   5 -10 -13    1.25    2.92   0
  -5 -10  13   -1.23    3.41   0
   4 -10 -13    0.46    3.27   0
   4 -10 -13   -0.51    3.49   0
  -4 -10  13    0.49    3.40   0
   4  10 -13    0.79    3.32   0
   3  10 -13    0.26    3.27   0
   3 -10 -13   -0.62    3.22   0
   3 -10 -13   -0.22    3.32   0
  -3 -10  13    0.90    3.32   0
   2  10 -13    0.14    3.19   0
   2 -10 -13    3.18    3.32   0
   2 -10 -13    0.09    3.34   0
  -2 -10  13    0.24    3.21   0
   1 -10 -13    1.48    3.23   0
   1  10 -13    3.19    3.40   0
   1 -10 -13    3.22    3.31   0
  -1 -10  13    3.17    2.78   0
   0  10 -13    1.60    3.24   0
   0 -10 -13    2.29    3.99   0
   0 -10  13    2.47    2.66   0
   0 -10 -13    0.94    3.30   0
  -1  10 -13    1.42    2.71   0
  -1 -10 -13   -0.06    3.93   0
  -1 -10 -13    1.64    3.90   0
   1 -10  13    1.12    3.22   0
  -2  10 -13   -0.22    3.25   0
  -2 -10 -13   -0.90    4.26   0
   2 -10  13    2.23    2.69   0
  -2 -10 -13    0.51    4.83   0
  -3 -10 -13    1.31    6.61   0
  -3 -10 -13    0.42    6.75   0
  -3  10 -13   -0.44    3.37   0
   3 -10  13    5.84    3.31   0
  12   0 -14    2.03    3.39   0
  10   0 -14    2.44    2.90   0
   8   0 -14    1.39    2.71   0
   6   0 -14    6.92    2.10   0
  -4   0  14   -0.35    2.02   0
   4   0 -14    3.70    2.49   0
  -2   0  14    2.91    2.42   0
   2   0 -14    2.98    2.50   0
   0   0 -14   10.72    2.29   0
   0   0  14    6.57    2.00   0
  -2   0 -14    2.21    2.27   0
   2   0  14    3.93    2.34   0
  -4   0 -14    5.10    1.96   0
   4   0  14    2.99    2.51   0
   6   0  14   32.06    2.89   0
  -6   0 -14   26.43    2.78   0
  -8   0 -14    8.14    2.94   0
   8   0  14    7.73    2.91   0
 -10   0 -14   -0.36    3.10   0
  10   0  14    3.17    3.42   0
  12  -1 -14    2.39    2.83   0
  12  -1 -14   -0.68    2.64   0
  12   1 -14    3.52    3.42   0
  11  -1 -14    2.38    2.59   0
  11   1 -14    0.80    3.13   0
  10  -1 -14    0.17    2.39   0
  10   1 -14   -1.24    2.37   0
   9  -1 -14    0.81    2.74   0
   9   1 -14   -2.27    2.80   0
   8  -1 -14   13.02    2.78   0
   8   1 -14    9.51    2.15   0
   7  -1 -14    3.85    2.18   0
   7   1 -14    7.72    2.69   0
   6  -1 -14    7.78    2.17   0
   6   1 -14    9.31    2.56   0
  -5  -1  14    3.54    2.20   0
   5  -1 -14   -1.17    2.00   0
   5   1 -14    0.59    2.16   0
  -4  -1  14    7.47    2.12   0
   4  -1 -14    7.09    2.08   0
   4   1 -14    6.10    2.17   0
  -3   1  14   15.99    2.09   0
  -3  -1  14   15.11    2.62   0
   3  -1 -14   15.82    2.58   0
   3   1 -14   17.09    2.15   0
  -2   1  14   -0.09    1.94   0
  -2  -1  14    2.56    2.45   0
   2  -1 -14    0.54    1.93   0
   2   1 -14    3.15    2.03   0
   1   1 -14    3.18    1.95   0
  -1   1  14    2.59    1.91   0
  -1  -1  14    0.74    2.05   0
   1  -1 -14    3.08    1.96   0
   0   1 -14    6.12    2.10   0
   0   1  14    6.89    2.00   0
   0  -1  14    6.55    2.07   0
   0  -1 -14    7.10    2.41   0
  -1  -1 -14   25.64    2.56   0
  -1   1 -14   26.14    2.47   0
   1   1  14   27.65    2.74   0
   1  -1  14   25.22    2.54   0
  -2  -1 -14   12.01    2.06   0
  -2   1 -14   13.91    2.38   0
   2   1  14   14.31    2.57   0
   2  -1  14   14.66    2.49   0
  -3  -1 -14   -0.88    1.97   0
  -3   1 -14    1.68    2.41   0
   3   1  14    1.43    2.52   0
   3  -1  14    2.43    1.99   0
  -4  -1 -14    5.18    2.46   0
  -4   1 -14   10.06    2.48   0
   4   1  14    6.85    2.55   0
   4  -1  14    8.58    2.54   0
  -5  -1 -14   14.29    2.56   0
   5   1  14   16.58    2.24   0
  -5   1 -14   19.07    2.73   0
   5  -1  14   15.61    2.85   0
   6   1  14   20.69    2.66   0
   6  -1  14   19.44    3.06   0
  -6  -1 -14   16.78    2.77   0
  -6   1 -14   19.61    2.48   0
  -7  -1 -14   22.64    2.75   0
  -7   1 -14   20.53    2.35   0
   7   1  14   16.80    2.75   0
   7  -1  14   20.45    2.85   0
  -8   1 -14   -0.26    2.29   0
  -8  -1 -14   -0.23    2.82   0
   8   1  14   -0.76    2.77   0
   8  -1  14   -1.75    2.31   0
  -9   1 -14   -0.81    2.37   0
  -9  -1 -14   -1.52    3.40   0
   9   1  14    0.63    3.05   0
   9  -1  14    0.99    2.39   0
 -10   1 -14    1.47    3.17   0
 -10  -1 -14    4.21    3.89   0
  10   1  14    2.87    3.88   0
  10  -1  14    5.71    3.13   0
  12  -2 -14    1.27    3.36   0
  11  -2 -14    1.03    2.55   0
  11  -2 -14   -1.11    2.36   0
  11   2 -14   -0.30    3.22   0
  10  -2 -14    1.59    2.50   0
  10   2 -14    0.55    3.01   0
   9  -2 -14    0.23    2.32   0
   9   2 -14    2.93    2.99   0
   8  -2 -14    3.86    2.30   0
   8   2 -14    7.81    2.35   0
   7  -2 -14    6.20    2.75   0
   7   2 -14    4.42    2.60   0
   6  -2 -14   22.97    2.25   0
   6   2 -14   26.47    2.73   0
  -5  -2  14    0.14    2.03   0
   5  -2 -14   -0.20    2.56   0
   5   2 -14    4.92    2.55   0
  -4  -2  14    3.08    2.00   0
   4  -2 -14    0.28    2.11   0
   4   2 -14    0.08    2.45   0
  -3  -2  14   37.62    2.79   0
   3  -2 -14   34.12    2.67   0
   3   2 -14   29.58    2.22   0
   2   2 -14    8.61    2.12   0
  -2  -2  14    9.37    2.61   0
   2  -2 -14    8.22    1.97   0
   1   2 -14    3.30    2.52   0
  -1   2  14    0.46    2.38   0
  -1  -2  14    1.24    2.50   0
   1  -2 -14    1.06    1.98   0
   0   2 -14    1.22    2.52   0
   0   2  14    0.19    2.01   0
   0  -2  14    3.06    2.14   0
   0  -2 -14    0.91    2.43   0
  -1  -2 -14   10.03    2.47   0
  -1   2 -14    8.21    2.09   0
   1   2  14    9.66    2.07   0
   1  -2  14    9.18    2.58   0
  -2  -2 -14    9.35    2.52   0
  -2   2 -14    8.93    1.97   0
   2   2  14    9.82    2.63   0
   2  -2  14   14.41    2.56   0
  -3  -2 -14    6.88    2.43   0
   3   2  14    6.28    2.49   0
  -3   2 -14    5.75    1.98   0
   3  -2  14    5.48    2.08   0
  -4  -2 -14    4.42    2.48   0
   4   2  14    1.91    2.54   0
  -4   2 -14    2.49    2.45   0
   4  -2  14    1.63    2.53   0
   5   2  14    2.99    2.50   0
  -5  -2 -14    1.67    2.60   0
  -5   2 -14    1.32    2.22   0
   5  -2  14    4.82    2.28   0
  -6   2 -14    4.82    2.17   0
   6   2  14    2.47    2.79   0
  -6  -2 -14    4.37    2.70   0
   6  -2  14    4.95    2.14   0
  -7  -2 -14    2.70    2.70   0
  -7   2 -14    4.18    2.66   0
   7   2  14    3.80    2.76   0
   7  -2  14    1.82    2.25   0
  -8   2 -14    1.30    2.33   0
  -8  -2 -14    3.99    3.41   0
   8   2  14    0.65    2.95   0
   8  -2  14    2.81    2.42   0
   9   2  14   -0.35    3.23   0
  -9   2 -14    3.12    3.11   0
  -9  -2 -14    1.59    3.59   0
   9  -2  14    3.22    2.41   0
  10  -2  14    0.69    3.23   0
 -10   2 -14    0.12    3.12   0
 -10  -2 -14    1.43    3.28   0
  10   2  14    0.65    3.93   0
  11  -3 -14    0.22    2.71   0
  11  -3 -14   -0.27    2.60   0
  11   3 -14    1.47    3.34   0
  10  -3 -14    5.88    2.53   0
  10   3 -14    6.44    2.55   0
   9  -3 -14    2.70    3.01   0
   9   3 -14    0.02    2.41   0
   8  -3 -14    0.76    2.25   0
   8   3 -14    0.60    2.30   0
   7  -3 -14   11.73    2.84   0
   7   3 -14   13.59    2.21   0
   6  -3 -14    4.36    2.16   0
   6   3 -14    5.18    2.25   0
  -6  -3  14    3.21    2.64   0
  -5  -3  14    1.05    2.09   0
   5  -3 -14   -0.05    2.08   0
   5   3 -14    1.63    2.02   0
   4   3 -14   -0.56    1.99   0
  -4  -3  14    2.66    2.52   0
   4  -3 -14    4.38    2.03   0
   3   3 -14   14.29    2.60   0
  -3  -3  14   16.64    2.22   0
   3  -3 -14   17.95    2.13   0
   2   3 -14   90.67    3.05   0
  -2  -3  14   82.00    2.61   0
   2  -3 -14   87.07    3.00   0
   1   3 -14   98.71    3.09   0
  -1  -3  14  101.32    2.80   0
   1  -3 -14   94.80    2.66   0
   0   3 -14    0.45    1.95   0
   0   3  14    0.59    2.51   0
   0  -3  14    0.08    2.50   0
   0  -3 -14   -1.13    2.12   0
   1   3  14    2.81    2.56   0
  -1   3 -14    2.18    2.12   0
   1  -3  14    2.37    2.09   0
  -1  -3 -14    1.37    2.51   0
  -2  -3 -14    7.46    2.49   0
   2   3  14    6.23    2.12   0
  -2   3 -14    6.31    2.03   0
   2  -3  14    4.69    2.11   0
  -3  -3 -14   14.80    2.58   0
   3   3  14   12.43    2.58   0
  -3   3 -14   13.94    2.08   0
   3  -3  14   11.15    2.20   0
  -4  -3 -14    9.66    2.72   0
   4   3  14   11.15    2.76   0
  -4   3 -14   10.11    2.55   0
   4  -3  14   10.12    2.10   0
   5   3  14    6.32    2.73   0
  -5  -3 -14    7.43    2.66   0
  -5   3 -14    6.40    2.44   0
   5  -3  14    4.05    2.01   0
  -6   3 -14    0.37    2.09   0
   6   3  14    1.15    2.93   0
  -6  -3 -14    1.24    2.79   0
   6  -3  14    4.98    2.18   0
   7  -3  14    4.41    2.84   0
  -7  -3 -14    1.08    3.47   0
  -7   3 -14    3.33    2.29   0
   7   3  14    2.96    2.96   0
   8  -3  14    1.26    2.98   0
  -8   3 -14   -1.04    2.38   0
  -8  -3 -14    0.08    3.42   0
   8   3  14   -0.10    3.66   0
   9  -3  14   -3.38    3.08   0
  -9  -3 -14    1.50    3.65   0
   9   3  14    1.53    3.70   0
  -9   3 -14    0.09    2.55   0
  10  -3  14   -1.09    2.73   0
 -10   3 -14    0.96    2.61   0
  10   3  14    0.26    4.59   0
 -10  -3 -14    0.55    3.79   0
  11  -4 -14   -0.41    2.74   0
  11  -4 -14    1.61    2.63   0
  11   4 -14    2.32    2.86   0
  10  -4 -14    5.63    2.65   0
  10   4 -14    4.53    3.27   0
  10  -4 -14    5.80    3.13   0
   9  -4 -14    3.17    2.40   0
   9   4 -14   -0.63    3.15   0
   8  -4 -14    1.57    2.34   0
   8   4 -14    2.96    2.33   0
   7  -4 -14    1.13    2.24   0
   7   4 -14    4.77    2.71   0
   6   4 -14    0.40    2.26   0
  -6  -4  14    2.96    2.70   0
   6  -4 -14    2.01    2.75   0
   5   4 -14    7.99    2.69   0
  -5  -4  14   11.46    2.25   0
   5  -4 -14    6.82    2.64   0
   4   4 -14    2.72    2.48   0
  -4  -4  14    0.31    2.51   0
   4  -4 -14    2.39    2.07   0
   3   4 -14    3.37    2.00   0
  -3  -4  14    5.20    2.10   0
   3  -4 -14    2.62    2.10   0
   2   4 -14    6.33    2.16   0
  -2  -4  14    5.82    2.19   0
   2  -4 -14    9.38    2.57   0
   1   4 -14   19.09    2.31   0
  -1  -4  14   18.23    2.26   0
   1  -4 -14   21.00    2.21   0
   0   4 -14   34.09    2.31   0
   0  -4  14   31.45    2.86   0
   0  -4 -14   29.81    2.71   0
   1  -4  14    4.03    2.59   0
  -1   4 -14    0.74    2.44   0
  -1  -4 -14    1.09    2.42   0
  -2  -4 -14   -0.52    2.54   0
  -2   4 -14    1.40    2.04   0
   2  -4  14   -0.89    2.56   0
  -3  -4 -14    2.37    2.59   0
   3   4  14    0.58    2.62   0
  -3   4 -14   -0.97    2.00   0
   3  -4  14    0.45    2.50   0
   4   4  14    1.65    2.56   0
  -4  -4 -14    1.00    2.91   0
  -4   4 -14    1.76    2.47   0
   4  -4  14    3.34    2.54   0
  -5   4 -14    2.98    2.62   0
   5   4  14    2.86    3.19   0
  -5  -4 -14    2.87    3.13   0
   5  -4  14    4.03    2.12   0
   6  -4  14    5.38    2.28   0
  -6   4 -14    1.64    2.27   0
   6   4  14    2.93    3.33   0
  -6  -4 -14    2.89    2.80   0
   7  -4  14    2.14    2.28   0
  -7  -4 -14   -0.69    3.24   0
  -7   4 -14    0.51    2.23   0
   7   4  14   -0.51    3.80   0
   8  -4  14    3.02    3.07   0
   8   4  14    2.21    4.03   0
  -8   4 -14    2.60    2.92   0
  -8  -4 -14    1.66    3.52   0
   9  -4  14   -0.32    2.60   0
   9   4  14    0.42    4.39   0
  -9  -4 -14    1.25    4.31   0
  -9   4 -14    2.38    2.53   0
  10  -4  14   -1.93    3.59   0
 -10   4 -14    4.55    2.80   0
  10   4  14    0.95    5.12   0
 -10  -4 -14    1.65    5.00   0
  10  -5 -14    2.79    2.67   0
  10  -5 -14    3.26    2.59   0
  10   5 -14    1.31    3.27   0
   9   5 -14    1.39    3.19   0
   9  -5 -14    0.42    3.15   0
   9  -5 -14    1.68    2.43   0
   8   5 -14    4.08    2.92   0
   8  -5 -14    0.36    2.51   0
   8  -5 -14    0.59    2.99   0
   7   5 -14   -0.11    2.21   0
  -7  -5  14    0.30    2.78   0
   7  -5 -14    2.43    2.25   0
   6   5 -14    4.14    2.28   0
  -6  -5  14    1.38    2.75   0
   6  -5 -14    2.34    2.22   0
   5   5 -14    0.00    2.72   0
  -5  -5  14    1.84    2.34   0
   5  -5 -14    3.34    2.15   0
   4   5 -14    1.75    2.51   0
  -4  -5  14    4.90    2.11   0
   4  -5 -14    1.27    2.55   0
   3   5 -14    0.10    2.46   0
  -3  -5  14    0.67    2.08   0
   3  -5 -14    3.15    2.09   0
   2   5 -14    5.34    2.09   0
   2  -5 -14    4.55    2.62   0
  -2  -5  14    6.67    2.52   0
   1   5 -14    0.42    2.04   0
  -1  -5  14    2.98    2.07   0
   1  -5 -14    0.53    2.42   0
   0   5 -14    6.38    2.04   0
   0  -5  14    6.09    2.63   0
   0  -5 -14    4.90    2.61   0
  -1   5 -14    1.79    2.02   0
   1  -5  14    3.61    2.53   0
  -1  -5 -14   -0.65    2.55   0
  -2  -5 -14    3.61    3.04   0
  -2   5 -14    2.62    2.00   0
   2  -5  14    3.74    2.07   0
  -3  -5 -14   -0.51    3.03   0
  -3   5 -14    3.79    2.61   0
   3  -5  14   -0.21    2.20   0
  -4  -5 -14    2.69    3.17   0
  -4   5 -14    1.01    2.21   0
   4  -5  14    2.25    2.22   0
  -5   5 -14    0.43    2.21   0
  -5  -5 -14    0.62    3.63   0
   5  -5  14    1.29    2.26   0
   6  -5  14    1.05    2.18   0
  -6   5 -14    3.62    2.64   0
  -6  -5 -14   -0.09    3.69   0
   7  -5  14    1.89    2.83   0
  -7   5 -14   -0.26    2.29   0
  -7  -5 -14    2.05    4.19   0
   8  -5  14    2.18    3.07   0
  -8  -5 -14    0.51    4.58   0
  -8   5 -14   -0.71    2.44   0
   9  -5  14    2.81    2.63   0
  -9   5 -14   -0.72    3.23   0
  10  -6 -14    2.30    2.72   0
  10   6 -14    1.69    3.53   0
   9   6 -14    0.81    3.26   0
   9  -6 -14   -0.63    2.71   0
   9  -6 -14    2.29    2.54   0
   8   6 -14    0.40    3.19   0
   8  -6 -14    2.23    2.91   0
   8  -6 -14    2.62    3.05   0
   7  -6 -14   -1.92    2.23   0
   7   6 -14    1.64    2.95   0
  -7  -6  14    0.71    3.04   0
   7  -6 -14   -1.94    2.90   0
   6   6 -14    2.26    3.02   0
  -6  -6  14    2.97    2.42   0
   6  -6 -14    2.58    2.73   0
   5   6 -14    4.06    2.78   0
  -5  -6  14    2.85    2.25   0
   5  -6 -14    5.91    2.90   0
   4   6 -14    1.64    2.72   0
   4  -6 -14   -1.28    2.18   0
  -4  -6  14    1.47    2.85   0
   3   6 -14    2.25    2.66   0
   3  -6 -14    3.89    2.22   0
  -3  -6  14   -0.45    2.20   0
   2   6 -14   -0.40    2.49   0
   2  -6 -14    1.87    2.66   0
  -2  -6  14   -1.30    2.05   0
   1   6 -14    1.71    1.99   0
   1  -6 -14    3.08    2.65   0
  -1  -6  14    1.92    1.99   0
   0   6 -14   22.30    2.55   0
   0  -6 -14   19.33    2.90   0
   0  -6  14   20.32    2.32   0
  -1   6 -14    2.26    2.64   0
   1  -6  14   -1.01    2.23   0
  -1  -6 -14    2.42    2.62   0
  -2   6 -14    2.78    2.28   0
   2  -6  14    0.46    2.79   0
  -2  -6 -14    1.73    2.70   0
  -3  -6 -14    3.08    3.29   0
  -3   6 -14   -0.66    2.16   0
   3  -6  14    2.84    2.73   0
  -4   6 -14    4.19    2.20   0
  -4  -6 -14    3.70    3.47   0
   4  -6  14    6.14    2.25   0
   5  -6  14   -1.05    2.34   0
  -5   6 -14    0.63    2.31   0
  -5  -6 -14    0.67    3.81   0
   6  -6  14   -0.64    2.49   0
  -6  -6 -14    0.22    4.23   0
  -6   6 -14    2.94    2.36   0
   7  -6  14    4.81    2.42   0
  -7  -6 -14    0.89    6.12   0
  -7   6 -14    1.07    2.39   0
   8  -6  14    0.10    2.41   0
  -8   6 -14    0.29    2.54   0
   9   7 -14    3.19    3.43   0
   9  -7 -14    4.39    2.79   0
   9  -7 -14    0.56    2.61   0
   8  -7 -14    4.11    2.48   0
   8   7 -14    0.44    3.28   0
   8  -7 -14   -0.88    3.23   0
   7   7 -14    1.48    2.51   0
  -7  -7  14    5.61    3.13   0
   7  -7 -14   -0.04    2.99   0
   7  -7 -14    2.49    2.39   0
   6  -7 -14    5.28    2.93   0
   6   7 -14    0.25    3.09   0
  -6  -7  14    0.19    3.05   0
   6  -7 -14    4.03    2.95   0
   5  -7 -14    1.17    2.92   0
   5   7 -14   -1.30    2.49   0
  -5  -7  14    0.02    3.06   0
   5  -7 -14    2.46    3.00   0
   4  -7 -14    8.11    2.83   0
   4   7 -14    7.51    2.79   0
   4  -7 -14    8.61    3.02   0
  -4  -7  14   10.66    2.33   0
   3   7 -14    0.70    2.32   0
   3  -7 -14    0.60    2.75   0
  -3  -7  14    2.80    2.30   0
   2   7 -14    8.35    2.37   0
   2  -7 -14   10.21    2.82   0
  -2  -7  14    9.47    2.39   0
   1   7 -14    9.99    2.35   0
   1  -7 -14   11.86    2.28   0
  -1  -7  14   14.20    2.29   0
   0  -7 -14    7.82    2.88   0
   0   7 -14    6.42    2.74   0
   0  -7  14    7.18    2.36   0
  -1   7 -14    0.37    2.19   0
  -1  -7 -14   -0.41    2.97   0
   1  -7  14    2.30    2.27   0
   2  -7  14    1.33    2.24   0
  -2   7 -14    2.36    2.10   0
  -2  -7 -14    0.82    2.85   0
  -3   7 -14    0.82    2.28   0
  -3  -7 -14    0.99    3.21   0
   3  -7  14    5.67    2.31   0
  -4   7 -14    3.59    2.87   0
  -4  -7 -14    1.23    3.87   0
   4  -7  14    0.81    2.91   0
   5  -7  14    4.26    3.01   0
  -5   7 -14    2.16    2.40   0
  -5  -7 -14    2.31    4.69   0
   6  -7  14    1.24    2.59   0
  -6   7 -14    0.27    2.58   0
   7  -7  14    2.47    3.21   0
  -7   7 -14   -4.32    3.17   0
   8  -8 -14    0.42    3.33   0
  -7  -8  14    1.42    3.32   0
   7   8 -14    1.92    3.34   0
   7  -8 -14    3.75    2.69   0
   7  -8 -14    0.08    3.17   0
   6  -8 -14    0.92    2.51   0
  -6  -8  14    2.67    2.61   0
   6  -8 -14    1.29    2.61   0
   6   8 -14    0.75    3.20   0
  -5  -8  14    0.93    2.49   0
   5  -8 -14    4.03    2.99   0
   5  -8 -14    1.22    3.06   0
   5   8 -14    1.20    3.04   0
   4  -8 -14    2.20    2.57   0
   4  -8 -14    2.81    2.27   0
  -4  -8  14    1.87    3.22   0
   4   8 -14    3.51    3.08   0
   3  -8 -14    0.26    2.77   0
   3  -8 -14    4.78    2.84   0
  -3  -8  14   -1.55    2.49   0
   3   8 -14    1.08    2.43   0
   2  -8 -14   12.11    2.93   0
   2  -8 -14    6.76    2.90   0
  -2  -8  14   12.63    2.51   0
   2   8 -14   13.67    3.00   0
   1  -8 -14    9.55    2.99   0
   1  -8 -14    9.96    3.05   0
  -1  -8  14   10.51    3.01   0
   1   8 -14   10.23    2.96   0
   0  -8 -14    8.54    3.27   0
   0  -8 -14   11.65    3.60   0
   0  -8  14   11.57    2.93   0
   0   8 -14   12.39    2.47   0
  -1  -8 -14    0.91    3.41   0
  -1  -8 -14    2.00    3.53   0
   1  -8  14    2.78    2.36   0
  -1   8 -14    3.50    2.22   0
  -2   8 -14    1.68    2.82   0
  -2  -8 -14    2.84    3.83   0
   2  -8  14    3.21    2.88   0
  -2  -8 -14    3.46    3.56   0
  -3  -8 -14    3.45    3.94   0
  -3   8 -14    1.71    2.94   0
  -3  -8 -14    1.52    3.90   0
   3  -8  14    1.36    2.46   0
  -4  -8 -14    1.06    4.86   0
  -4   8 -14    2.48    2.49   0
  -4  -8 -14    2.19    4.97   0
   4  -8  14    1.90    3.00   0
   5  -8  14   -1.06    3.22   0
  -5   8 -14    4.05    2.63   0
   6  -8  14    1.12    2.66   0
  -6   8 -14    3.67    2.74   0
  -6  -9  14    0.39    3.40   0
   6  -9 -14    1.87    2.70   0
   6  -9 -14    0.12    2.68   0
   6   9 -14   -0.44    3.44   0
   5  -9 -14   -0.19    3.33   0
  -5  -9  14    1.82    3.31   0
   5  -9 -14    0.62    2.62   0
   5   9 -14    0.24    3.21   0
   4  -9 -14    3.39    3.34   0
  -4  -9  14    0.13    2.76   0
   4  -9 -14    3.24    2.73   0
   4   9 -14    3.96    3.36   0
   3  -9 -14    4.30    3.11   0
  -3  -9  14    1.51    2.58   0
   3   9 -14    2.63    3.17   0
   3  -9 -14    2.03    3.18   0
   2  -9 -14    0.13    3.15   0
  -2  -9  14    2.48    2.57   0
   2   9 -14    1.85    2.49   0
   2  -9 -14    0.35    3.02   0
   1  -9 -14    3.52    3.58   0
  -1  -9  14    0.02    3.00   0
   1   9 -14    0.12    3.08   0
   1  -9 -14   -0.16    3.49   0
   0   9 -14    3.33    2.59   0
   0  -9 -14    4.10    3.83   0
   0  -9  14    3.97    3.13   0
   0  -9 -14    2.24    3.20   0
  -1   9 -14    4.10    3.05   0
  -1  -9 -14    1.87    3.67   0
  -1  -9 -14    2.29    3.78   0
   1  -9  14    4.94    2.59   0
  -2   9 -14    3.18    3.08   0
  -2  -9 -14    0.85    3.70   0
   2  -9  14    0.58    2.48   0
  -2  -9 -14    2.52    3.82   0
  -3  -9 -14    0.57    4.58   0
  -3  -9 -14    0.03    4.73   0
  -3   9 -14   -1.33    2.97   0
   3  -9  14    3.49    2.53   0
  -4   9 -14    1.87    3.24   0
   4  -9  14    3.09    2.70   0
   5  -9  14    1.58    2.81   0
  -5   9 -14    4.03    3.42   0
   3 -10 -14    2.89    3.45   0
   3 -10 -14    2.60    3.54   0
  -3 -10  14   -1.18    2.97   0
   3  10 -14    3.46    3.45   0
   2  10 -14    1.74    3.46   0
   2 -10 -14    2.17    3.90   0
   2 -10 -14    3.93    3.40   0
  -2 -10  14    0.52    3.43   0
   1  10 -14    1.52    3.35   0
   1 -10 -14    1.33    3.33   0
   1 -10 -14   -0.42    3.45   0
  -1 -10  14    1.87    2.73   0
   0 -10 -14    1.41    3.47   0
   0  10 -14    2.94    3.29   0
   0 -10 -14    0.40    3.58   0
   0 -10  14   -0.46    2.70   0
  -1  10 -14    1.18    2.67   0
   1 -10  14    0.91    3.29   0
  -1 -10 -14    2.50    4.10   0
  -1 -10 -14    2.13    4.10   0
  -2 -10 -14    2.02    4.67   0
  -2  10 -14    3.11    3.39   0
  -2 -10 -14    0.74    4.50   0
   2 -10  14   -0.42    3.36   0
  11   0 -15    1.57    2.71   0
   9   0 -15   -2.15    2.23   0
   7   0 -15    4.53    2.80   0
   5   0 -15    8.41    2.12   0
  -3   0  15   16.29    2.64   0
   3   0 -15   18.20    2.20   0
  -1   0  15    7.57    2.52   0
   1   0 -15    6.66    1.99   0
  -1   0 -15    7.08    2.42   0
   1   0  15    7.68    2.44   0
  -3   0 -15   13.91    2.57   0
   3   0  15   12.86    2.21   0
  -5   0 -15    3.78    2.53   0
   5   0  15    4.01    2.16   0
  -7   0 -15    8.05    2.87   0
   7   0  15    9.73    2.30   0
  -9   0 -15   -0.15    2.42   0
   9   0  15   -0.40    3.01   0
  11  -1 -15    6.37    3.31   0
  11   1 -15    4.30    3.28   0
  10  -1 -15   -1.16    2.93   0
  10   1 -15   -0.27    2.52   0
   9  -1 -15    2.58    2.13   0
   9   1 -15    1.00    2.31   0
   8  -1 -15    0.17    2.29   0
   8   1 -15    2.67    2.22   0
   7  -1 -15    4.61    2.82   0
   7   1 -15    5.48    2.20   0
   6  -1 -15   12.04    2.73   0
   6   1 -15   10.45    2.17   0
  -5  -1  15    6.82    2.09   0
   5  -1 -15    3.05    2.10   0
   5   1 -15    5.57    2.12   0
  -4  -1  15    2.88    2.12   0
   4  -1 -15    1.01    2.59   0
   4   1 -15    0.87    2.11   0
  -3   1  15   10.58    2.60   0
  -3  -1  15    6.65    2.16   0
   3  -1 -15    9.99    2.10   0
   3   1 -15    6.45    2.12   0
  -2   1  15    0.11    2.01   0
  -2  -1  15    1.63    2.52   0
   2  -1 -15   -0.41    2.12   0
   2   1 -15    0.62    2.12   0
   1   1 -15    1.93    2.13   0
  -1   1  15    2.42    1.96   0
  -1  -1  15    0.95    2.14   0
   1  -1 -15    1.48    1.94   0
   0  -1 -15   -1.21    1.98   0
   0   1 -15    0.37    2.07   0
   0   1  15   -0.58    2.37   0
   0  -1  15    2.63    2.51   0
  -1  -1 -15   49.31    2.84   0
  -1   1 -15   53.90    2.30   0
   1   1  15   53.64    2.49   0
   1  -1  15   54.91    2.77   0
  -2  -1 -15    5.47    2.02   0
  -2   1 -15    6.20    2.48   0
   2   1  15    4.25    2.02   0
   2  -1  15    5.82    2.10   0
  -3  -1 -15   -0.50    2.36   0
  -3   1 -15   -0.57    2.35   0
   3   1  15   -2.68    2.39   0
   3  -1  15   -0.02    2.50   0
  -4  -1 -15    1.95    2.34   0
  -4   1 -15    6.82    2.44   0
   4   1  15    5.06    2.54   0
   4  -1  15    4.09    2.71   0
  -5  -1 -15    3.83    2.63   0
   5   1  15    4.13    2.63   0
  -5   1 -15    4.10    2.61   0
   5  -1  15    8.08    2.74   0
   6   1  15   11.96    2.86   0
   6  -1  15   13.95    2.90   0
  -6  -1 -15   15.13    2.92   0
  -6   1 -15   15.14    2.82   0
  -7  -1 -15    1.64    2.81   0
  -7   1 -15    3.37    2.79   0
   7   1  15    0.56    2.84   0
   7  -1  15    0.86    2.90   0
  -8   1 -15    3.05    2.28   0
  -8  -1 -15    3.27    2.88   0
   8   1  15    3.16    2.92   0
   8  -1  15   -1.41    3.02   0
  -9   1 -15    1.06    2.48   0
  -9  -1 -15    0.22    3.07   0
   9   1  15   -0.16    3.13   0
   9  -1  15    0.94    3.00   0
 -10  -1 -15    1.28    3.47   0
  10   1  15    0.21    3.48   0
  10  -1  15    2.35    3.29   0
 -10   1 -15   -0.25    3.14   0
  11  -2 -15    0.36    3.23   0
  11   2 -15   -0.57    3.36   0
  10  -2 -15    3.59    3.10   0
  10   2 -15   -1.63    3.09   0
   9  -2 -15   -0.19    2.56   0
   9   2 -15   -0.16    2.88   0
   8  -2 -15   11.12    2.42   0
   8   2 -15    8.25    2.26   0
   7  -2 -15   41.27    2.49   0
   7   2 -15   34.31    2.96   0
   6  -2 -15    6.85    2.27   0
   6   2 -15    7.12    2.62   0
  -5  -2  15   -0.63    2.52   0
   5  -2 -15   -1.05    2.03   0
   5   2 -15    0.63    2.10   0
  -4  -2  15    4.39    2.11   0
   4  -2 -15    4.63    2.14   0
   4   2 -15    7.78    2.07   0
   3   2 -15   31.55    2.85   0
  -3  -2  15   31.11    2.80   0
   3  -2 -15   30.05    2.74   0
   2   2 -15   52.47    2.81   0
  -2  -2  15   52.63    2.99   0
   2  -2 -15   44.79    2.77   0
   1   2 -15    5.33    2.65   0
  -1   2  15    8.72    2.43   0
  -1  -2  15    9.33    2.09   0
   1  -2 -15    4.04    2.13   0
   0   2 -15    8.06    2.21   0
   0   2  15    6.12    2.16   0
   0  -2  15    6.86    2.60   0
   0  -2 -15    7.30    2.62   0
  -1  -2 -15    7.16    2.53   0
  -1   2 -15    8.88    2.09   0
   1   2  15    6.32    2.13   0
   1  -2  15   11.41    2.69   0
  -2  -2 -15    5.53    2.03   0
  -2   2 -15    4.19    2.48   0
   2   2  15    2.58    2.52   0
   2  -2  15    4.80    2.11   0
  -3  -2 -15    0.06    1.88   0
   3   2  15    3.21    2.44   0
  -3   2 -15    2.80    2.43   0
   3  -2  15   -0.50    2.49   0
  -4  -2 -15   -0.92    2.55   0
   4   2  15    0.02    2.12   0
  -4   2 -15    0.55    2.01   0
   4  -2  15   -1.19    2.46   0
   5   2  15    0.45    2.66   0
  -5  -2 -15    2.43    2.63   0
  -5   2 -15    1.45    2.61   0
   5  -2  15    0.31    2.16   0
   6   2  15    1.45    3.11   0
  -6  -2 -15    0.34    2.62   0
   6  -2  15    1.57    2.31   0
  -6   2 -15    0.17    2.25   0
  -7  -2 -15    0.51    2.83   0
  -7   2 -15    0.42    3.01   0
   7   2  15    2.79    3.33   0
   7  -2  15    0.77    2.99   0
  -8   2 -15   -0.26    2.44   0
  -8  -2 -15   -0.87    2.99   0
   8   2  15    1.23    3.11   0
   8  -2  15   -1.04    2.57   0
   9   2  15    2.15    3.33   0
  -9   2 -15   -1.04    3.21   0
  -9  -2 -15   -0.63    3.36   0
   9  -2  15   -0.79    2.65   0
 -10  -2 -15    4.91    3.93   0
  10   2  15    3.28    3.97   0
  10  -2  15    3.75    3.50   0
 -10   2 -15    1.19    3.40   0
  11  -3 -15    0.97    2.82   0
  11   3 -15    1.99    2.90   0
  11  -3 -15    2.89    2.63   0
  10  -3 -15    8.89    2.74   0
  10   3 -15    5.88    3.23   0
   9  -3 -15   15.73    2.66   0
   9   3 -15   13.07    3.12   0
   8  -3 -15    8.30    2.47   0
   8   3 -15   10.85    2.49   0
   7  -3 -15    7.16    2.33   0
   7   3 -15    5.21    2.79   0
  -6  -3  15    5.44    2.56   0
   6  -3 -15    3.61    2.34   0
   6   3 -15    2.98    2.63   0
  -5  -3  15    2.60    2.05   0
   5  -3 -15    0.97    2.17   0
   5   3 -15    1.49    2.04   0
   4   3 -15    8.04    1.99   0
  -4  -3  15    5.80    2.12   0
   4  -3 -15    6.75    2.10   0
   3   3 -15   -0.08    2.48   0
  -3  -3  15    0.75    2.16   0
   3  -3 -15    0.41    2.00   0
   2   3 -15   66.15    2.51   0
  -2  -3  15   72.04    2.55   0
   2  -3 -15   67.18    2.58   0
   1   3 -15   84.34    3.09   0
  -1  -3  15   76.57    2.58   0
   1  -3 -15   81.81    2.57   0
   0   3 -15   39.57    2.40   0
   0   3  15   41.33    2.83   0
   0  -3  15   31.68    2.74   0
   0  -3 -15   28.69    2.70   0
  -1  -3 -15   18.29    2.63   0
   1   3  15   20.47    2.25   0
  -1   3 -15   20.94    2.65   0
   1  -3  15   20.36    2.64   0
  -2  -3 -15   29.64    2.68   0
   2   3  15   26.32    2.73   0
  -2   3 -15   27.17    2.23   0
   2  -3  15   30.66    2.26   0
  -3  -3 -15    8.15    2.54   0
   3   3  15   11.90    2.60   0
  -3   3 -15   11.43    2.07   0
   3  -3  15   12.99    2.58   0
  -4  -3 -15    1.97    2.54   0
   4   3  15    0.30    2.63   0
  -4   3 -15    1.53    1.94   0
   4  -3  15    3.28    2.60   0
   5   3  15    0.84    2.78   0
  -5  -3 -15   -0.14    3.15   0
   5  -3  15    1.14    2.13   0
  -5   3 -15   -1.03    2.04   0
  -6   3 -15    2.30    2.28   0
   6   3  15    2.21    3.08   0
  -6  -3 -15    2.05    2.96   0
   6  -3  15    3.68    2.38   0
  -7  -3 -15    1.32    2.92   0
  -7   3 -15    0.05    2.28   0
   7   3  15    5.01    3.04   0
   7  -3  15    5.84    2.91   0
  -8   3 -15    2.23    2.48   0
  -8  -3 -15    2.75    3.18   0
   8   3  15    6.54    3.60   0
   8  -3  15    4.55    3.10   0
   9   3  15    1.27    3.40   0
  -9   3 -15    2.20    2.65   0
  -9  -3 -15    1.16    3.83   0
   9  -3  15    2.69    3.23   0
  10  -4 -15    3.71    3.33   0
  10  -4 -15    5.75    3.21   0
  10   4 -15    3.68    2.75   0
   9  -4 -15    5.80    2.53   0
   9   4 -15    7.18    2.63   0
   8  -4 -15   -2.53    2.38   0
   8   4 -15    6.26    3.04   0
   7  -4 -15   -1.78    2.29   0
   7   4 -15    0.72    2.37   0
   6   4 -15   -0.36    2.30   0
  -6  -4  15    0.28    2.26   0
   6  -4 -15    0.51    2.74   0
   5   4 -15   -0.88    2.54   0
  -5  -4  15    0.30    2.70   0
   5  -4 -15   -0.38    2.69   0
   4   4 -15   -0.79    2.42   0
  -4  -4  15    0.58    2.46   0
   4  -4 -15    0.15    2.03   0
   3   4 -15   14.07    2.18   0
  -3  -4  15   17.25    2.46   0
   3  -4 -15   16.75    2.81   0
   2   4 -15    8.11    2.49   0
  -2  -4  15    2.90    2.51   0
   2  -4 -15    5.99    2.69   0
   1   4 -15    5.21    2.05   0
  -1  -4  15    4.48    2.11   0
   1  -4 -15    4.24    2.12   0
   0   4 -15    6.22    2.06   0
   0  -4  15    7.81    2.56   0
   0  -4 -15    4.09    2.45   0
  -1   4 -15    8.69    2.50   0
   1  -4  15    7.78    2.22   0
  -1  -4 -15    8.29    2.54   0
  -2  -4 -15    0.07    2.57   0
  -2   4 -15    3.28    2.01   0
   2  -4  15    1.06    2.07   0
  -3  -4 -15   -0.20    2.66   0
   3   4  15    0.28    2.70   0
  -3   4 -15    2.81    2.63   0
   3  -4  15   -0.83    2.20   0
   4   4  15    1.43    3.20   0
  -4  -4 -15    4.96    2.78   0
  -4   4 -15    3.58    2.17   0
   4  -4  15    5.97    2.76   0
   5   4  15    2.96    3.36   0
  -5  -4 -15    2.67    2.68   0
   5  -4  15    2.43    2.21   0
  -5   4 -15    3.54    2.16   0
  -6   4 -15    0.68    2.72   0
   6   4  15    3.36    3.50   0
  -6  -4 -15    0.65    2.91   0
   6  -4  15   -1.29    2.14   0
  -7  -4 -15    2.43    3.95   0
  -7   4 -15    5.50    2.27   0
   7   4  15    1.94    3.51   0
   7  -4  15    2.90    2.29   0
   8  -4  15   -0.06    3.11   0
   8   4  15    2.66    3.83   0
  -8   4 -15    0.66    3.06   0
  -8  -4 -15   -0.11    3.72   0
   9  -4  15    1.15    2.70   0
  -9  -4 -15    0.94    4.42   0
   9   4  15    0.15    4.50   0
  -9   4 -15   -1.34    3.25   0
  10   5 -15   -2.03    2.95   0
  10  -5 -15    0.09    2.78   0
  10  -5 -15    0.79    2.60   0
   9  -5 -15    3.91    2.61   0
   9   5 -15    1.63    2.64   0
   9  -5 -15    2.17    2.69   0
   8   5 -15   -0.63    3.32   0
   8  -5 -15    0.49    2.52   0
   7   5 -15    1.33    2.41   0
  -7  -5  15    5.61    2.93   0
   7  -5 -15    1.57    2.34   0
   6   5 -15    2.63    2.19   0
  -6  -5  15    2.81    2.33   0
   6  -5 -15    4.55    2.84   0
   5   5 -15    1.80    2.77   0
  -5  -5  15    2.69    2.81   0
   5  -5 -15    1.62    2.81   0
   4   5 -15    1.13    2.16   0
  -4  -5  15    0.71    2.21   0
   4  -5 -15    0.46    2.28   0
   3   5 -15    6.14    2.20   0
  -3  -5  15    7.38    2.04   0
   3  -5 -15    6.98    2.31   0
   2   5 -15    7.95    2.47   0
  -2  -5  15    5.82    2.62   0
   2  -5 -15    5.56    2.12   0
   1   5 -15    0.58    2.07   0
  -1  -5  15    0.69    2.18   0
   1  -5 -15    2.58    2.57   0
   0   5 -15    4.36    2.20   0
   0  -5  15    5.52    2.61   0
   0  -5 -15    4.72    2.15   0
  -1   5 -15    2.94    2.23   0
   1  -5  15    0.51    2.20   0
  -1  -5 -15    0.79    2.59   0
  -2  -5 -15    2.06    2.64   0
  -2   5 -15   -0.68    2.20   0
   2  -5  15    1.59    2.72   0
  -3  -5 -15    2.54    2.81   0
  -3   5 -15    1.21    2.17   0
   3  -5  15    3.54    2.72   0
  -4  -5 -15    3.07    3.22   0
   4  -5  15    1.08    2.25   0
  -4   5 -15    2.58    2.16   0
  -5   5 -15    3.26    2.75   0
  -5  -5 -15    0.71    3.33   0
   5  -5  15    2.73    2.81   0
  -6   5 -15    4.90    2.21   0
  -6  -5 -15    1.35    3.92   0
   6  -5  15    1.04    2.39   0
   7  -5  15    1.86    2.92   0
  -7   5 -15    2.48    2.44   0
  -7  -5 -15    1.34    4.04   0
   8  -5  15   -0.83    3.37   0
  -8  -5 -15    0.06    5.02   0
  -8   5 -15   -0.30    3.29   0
   9   6 -15    0.15    3.32   0
   9  -6 -15    1.78    2.50   0
   9  -6 -15   -1.72    2.57   0
   8   6 -15   -0.67    3.20   0
   8  -6 -15    1.73    3.21   0
   8  -6 -15    0.64    3.13   0
   7   6 -15   -0.36    2.58   0
  -7  -6  15    2.81    2.49   0
   7  -6 -15    3.99    2.92   0
   7  -6 -15    2.16    2.37   0
   6   6 -15    1.39    2.46   0
  -6  -6  15    0.53    3.06   0
   6  -6 -15   -1.28    2.41   0
   5   6 -15   -0.03    2.43   0
  -5  -6  15   -0.94    2.98   0
   5  -6 -15   -1.74    2.89   0
   4   6 -15    1.13    2.81   0
  -4  -6  15    1.30    2.80   0
   4  -6 -15    2.72    2.32   0
   3   6 -15    2.10    2.75   0
  -3  -6  15    1.65    2.84   0
   3  -6 -15    0.30    2.75   0
   2   6 -15    2.30    2.69   0
  -2  -6  15   -0.62    2.71   0
   2  -6 -15    2.57    2.27   0
   1   6 -15    2.00    2.21   0
  -1  -6  15    3.64    2.21   0
   1  -6 -15    4.77    2.73   0
   0   6 -15   12.55    2.77   0
   0  -6  15   12.63    2.37   0
   0  -6 -15   15.25    2.86   0
  -1   6 -15    0.90    2.20   0
   1  -6  15    3.78    2.77   0
  -1  -6 -15   -1.58    2.71   0
  -2  -6 -15    0.71    2.74   0
  -2   6 -15    1.15    2.22   0
   2  -6  15    3.65    2.26   0
  -3  -6 -15    4.33    2.75   0
   3  -6  15    3.26    2.23   0
  -3   6 -15    0.61    2.75   0
  -4   6 -15    3.38    2.91   0
  -4  -6 -15    4.36    3.47   0
   4  -6  15    3.43    2.41   0
  -5   6 -15    2.66    2.97   0
  -5  -6 -15    3.53    3.56   0
   5  -6  15    3.79    2.47   0
  -6  -6 -15   -0.47    4.47   0
  -6   6 -15   -0.95    3.01   0
   6  -6  15   -1.05    2.46   0
   7  -6  15    0.39    3.14   0
  -7   6 -15    0.32    3.14   0
  -7  -6 -15    2.14    5.42   0
   8  -6  15    0.47    3.24   0
  -8   6 -15    2.89    3.18   0
   8   7 -15    2.17    3.31   0
   8  -7 -15   -0.72    2.73   0
   8  -7 -15   -2.28    3.41   0
   7   7 -15    2.85    3.31   0
  -7  -7  15    3.03    3.35   0
   7  -7 -15    4.17    3.15   0
   7  -7 -15    7.78    3.12   0
   6   7 -15    2.50    2.49   0
  -6  -7  15    1.09    2.57   0
   6  -7 -15    0.49    2.50   0
   6  -7 -15    1.32    3.04   0
   5   7 -15    0.47    2.59   0
  -5  -7  15    2.31    3.13   0
   5  -7 -15    5.28    3.07   0
   5  -7 -15    2.38    2.94   0
   4   7 -15   -0.46    2.89   0
  -4  -7  15    4.61    2.41   0
   4  -7 -15    0.95    2.42   0
   3   7 -15    2.55    2.45   0
   3  -7 -15    3.85    2.45   0
  -3  -7  15    2.96    2.33   0
   2   7 -15   13.42    2.56   0
   2  -7 -15   11.92    3.01   0
  -2  -7  15   10.14    3.01   0
   1   7 -15    8.55    2.33   0
   1  -7 -15    6.88    2.90   0
  -1  -7  15    9.41    2.38   0
   0   7 -15    1.54    2.14   0
   0  -7  15    1.73    2.23   0
   0  -7 -15    2.06    2.87   0
   1  -7  15   -1.72    2.78   0
  -1   7 -15    0.20    2.68   0
  -1  -7 -15    0.43    2.95   0
  -2  -7 -15    0.83    3.41   0
   2  -7  15   -0.81    2.89   0
  -2   7 -15    0.18    2.34   0
  -3   7 -15    3.48    2.37   0
  -3  -7 -15    0.21    3.51   0
   3  -7  15    1.92    2.94   0
  -4   7 -15    3.91    2.44   0
  -4  -7 -15    5.49    3.94   0
   4  -7  15    5.60    2.47   0
  -5   7 -15   -0.44    3.07   0
  -5  -7 -15    0.09    4.57   0
   5  -7  15    0.47    2.46   0
   6  -7  15    2.58    3.23   0
  -6  -7 -15    1.34    7.11   0
  -6   7 -15    0.22    2.59   0
  -6  -7 -15    0.07    6.85   0
   7  -7  15   -1.25    2.66   0
  -7   7 -15   -0.12    2.65   0
   7  -8 -15   -2.62    3.20   0
  -7  -8  15    2.42    3.45   0
   7   8 -15    2.21    3.46   0
   7  -8 -15    0.94    2.69   0
   6  -8 -15    3.26    3.15   0
  -6  -8  15    1.33    3.36   0
   6   8 -15    0.95    3.36   0
   6  -8 -15    2.11    2.60   0
  -5  -8  15    1.24    3.11   0
   5   8 -15    1.35    2.60   0
   5  -8 -15    2.01    2.55   0
   5  -8 -15    2.20    2.54   0
   4  -8 -15   -0.18    3.13   0
  -4  -8  15    1.08    3.22   0
   4  -8 -15    0.68    3.21   0
   4   8 -15    2.71    3.07   0
   3  -8 -15    4.04    3.08   0
   3  -8 -15    0.14    3.03   0
  -3  -8  15    3.32    3.03   0
   3   8 -15    2.74    3.06   0
   2  -8 -15    0.29    2.31   0
   2  -8 -15    0.98    2.82   0
  -2  -8  15   -0.64    2.45   0
   2   8 -15    2.31    2.49   0
   1  -8 -15    2.97    3.03   0
   1  -8 -15    1.04    3.13   0
  -1  -8  15   -0.34    2.95   0
   1   8 -15    0.08    2.49   0
   0  -8 -15    2.42    2.93   0
   0  -8  15    4.86    2.99   0
   0  -8 -15    2.77    3.07   0
   0   8 -15    4.02    2.92   0
  -1  -8 -15    1.60    3.14   0
   1  -8  15    0.17    2.49   0
  -1  -8 -15    1.32    3.21   0
  -1   8 -15    5.19    2.99   0
  -2  -8 -15    3.85    3.85   0
  -2   8 -15    1.82    2.45   0
  -2  -8 -15    2.88    3.57   0
   2  -8  15    0.88    2.50   0
  -3   8 -15   -1.41    2.49   0
  -3  -8 -15    0.01    4.19   0
  -3  -8 -15    2.41    4.07   0
   3  -8  15    6.48    3.04   0
  -4   8 -15    2.59    2.59   0
  -4  -8 -15   -0.52    4.68   0
  -4  -8 -15    1.55    4.75   0
   4  -8  15    2.35    2.56   0
  -5   8 -15    2.32    3.23   0
   5  -8  15    1.30    2.64   0
  -5  -9  15    4.28    3.43   0
   5  -9 -15    0.34    3.51   0
   5   9 -15   -1.14    3.49   0
   5  -9 -15   -1.71    3.28   0
   4  -9 -15    2.73    2.72   0
  -4  -9  15    0.95    3.50   0
   4   9 -15    1.24    2.73   0
   4  -9 -15    0.50    3.36   0
   3  -9 -15    0.53    3.18   0
   3  -9 -15    2.43    2.69   0
  -3  -9  15   -0.82    3.43   0
   3   9 -15    2.19    2.74   0
   2  -9 -15    0.04    3.19   0
   2  -9 -15    1.02    3.26   0
  -2  -9  15    1.89    3.25   0
   2   9 -15    4.16    3.21   0
   1  -9 -15    1.12    3.29   0
   1  -9 -15    1.82    3.32   0
  -1  -9  15    5.10    3.14   0
   1   9 -15    1.65    3.08   0
   0  -9 -15   -0.17    3.92   0
   0  -9  15    1.18    3.17   0
   0  -9 -15    0.46    3.50   0
   0   9 -15    3.76    2.54   0
  -1   9 -15   -0.70    2.59   0
   1  -9  15    0.89    2.57   0
  -1  -9 -15   -0.27    3.23   0
  -1  -9 -15    0.26    3.65   0
  -2  -9 -15   -0.93    3.94   0
  -2   9 -15    0.14    2.60   0
  -2  -9 -15    0.65    4.30   0
   2  -9  15    0.73    2.67   0
  -3  -9 -15   -0.31    4.88   0
  -3   9 -15    3.90    3.25   0
  -3  -9 -15    2.31    4.39   0
   3  -9  15    0.79    3.15   0
  10   0 -16    0.39    3.23   0
   8   0 -16    6.50    2.34   0
   6   0 -16   15.86    2.42   0
  -4   0  16    2.55    2.54   0
   4   0 -16    0.92    2.08   0
  -2   0  16   10.87    2.11   0
   2   0 -16    7.36    2.16   0
   0   0 -16    3.35    2.00   0
   0   0  16    4.11    2.47   0
  -2   0 -16    1.52    2.09   0
   2   0  16    2.40    2.45   0
  -4   0 -16    2.81    2.09   0
   4   0  16    3.41    2.64   0
   6   0  16   -0.00    2.77   0
  -6   0 -16    1.14    2.82   0
  -8   0 -16    0.35    3.10   0
   8   0  16    5.92    3.12   0
  11  -1 -16    0.35    3.44   0
  11   1 -16    0.35    2.67   0
  10  -1 -16    0.46    2.46   0
  10   1 -16    0.48    3.17   0
   9  -1 -16    2.48    3.09   0
   9   1 -16   -0.07    2.43   0
   8  -1 -16    1.97    2.98   0
   8   1 -16   -0.70    2.78   0
   7  -1 -16   -1.18    2.32   0
   7   1 -16   -0.86    2.24   0
   6  -1 -16    0.99    2.36   0
   6   1 -16    3.20    2.25   0
  -5  -1  16    0.57    2.16   0
   5  -1 -16    1.97    2.19   0
   5   1 -16    3.53    2.70   0
  -4  -1  16   -1.72    2.48   0
   4  -1 -16    0.31    2.08   0
   4   1 -16   -0.22    2.01   0
  -3   1  16    1.57    2.58   0
  -3  -1  16   -0.30    2.08   0
   3  -1 -16    2.30    2.54   0
   3   1 -16   -0.80    2.50   0
   2   1 -16    2.76    2.10   0
  -2   1  16    2.32    2.55   0
  -2  -1  16    1.55    2.55   0
   2  -1 -16    3.00    2.50   0
   1   1 -16    5.47    2.58   0
  -1   1  16    7.44    2.50   0
  -1  -1  16    4.21    2.16   0
   1  -1 -16    7.72    2.07   0
   0  -1 -16   -0.26    2.54   0
   0   1 -16    0.79    2.03   0
   0   1  16    1.86    1.99   0
   0  -1  16    2.79    2.06   0
  -1  -1 -16    0.74    2.15   0
  -1   1 -16    1.96    1.96   0
   1   1  16    1.70    2.04   0
   1  -1  16   -2.53    2.51   0
  -2  -1 -16    4.44    2.13   0
  -2   1 -16    2.33    2.00   0
   2   1  16    4.52    2.70   0
   2  -1  16    3.90    2.02   0
  -3  -1 -16    0.54    2.13   0
  -3   1 -16    3.37    2.54   0
   3   1  16    1.04    2.54   0
   3  -1  16    3.57    2.56   0
  -4  -1 -16    1.24    2.51   0
   4   1  16    0.63    2.69   0
  -4   1 -16    2.88    2.62   0
   4  -1  16   -1.42    2.33   0
   5   1  16    1.26    2.24   0
  -5  -1 -16    1.16    2.68   0
  -5   1 -16    2.28    2.19   0
   5  -1  16   -0.27    2.82   0
   6   1  16    4.91    2.74   0
   6  -1  16    2.42    2.81   0
  -6  -1 -16    4.38    2.91   0
  -6   1 -16    5.23    2.73   0
  -7  -1 -16    2.81    2.32   0
  -7   1 -16    1.16    2.98   0
   7   1  16    2.51    2.94   0
   7  -1  16    2.52    2.98   0
  -8  -1 -16   -0.16    3.04   0
  -8   1 -16    1.71    3.02   0
   8   1  16    1.55    3.12   0
   8  -1  16    0.55    3.13   0
  -9   1 -16    0.50    2.65   0
  -9  -1 -16   -1.95    3.23   0
   9   1  16    1.11    3.29   0
   9  -1  16   -0.78    3.33   0
  10  -2 -16    1.53    2.47   0
  10   2 -16   -3.71    3.16   0
   9  -2 -16    0.07    3.15   0
   9   2 -16    5.51    3.05   0
   8  -2 -16    4.68    2.99   0
   8   2 -16    0.02    2.50   0
   7  -2 -16   -0.51    2.33   0
   7   2 -16    1.19    2.68   0
   6  -2 -16    2.90    2.77   0
   6   2 -16    4.77    2.70   0
  -5  -2  16    0.59    2.58   0
   5  -2 -16    0.24    2.18   0
   5   2 -16    1.31    2.14   0
  -4  -2  16    5.96    2.17   0
   4  -2 -16   -0.04    2.63   0
   4   2 -16   -0.11    2.16   0
   3   2 -16    3.51    2.03   0
  -3  -2  16    3.08    2.13   0
   3  -2 -16    0.32    2.01   0
   2   2 -16   29.09    2.25   0
  -2  -2  16   24.07    2.27   0
   2  -2 -16   26.92    2.31   0
   1   2 -16    1.25    2.08   0
  -1   2  16   -2.72    2.12   0
  -1  -2  16   -0.41    2.63   0
   1  -2 -16    4.87    2.61   0
   0   2 -16    2.48    2.04   0
   0   2  16    2.35    2.70   0
   0  -2  16    1.10    2.58   0
   0  -2 -16    3.80    2.60   0
  -1  -2 -16   -0.08    2.14   0
  -1   2 -16    0.49    2.04   0
   1   2  16    1.56    2.10   0
   1  -2  16    4.12    2.50   0
  -2  -2 -16    2.07    2.12   0
  -2   2 -16    3.99    2.47   0
   2   2  16    1.76    2.63   0
   2  -2  16    2.36    2.04   0
  -3  -2 -16   -0.30    2.38   0
   3   2  16    2.32    2.54   0
  -3   2 -16    0.63    1.94   0
   3  -2  16   -0.40    2.04   0
  -4  -2 -16    1.49    2.65   0
   4   2  16   -1.01    2.75   0
  -4   2 -16    2.40    2.07   0
   4  -2  16    0.95    2.13   0
   5   2  16    2.12    2.75   0
  -5  -2 -16    0.62    2.71   0
   5  -2  16    1.35    2.25   0
  -5   2 -16    2.82    2.66   0
   6   2  16    4.37    2.98   0
   6  -2  16    1.10    2.36   0
  -6  -2 -16    2.65    2.76   0
  -6   2 -16    4.41    2.85   0
  -7  -2 -16    1.00    3.41   0
  -7   2 -16    2.80    2.33   0
   7   2  16    2.11    3.08   0
   7  -2  16    5.38    3.07   0
  -8  -2 -16   -0.36    3.25   0
  -8   2 -16    4.14    3.08   0
   8   2  16    2.74    3.23   0
   8  -2  16    0.34    2.54   0
  -9   2 -16    0.54    3.28   0
   9   2  16    1.72    3.50   0
  -9  -2 -16   -1.17    3.91   0
   9  -2  16    4.52    3.36   0
  10  -3 -16    1.99    3.29   0
  10   3 -16    1.56    3.37   0
   9  -3 -16    4.97    2.66   0
   9   3 -16    8.45    3.17   0
   8  -3 -16   10.30    2.48   0
   8   3 -16    6.20    2.99   0
   7  -3 -16    1.46    2.39   0
   7   3 -16    1.71    2.90   0
  -6  -3  16    1.85    2.78   0
   6  -3 -16    2.09    2.27   0
   6   3 -16    0.98    2.76   0
   5   3 -16    4.22    2.13   0
  -5  -3  16    2.61    2.65   0
   5  -3 -16    1.88    2.36   0
   4   3 -16   19.30    2.77   0
  -4  -3  16   21.72    2.30   0
   4  -3 -16   21.36    2.83   0
   3   3 -16    3.01    2.11   0
  -3  -3  16    1.39    2.11   0
   3  -3 -16    4.13    2.02   0
   2   3 -16   19.95    2.18   0
  -2  -3  16   23.34    2.68   0
   2  -3 -16   18.52    2.35   0
   1   3 -16    6.54    2.11   0
  -1  -3  16    8.66    2.63   0
   1  -3 -16    8.20    2.78   0
   0   3 -16    2.93    2.07   0
   0   3  16    2.27    2.77   0
   0  -3  16    3.97    2.09   0
   0  -3 -16    3.65    2.72   0
  -1  -3 -16    0.39    2.60   0
   1   3  16    2.53    2.44   0
  -1   3 -16    0.82    2.53   0
   1  -3  16    2.06    2.54   0
  -2  -3 -16    1.15    2.50   0
   2   3  16    4.73    2.66   0
  -2   3 -16    0.56    2.11   0
   2  -3  16    3.17    2.12   0
  -3  -3 -16    2.67    2.66   0
   3   3  16   -1.12    2.71   0
  -3   3 -16    1.71    2.18   0
   3  -3  16    0.87    2.14   0
  -4  -3 -16    3.21    2.64   0
   4   3  16    1.63    2.63   0
  -4   3 -16    1.64    2.26   0
   4  -3  16    0.80    2.72   0
   5   3  16    5.93    2.89   0
  -5  -3 -16    8.60    3.29   0
   5  -3  16    6.87    2.30   0
  -5   3 -16    6.57    2.79   0
  -6   3 -16    8.59    2.98   0
   6   3  16   10.62    3.58   0
  -6  -3 -16    8.46    3.05   0
   6  -3  16   11.52    2.52   0
  -7  -3 -16    1.21    3.02   0
  -7   3 -16    2.30    2.91   0
   7   3  16    1.34    3.17   0
   7  -3  16    3.20    2.93   0
  -8   3 -16    4.19    3.14   0
  -8  -3 -16    4.83    3.87   0
   8   3  16    1.86    3.21   0
   8  -3  16    4.80    3.09   0
   9   3  16    0.12    4.00   0
  -9   3 -16    0.35    3.32   0
  -9  -3 -16    0.63    3.83   0
   9  -3  16   -0.79    3.37   0
  10  -4 -16    3.94    3.44   0
  10  -4 -16    1.24    3.25   0
  10   4 -16    1.45    3.46   0
   9  -4 -16    4.31    2.69   0
   9   4 -16    6.36    3.33   0
   8  -4 -16    3.24    3.06   0
   8   4 -16    3.54    2.66   0
   7   4 -16    9.15    3.05   0
   7  -4 -16    9.32    2.53   0
   6   4 -16    5.58    2.77   0
  -6  -4  16    3.61    2.39   0
   6  -4 -16    5.40    2.73   0
   5   4 -16    1.19    2.34   0
  -5  -4  16    5.80    2.22   0
   5  -4 -16    4.51    2.73   0
   4   4 -16   -1.24    2.66   0
  -4  -4  16    0.13    2.72   0
   4  -4 -16    0.14    2.08   0
   3   4 -16   -0.07    2.71   0
  -3  -4  16    0.68    2.71   0
   3  -4 -16    0.06    2.66   0
   2   4 -16   -0.83    2.15   0
  -2  -4  16    1.13    2.20   0
   2  -4 -16   -1.42    2.26   0
   1   4 -16    0.13    2.60   0
  -1  -4  16    0.08    2.18   0
   1  -4 -16   -0.43    2.88   0
   0   4 -16    6.08    2.65   0
   0  -4  16    7.89    2.25   0
   0  -4 -16    6.60    2.64   0
  -1   4 -16    7.23    2.61   0
   1  -4  16    5.10    2.23   0
  -1  -4 -16    7.48    2.67   0
  -2  -4 -16    1.68    2.64   0
  -2   4 -16    1.42    2.16   0
   2  -4  16    4.31    2.25   0
  -3  -4 -16    0.45    3.07   0
   3   4  16    1.58    2.75   0
  -3   4 -16   -1.19    2.28   0
   3  -4  16    2.24    2.21   0
   4   4  16    7.68    3.00   0
  -4  -4 -16    7.28    3.32   0
  -4   4 -16    6.14    2.22   0
   4  -4  16    5.93    2.18   0
   5   4  16    1.09    3.19   0
  -5  -4 -16    0.08    2.95   0
   5  -4  16   -0.01    2.27   0
  -5   4 -16    1.67    2.24   0
  -6   4 -16   -0.34    2.34   0
   6   4  16    3.50    3.59   0
  -6  -4 -16    0.61    3.46   0
   6  -4  16    0.33    2.39   0
  -7  -4 -16    0.05    3.76   0
  -7   4 -16   -0.88    3.03   0
   7   4  16    0.45    3.80   0
   7  -4  16    3.53    3.06   0
   8   4  16    2.61    4.11   0
  -8   4 -16    0.49    2.65   0
  -8  -4 -16    2.13    3.83   0
   8  -4  16   -0.31    3.25   0
   9   5 -16    0.05    2.74   0
   9  -5 -16    2.86    2.77   0
   9  -5 -16    2.57    2.67   0
   8   5 -16    0.85    3.17   0
   8  -5 -16    2.15    2.67   0
   7   5 -16    1.75    2.55   0
  -7  -5  16    3.32    3.06   0
   7  -5 -16    3.60    2.49   0
   6   5 -16   -0.16    2.44   0
  -6  -5  16    0.57    2.96   0
   6  -5 -16    2.41    2.96   0
   5   5 -16   -0.16    2.28   0
  -5  -5  16    0.47    2.31   0
   5  -5 -16    2.76    2.87   0
   4   5 -16    0.83    2.33   0
  -4  -5  16    1.18    2.32   0
   4  -5 -16   -0.95    2.30   0
   3   5 -16    1.89    2.72   0
  -3  -5  16    0.97    2.73   0
   3  -5 -16    0.10    2.34   0
   2   5 -16    0.95    2.23   0
  -2  -5  16   -0.58    2.27   0
   2  -5 -16    3.20    2.15   0
   1   5 -16    0.03    2.23   0
  -1  -5  16    1.86    2.77   0
   1  -5 -16    3.15    2.72   0
   0   5 -16    0.49    2.26   0
   0  -5  16    1.68    2.26   0
   0  -5 -16    0.76    2.73   0
  -1   5 -16    0.58    2.66   0
   1  -5  16    0.87    2.18   0
  -1  -5 -16    4.30    2.73   0
  -2  -5 -16    2.66    2.88   0
  -2   5 -16   -0.33    2.71   0
   2  -5  16    1.78    2.27   0
  -3  -5 -16    0.70    2.92   0
  -3   5 -16    2.97    2.74   0
   3  -5  16    1.41    2.27   0
  -4  -5 -16    1.78    2.95   0
   4  -5  16    2.50    2.84   0
  -4   5 -16    1.70    2.31   0
  -5   5 -16    2.98    2.34   0
  -5  -5 -16    3.71    3.45   0
   5  -5  16    1.84    2.89   0
  -6   5 -16   -0.78    2.40   0
   6  -5  16    1.27    2.43   0
  -6  -5 -16   -0.94    3.56   0
  -7  -5 -16    1.75    4.26   0
  -7   5 -16   -0.27    3.10   0
   7  -5  16    0.45    3.20   0
  -8   5 -16   -1.40    2.69   0
  -8  -5 -16    0.82    4.88   0
   8  -5  16    1.69    3.35   0
   8  -6 -16   -1.21    3.05   0
   8   6 -16    0.24    3.41   0
   8  -6 -16    1.92    3.26   0
   7   6 -16    0.50    3.25   0
  -7  -6  16   -0.56    2.70   0
   7  -6 -16    0.69    3.12   0
   7  -6 -16    3.40    2.51   0
   6   6 -16    3.90    3.12   0
  -6  -6  16    0.80    3.12   0
   6  -6 -16    1.32    2.55   0
   5   6 -16   -0.28    2.97   0
  -5  -6  16    5.46    2.99   0
   5  -6 -16   -0.45    2.43   0
   4   6 -16   -1.48    2.32   0
  -4  -6  16   -0.89    2.84   0
   4  -6 -16   -0.82    2.98   0
   3   6 -16    1.38    2.37   0
  -3  -6  16    0.93    2.25   0
   3  -6 -16    2.54    2.95   0
   2   6 -16    0.93    2.18   0
  -2  -6  16    6.18    2.77   0
   2  -6 -16    4.25    2.90   0
   1   6 -16    3.26    2.33   0
  -1  -6  16    4.06    2.41   0
   1  -6 -16    2.92    2.85   0
   0   6 -16    1.78    2.25   0
   0  -6  16    4.56    2.25   0
   0  -6 -16    1.62    2.82   0
  -1   6 -16    1.17    2.23   0
   1  -6  16    4.18    2.27   0
  -1  -6 -16    1.95    2.78   0
  -2  -6 -16   -0.31    2.93   0
  -2   6 -16    0.20    2.86   0
   2  -6  16    2.02    2.83   0
  -3  -6 -16    0.79    3.47   0
   3  -6  16    5.46    2.42   0
  -3   6 -16    4.43    2.38   0
  -4   6 -16    4.29    2.43   0
  -4  -6 -16    1.48    3.50   0
   4  -6  16    5.72    3.04   0
  -5   6 -16    1.33    2.41   0
  -5  -6 -16    2.43    3.71   0
   5  -6  16   -4.99    3.07   0
  -6  -6 -16   -1.03    4.33   0
  -6   6 -16   -0.26    2.70   0
   6  -6  16    2.62    2.64   0
  -7   6 -16    2.46    2.72   0
  -7  -6 -16    0.07    5.34   0
   7  -6  16    3.53    3.33   0
   7  -7 -16    4.35    3.24   0
   7   7 -16   -1.31    3.43   0
  -7  -7  16    1.02    2.94   0
   7  -7 -16    1.05    3.33   0
   6  -7 -16    0.99    3.11   0
   6   7 -16    2.00    3.35   0
  -6  -7  16    4.84    3.26   0
   6  -7 -16    4.20    2.69   0
   5  -7 -16   -0.70    2.98   0
   5   7 -16    0.35    3.11   0
  -5  -7  16    3.20    3.14   0
   5  -7 -16    1.03    2.57   0
   4   7 -16    0.83    3.02   0
  -4  -7  16   -0.16    2.92   0
   4  -7 -16    2.06    2.59   0
   3   7 -16    2.41    2.43   0
  -3  -7  16    2.95    3.00   0
   3  -7 -16   -2.51    3.25   0
   2   7 -16    1.79    2.36   0
  -2  -7  16    2.44    2.49   0
   2  -7 -16    2.61    2.51   0
   1   7 -16    4.08    2.95   0
  -1  -7  16    4.67    2.38   0
   1  -7 -16    5.53    3.01   0
   0   7 -16    0.36    2.27   0
   0  -7  16    1.52    2.40   0
   0  -7 -16    0.86    2.91   0
   1  -7  16    0.88    2.37   0
  -1   7 -16    4.71    2.38   0
  -1  -7 -16    3.54    3.02   0
  -2  -7 -16    1.84    3.64   0
   2  -7  16    3.77    2.46   0
  -2   7 -16    0.47    2.40   0
  -3   7 -16    0.82    2.45   0
  -3  -7 -16    2.62    3.67   0
   3  -7  16   -0.32    2.46   0
  -4   7 -16    2.34    2.57   0
  -4  -7 -16    0.92    3.76   0
   4  -7  16    5.18    2.67   0
  -5   7 -16    3.62    2.61   0
  -5  -7 -16    3.91    4.76   0
   5  -7  16    3.25    2.65   0
  -6   7 -16    1.24    3.41   0
  -6  -7 -16    1.07    6.16   0
   6  -7  16    3.18    2.80   0
  -6  -8  16   -0.42    3.02   0
   6   8 -16    1.44    3.47   0
   6  -8 -16    0.52    3.36   0
   6  -8 -16   -1.85    3.59   0
  -5  -8  16    1.45    3.38   0
   5   8 -16   -1.57    2.71   0
   5  -8 -16   -3.31    2.73   0
   5  -8 -16   -0.96    2.65   0
   4  -8 -16    2.77    3.16   0
  -4  -8  16   -0.49    3.26   0
   4   8 -16    0.72    2.74   0
   4  -8 -16   -0.48    3.35   0
  -3  -8  16    2.54    2.65   0
   3  -8 -16   -1.28    3.07   0
   3   8 -16   -0.96    3.13   0
   3  -8 -16    1.16    3.34   0
   2  -8 -16    1.36    3.11   0
  -2  -8  16    0.32    3.28   0
   2   8 -16    0.52    2.65   0
   2  -8 -16   -2.17    3.24   0
  -1  -8  16    0.39    3.13   0
   1  -8 -16    2.92    3.16   0
   1   8 -16    2.19    3.10   0
   1  -8 -16    0.92    3.09   0
   0  -8 -16    2.04    3.11   0
   0  -8  16    1.49    2.44   0
   0  -8 -16    5.00    3.20   0
   0   8 -16    0.19    2.42   0
  -1  -8 -16    1.04    3.69   0
   1  -8  16    3.80    3.03   0
  -1   8 -16    3.84    2.52   0
  -1  -8 -16    3.29    3.85   0
  -2   8 -16    3.83    2.57   0
  -2  -8 -16    1.24    3.93   0
  -2  -8 -16    3.50    3.83   0
   2  -8  16    0.44    3.20   0
  -3   8 -16    1.24    3.10   0
  -3  -8 -16    1.07    4.36   0
  -3  -8 -16    1.92    4.25   0
   3  -8  16    0.93    2.78   0
  -4  -8 -16   -0.53    4.84   0
  -4   8 -16    1.15    3.32   0
  -4  -8 -16    3.34    4.95   0
   4  -8  16   -0.99    3.32   0
   3  -9 -16   -1.10    3.42   0
  -3  -9  16   -0.67    3.47   0
   3  -9 -16   -0.15    3.34   0
   3   9 -16    4.07    3.52   0
   2  -9 -16   -0.51    3.28   0
  -2  -9  16    0.49    3.36   0
   2  -9 -16    4.65    3.37   0
   2   9 -16    4.58    2.69   0
   1  -9 -16    3.29    3.75   0
  -1  -9  16   -2.02    3.35   0
   1  -9 -16   -0.01    3.42   0
   1   9 -16    0.50    2.72   0
   0  -9 -16   -0.78    3.44   0
   0  -9  16    1.74    3.41   0
   0  -9 -16    0.36    3.44   0
   0   9 -16    0.70    2.75   0
  -1   9 -16    1.02    3.41   0
  -1  -9 -16    0.94    3.45   0
   1  -9  16    2.18    3.40   0
  -1  -9 -16    2.71    3.48   0
  -2  -9 -16   -0.83    4.65   0
  -2   9 -16    0.06    2.72   0
   2  -9  16    1.19    3.40   0
  -2  -9 -16   -0.10    4.06   0
   9   0 -17    0.72    3.00   0
   7   0 -17    2.70    2.30   0
   5   0 -17    7.29    2.84   0
  -3   0  17   17.79    2.69   0
   3   0 -17   13.03    2.75   0
   1   0 -17    4.08    2.05   0
  -1   0  17    4.79    2.14   0
  -1   0 -17    0.08    2.41   0
   1   0  17    0.97    2.49   0
  -3   0 -17   17.13    2.79   0
   3   0  17   15.86    2.89   0
   5   0  17    5.60    2.90   0
  -5   0 -17    3.51    2.24   0
  -7   0 -17    2.08    3.07   0
   7   0  17    7.16    3.15   0
  -9   0 -17    0.42    3.34   0
   9   0  17    1.75    3.37   0
  10  -1 -17   -2.66    3.23   0
  10   1 -17    1.32    3.29   0
   9  -1 -17    0.29    2.55   0
   9   1 -17    5.31    3.07   0
   8  -1 -17    3.40    2.54   0
   8   1 -17    4.72    3.00   0
   7  -1 -17    4.79    2.93   0
   7   1 -17    0.80    2.26   0
   6  -1 -17    4.42    2.81   0
   6   1 -17    3.68    2.35   0
  -5  -1  17    2.52    2.26   0
   5  -1 -17    0.59    2.24   0
   5   1 -17    4.11    2.31   0
  -4  -1  17   -0.19    2.17   0
   4  -1 -17    2.15    2.74   0
   4   1 -17   -0.41    2.24   0
  -3   1  17   28.56    2.33   0
  -3  -1  17   25.73    2.40   0
   3  -1 -17   22.99    2.31   0
   3   1 -17   26.10    2.34   0
   2   1 -17   18.14    2.28   0
  -2   1  17   18.96    2.20   0
  -2  -1  17   22.97    2.69   0
   2  -1 -17   20.31    2.64   0
   1   1 -17   -0.58    2.12   0
  -1   1  17   -0.24    2.51   0
  -1  -1  17    5.26    2.56   0
   1  -1 -17   -0.88    2.52   0
   0  -1 -17    1.21    2.65   0
   0   1 -17    1.15    1.97   0
   0   1  17   -0.25    2.07   0
   0  -1  17    0.95    2.03   0
  -1  -1 -17   20.14    2.80   0
  -1   1 -17   17.21    2.20   0
   1   1  17   17.84    2.67   0
   1  -1  17   22.35    2.67   0
  -2  -1 -17   -1.40    2.25   0
  -2   1 -17    2.59    2.00   0
   2   1  17   -0.07    2.84   0
   2  -1  17    2.96    2.04   0
  -3  -1 -17    4.18    2.13   0
  -3   1 -17    1.41    2.10   0
   3   1  17    3.36    2.88   0
   3  -1  17    3.73    2.15   0
  -4  -1 -17   -0.03    2.15   0
   4   1  17    0.49    2.77   0
  -4   1 -17    2.43    2.72   0
   4  -1  17    0.81    2.79   0
   5   1  17    0.94    2.82   0
  -5  -1 -17   -1.03    2.78   0
   5  -1  17    0.29    2.30   0
  -5   1 -17    0.89    2.25   0
   6   1  17    1.27    2.81   0
   6  -1  17    1.78    2.35   0
  -6  -1 -17   -0.34    2.18   0
  -6   1 -17   -0.24    2.89   0
  -7  -1 -17    3.39    2.97   0
  -7   1 -17    2.44    2.67   0
   7   1  17    1.82    3.03   0
   7  -1  17    3.40    3.02   0
  -8   1 -17    0.95    3.20   0
  -8  -1 -17    1.27    3.18   0
   8   1  17   -1.73    3.12   0
   8  -1  17    2.37    3.15   0
  -9   1 -17    3.06    3.43   0
  -9  -1 -17   -0.77    3.41   0
   9   1  17    0.20    3.49   0
   9  -1  17    0.54    3.50   0
  10  -2 -17    0.53    3.36   0
  10   2 -17    2.41    3.28   0
   9  -2 -17    0.22    2.62   0
   9   2 -17    4.17    3.18   0
   8  -2 -17    0.75    2.47   0
   8   2 -17    2.67    3.02   0
   7  -2 -17    1.51    2.98   0
   7   2 -17    0.67    2.20   0
   6  -2 -17    7.56    2.35   0
   6   2 -17    8.76    2.31   0
  -5  -2  17    0.54    2.23   0
   5  -2 -17   -0.75    2.82   0
   5   2 -17    2.78    2.74   0
   4   2 -17    6.04    2.83   0
  -4  -2  17    8.29    2.76   0
   4  -2 -17    3.40    2.30   0
   3   2 -17    2.76    2.71   0
  -3  -2  17    2.10    2.18   0
   3  -2 -17    4.55    2.55   0
   2   2 -17    1.12    2.16   0
  -2  -2  17    2.32    2.20   0
   2  -2 -17    4.39    2.09   0
   1   2 -17   11.97    2.28   0
  -1   2  17   17.08    2.91   0
  -1  -2  17   16.07    2.29   0
   1  -2 -17   12.47    2.63   0
   0  -2 -17    8.78    2.63   0
   0   2 -17    8.46    2.19   0
   0   2  17    5.44    2.77   0
   0  -2  17    7.85    2.17   0
  -1  -2 -17    2.49    2.70   0
[truncated: 425,115 more chars]
