# Supplementary material for: Polymorphism of 2-(5-benzyl-6-oxo-3-phenyl-1,6-di­hydro­pyridazin-1-yl)acetic acid with two monoclinic modifications: crystal structures and Hirshfeld surface analyses
Source: Acta Crystallogr E Crystallogr Commun. 2020 Feb 25;76(Pt 3):432–7. doi: 10.1107/S2056989020002406 (PMC7057381; doi:10.1107/S2056989020002406)
Supplement: Supplementary file 2 [file e-76-00432-Isup2.hkl]

data_I                                                                          
_shelx_title ' shelxt_a.res in P2(1)/n'                                         
_shelx_refln_list_code          4                                               
_shelx_F_calc_maximum      172.10                                               
_exptl_crystal_F_000       672.00                                               
_reflns_d_resolution_high  0.7166                                               
                                                                                
loop_                                                                           
 _space_group_symop_operation_xyz                                               
 'x, y, z'                                                                      
 '-x+1/2, y+1/2, -z+1/2'                                                        
 '-x, -y, -z'                                                                   
 'x-1/2, -y-1/2, z-1/2'                                                         
                                                                                
_cell_length_a    10.5500                                                       
_cell_length_b     9.3679                                                       
_cell_length_c    16.5606                                                       
_cell_angle_alpha  90.000                                                       
_cell_angle_beta   93.886                                                       
_cell_angle_gamma  90.000                                                       
                                                                                
_shelx_F_squared_multiplier     1.000                                           
                                                                                
loop_                                                                           
 _refln_index_h                                                                 
 _refln_index_k                                                                 
 _refln_index_l                                                                 
 _refln_F_squared_calc                                                          
 _refln_F_squared_meas                                                          
 _refln_F_squared_sigma                                                         
 _refln_observed_status                                                         
   2   0   0       1843.15       1836.76        28.83 o                         
   4   0   0        129.85        139.46         7.62 o                         
   6   0   0        894.89       1035.99        12.32 o                         
   8   0   0          0.32          2.58         4.83 o                         
  10   0   0        292.53        268.31         8.10 o                         
  12   0   0         13.59          7.78         6.94 o                         
  14   0   0          0.28          7.86         8.54 o                         
   1   1   0       5698.40       5582.57        29.27 o                         
   2   1   0       6466.26       6651.03        25.98 o                         
   3   1   0        549.03        567.53         7.08 o                         
   4   1   0          3.13          4.12         3.37 o                         
   5   1   0        940.81       1001.79         8.73 o                         
   6   1   0        107.92         91.97         4.34 o                         
   7   1   0          4.53          6.88         3.59 o                         
   8   1   0         46.24         48.95         3.87 o                         
   9   1   0          1.53          7.83         4.17 o                         
  10   1   0          2.51          3.27         4.01 o                         
  11   1   0          1.00          1.19         4.81 o                         
  12   1   0          2.87          5.25         4.42 o                         
  13   1   0          5.40          6.38         5.57 o                         
  14   1   0          4.11          6.85         5.01 o                         
   0   2   0       8344.19       7600.83        75.35 o                         
   1   2   0       8038.10       7570.68       143.88 o                         
   2   2   0         27.58         31.64         3.84 o                         
   3   2   0        240.25        267.55         5.69 o                         
   4   2   0       2283.55       2281.26        35.07 o                         
   5   2   0        388.30        425.34         9.49 o                         
   6   2   0        369.54        350.90         7.62 o                         
   7   2   0         53.32         58.03         3.97 o                         
   8   2   0          8.05         10.11         4.49 o                         
   9   2   0         66.16         65.78         4.65 o                         
  10   2   0         35.30         42.00         4.39 o                         
  11   2   0         24.93         26.76         4.39 o                         
  12   2   0         32.54         39.85         4.86 o                         
  13   2   0          1.94          1.73         4.38 o                         
  14   2   0          0.90         -0.58         5.21 o                         
   1   3   0        153.83        158.88         4.40 o                         
   2   3   0          8.16         18.53         3.78 o                         
   3   3   0         23.13         26.93         3.87 o                         
   4   3   0        285.62        252.99         4.72 o                         
   5   3   0         63.73         68.08         3.45 o                         
   6   3   0          0.58         -0.56         3.03 o                         
   7   3   0         14.79         19.06         3.52 o                         
   8   3   0         36.64         33.20         4.14 o                         
   9   3   0          0.99          3.95         3.64 o                         
  10   3   0         22.11         20.07         4.00 o                         
  11   3   0          0.82         -1.27         3.94 o                         
  12   3   0          2.08          3.33         4.69 o                         
  13   3   0          5.18          5.05         5.35 o                         
  14   3   0          7.84          9.13         5.23 o                         
   0   4   0         58.66         56.04         4.52 o                         
   1   4   0         92.29         86.42         3.20 o                         
   2   4   0        422.28        431.03         6.91 o                         
   3   4   0        565.93        517.89         6.25 o                         
   4   4   0        489.56        479.25         5.66 o                         
   5   4   0         49.90         56.13         3.56 o                         
   6   4   0        188.71        184.45         3.92 o                         
   7   4   0          3.05          8.14         4.42 o                         
   8   4   0        340.41        348.51         7.60 o                         
   9   4   0         22.72         19.21         4.09 o                         
  10   4   0         13.68         16.64         4.86 o                         
  11   4   0         20.12         20.79         5.13 o                         
  12   4   0          1.72          4.63         5.30 o                         
  13   4   0         14.65         11.07         6.10 o                         
   1   5   0         14.46          3.73         2.86 o                         
   2   5   0          4.02          7.11         2.96 o                         
   3   5   0          1.38          2.58         3.35 o                         
   4   5   0          0.19          3.42         3.56 o                         
   5   5   0         46.97         52.74         3.98 o                         
   6   5   0        207.23        220.81         4.92 o                         
   7   5   0         50.29         62.05         5.49 o                         
   8   5   0         22.82         23.37         5.51 o                         
   9   5   0        114.04        115.35         6.01 o                         
  10   5   0          1.29          6.26         5.77 o                         
  11   5   0          0.12          0.35         5.12 o                         
  12   5   0          1.88          4.09         6.49 o                         
  13   5   0          2.09         14.37         6.94 o                         
   0   6   0         11.44          5.82         4.09 o                         
   1   6   0         99.17         88.65         3.43 o                         
   2   6   0        495.63        493.03         5.07 o                         
   3   6   0        122.82        146.13         3.72 o                         
   4   6   0        108.51        109.79         4.22 o                         
   5   6   0         67.85         59.45         3.56 o                         
   6   6   0         46.09         37.82         4.14 o                         
   7   6   0         32.35         30.41         5.30 o                         
   8   6   0        173.04        168.52         7.28 o                         
   9   6   0         20.27         26.48         7.23 o                         
  10   6   0          1.62          1.90         7.12 o                         
  11   6   0         13.32         12.18         6.12 o                         
  12   6   0          4.14         -0.29         7.99 o                         
   1   7   0          0.09          0.58         2.87 o                         
   2   7   0          0.82          2.62         2.95 o                         
   3   7   0         16.30         21.07         3.23 o                         
   4   7   0         16.13         14.64         3.51 o                         
   5   7   0          9.07         12.98         3.42 o                         
   6   7   0          0.63          5.72         3.66 o                         
   7   7   0         12.01         11.71         5.25 o                         
   8   7   0         34.56         35.10         5.96 o                         
   9   7   0         17.31         21.73         6.12 o                         
  10   7   0          0.22          8.20         6.20 o                         
  11   7   0          0.91          4.96         6.51 o                         
  12   7   0          5.32          4.67         8.81 o                         
   0   8   0         60.17         42.53         4.37 o                         
   1   8   0          3.77          6.27         3.23 o                         
   2   8   0          3.66          2.58         3.29 o                         
   3   8   0         16.95         14.79         4.01 o                         
   4   8   0          0.00          2.17         3.75 o                         
   5   8   0         14.26         16.62         4.06 o                         
   6   8   0         19.66         14.79         5.25 o                         
   7   8   0         68.09         63.64         6.14 o                         
   8   8   0          1.55         -5.83         5.83 o                         
   9   8   0          0.01          1.32         7.57 o                         
  10   8   0          0.15         -3.16         6.38 o                         
  11   8   0          2.36          6.86         6.96 o                         
   1   9   0         33.64         38.31         3.52 o                         
   2   9   0         26.57         34.80         3.67 o                         
   3   9   0          3.32          5.52         3.72 o                         
   4   9   0         15.32         19.07         4.23 o                         
   5   9   0         35.46         30.09         5.80 o                         
   6   9   0         18.37         17.70         5.80 o                         
   7   9   0          0.46          5.22         5.91 o                         
   8   9   0          0.68         -0.71         6.01 o                         
   9   9   0          0.26          1.32         6.38 o                         
  10   9   0          0.04          2.64         7.25 o                         
   0  10   0        194.17        196.69         8.65 o                         
   1  10   0         31.63         20.02         5.35 o                         
   2  10   0         18.54         15.75         5.42 o                         
   3  10   0         17.87         21.09         5.02 o                         
   4  10   0         26.77         27.26         6.36 o                         
   5  10   0          0.15          0.42         7.46 o                         
   6  10   0          0.21          4.77         7.36 o                         
   7  10   0          0.00          0.05         6.33 o                         
   8  10   0          0.64          2.53         6.65 o                         
   9  10   0          0.27         -0.13         6.99 o                         
   1  11   0         19.65         16.04         5.61 o                         
   2  11   0          2.81          3.71         5.85 o                         
   3  11   0          1.43          2.98         6.25 o                         
   4  11   0          0.84         -0.87         7.70 o                         
   5  11   0          0.24          3.22         6.49 o                         
   6  11   0          0.17          8.31         6.91 o                         
   7  11   0          1.81          4.40         6.91 o                         
   0  12   0          0.22          1.48         9.78 o                         
   1  12   0          7.57          2.81         6.22 o                         
   2  12   0          0.01          4.18         6.27 o                         
   3  12   0          0.45          3.18         6.85 o                         
   4  12   0          0.10         11.18         8.41 o                         
   5  12   0          0.53         10.05         8.89 o                         
   1  13   0          0.03          1.00        10.81 o                         
 -13   0   1         14.76         17.72         7.62 o                         
 -11   0   1         99.42         96.13         7.15 o                         
  -9   0   1         70.95         48.68         6.33 o                         
  -7   0   1         46.68         53.27         5.72 o                         
  -5   0   1       1287.57       1199.87        12.76 o                         
   1   0   1       5523.12       6053.05        83.65 o                         
   3   0   1        382.96        327.44         7.17 o                         
   5   0   1       5288.68       5754.77        19.40 o                         
   7   0   1        330.15        382.24         8.41 o                         
   9   0   1        150.79        135.69         6.91 o                         
  11   0   1         73.40         66.22         6.80 o                         
  13   0   1         10.31         11.60         8.28 o                         
 -14   1   1          0.71          0.96         5.15 o                         
 -13   1   1          4.16          3.06         4.71 o                         
 -12   1   1         16.39         23.29         5.11 o                         
 -11   1   1          4.26          8.12         4.73 o                         
 -10   1   1          1.97          1.02         4.49 o                         
  -9   1   1         16.23         22.52         4.16 o                         
  -8   1   1         44.22         44.38         4.34 o                         
  -7   1   1        133.89        145.78         4.42 o                         
  -6   1   1         24.32         21.21         3.74 o                         
  -5   1   1        912.09        855.55         8.27 o                         
  -4   1   1        260.38        316.21         8.65 o                         
  -3   1   1       1002.81       1009.59        13.50 o                         
  -2   1   1        642.93        693.27        11.05 o                         
  -1   1   1          1.17          2.18         5.22 o                         
   0   1   1       2267.79       2423.12        73.59 o                         
   1   1   1        520.50        510.70        10.45 o                         
   2   1   1        519.84        541.62         7.60 o                         
   3   1   1       1158.62       1150.79         8.34 o                         
   4   1   1        588.97        641.94        16.85 o                         
   5   1   1       1007.30       1036.45        17.87 o                         
   6   1   1        301.08        320.55         4.63 o                         
   7   1   1        141.73        134.37         4.39 o                         
   8   1   1         46.88         38.23         4.47 o                         
   9   1   1          2.44          3.52         4.72 o                         
  10   1   1        119.24         99.52         6.30 o                         
  11   1   1          0.20          2.31         4.74 o                         
  12   1   1          3.17          4.20         4.71 o                         
  13   1   1          5.52         10.61         5.92 o                         
  14   1   1          0.54          2.26         6.22 o                         
 -14   2   1          0.76          2.45         5.32 o                         
 -13   2   1          4.57          5.61         4.72 o                         
 -12   2   1          1.59         -0.16         4.07 o                         
 -11   2   1         10.38         12.47         4.20 o                         
 -10   2   1          0.38          0.20         4.00 o                         
  -9   2   1         15.55         13.10         4.30 o                         
  -8   2   1          0.09          1.74         4.05 o                         
  -7   2   1         82.15         74.02         4.76 o                         
  -6   2   1        667.09        727.84        11.98 o                         
  -5   2   1          9.05          4.81         4.48 o                         
  -4   2   1       1076.78       1041.74        22.34 o                         
  -3   2   1        170.78        150.64         5.09 o                         
  -2   2   1        133.58        113.15         4.28 o                         
  -1   2   1         41.93         30.40         3.99 o                         
   0   2   1         13.56         18.37         4.12 o                         
   1   2   1       5368.29       5054.96        56.31 o                         
   2   2   1         20.95         22.23         4.11 o                         
   3   2   1        126.71        147.15         4.85 o                         
   4   2   1        506.43        507.34         9.90 o                         
   5   2   1         69.74         60.20         3.32 o                         
   6   2   1          5.80          3.43         3.19 o                         
   7   2   1         18.29         17.10         3.34 o                         
   8   2   1         57.99         50.12         4.79 o                         
   9   2   1          0.66          2.81         4.01 o                         
  10   2   1          3.26          4.78         4.45 o                         
  11   2   1          4.62          6.58         4.32 o                         
  12   2   1         15.26         20.08         5.18 o                         
  13   2   1          2.35          8.79         5.12 o                         
  14   2   1         14.75         14.46         5.22 o                         
 -14   3   1         14.11          8.19         5.27 o                         
 -13   3   1         10.82         13.25         5.42 o                         
 -12   3   1          3.26          1.63         4.39 o                         
 -11   3   1         11.42          9.15         4.38 o                         
 -10   3   1         25.03         31.93         4.13 o                         
  -9   3   1        113.08        111.58         4.17 o                         
  -8   3   1        669.91        607.59         8.89 o                         
  -7   3   1        111.35        106.35         4.25 o                         
  -6   3   1          0.05          2.70         3.54 o                         
  -5   3   1         95.16         87.12         5.11 o                         
  -4   3   1        681.55        679.79         8.95 o                         
  -3   3   1        237.71        218.35         4.25 o                         
  -2   3   1        571.90        517.18         7.99 o                         
  -1   3   1        388.08        409.55         5.42 o                         
   0   3   1          2.09          2.37         3.20 o                         
   1   3   1          4.33         11.65         3.49 o                         
   2   3   1        163.89        149.79         5.17 o                         
   3   3   1          5.17          5.75         4.41 o                         
   4   3   1         65.85         67.57         7.12 o                         
   5   3   1         26.64         23.70         3.10 o                         
   6   3   1          9.57         11.57         3.42 o                         
   7   3   1          0.00          2.86         2.88 o                         
   8   3   1          5.98          3.21         3.58 o                         
   9   3   1         38.98         36.45         4.44 o                         
  10   3   1         68.29         66.21         4.09 o                         
  11   3   1         24.66         29.53         4.88 o                         
  12   3   1          1.83          7.37         4.86 o                         
  13   3   1          6.26          4.35         4.79 o                         
  14   3   1          5.58          3.62         5.39 o                         
 -13   4   1          3.24          7.68         5.75 o                         
 -12   4   1         11.61         14.17         5.25 o                         
 -11   4   1          0.56          0.95         4.40 o                         
 -10   4   1          0.08          6.05         3.99 o                         
  -9   4   1          9.81          7.69         4.29 o                         
  -8   4   1        845.26        843.42         7.68 o                         
  -7   4   1        479.75        481.45         7.79 o                         
  -6   4   1         10.09         10.96         3.86 o                         
  -5   4   1        142.64        128.08         3.72 o                         
  -4   4   1         84.19         98.34         3.78 o                         
  -3   4   1        644.71        627.14         5.44 o                         
  -2   4   1        103.17        119.93         3.76 o                         
  -1   4   1         69.24         62.84         2.97 o                         
   0   4   1        211.00        179.18         3.78 o                         
   1   4   1        149.96        136.04         3.87 o                         
   2   4   1        223.89        202.02         6.42 o                         
   3   4   1        150.13        163.09         4.28 o                         
   4   4   1          0.89          7.12         4.05 o                         
   5   4   1          5.74          5.36         3.28 o                         
   6   4   1         57.11         47.56         3.94 o                         
   7   4   1        118.43        108.68         3.88 o                         
   8   4   1         36.24         48.54         3.71 o                         
   9   4   1          0.07          2.31         4.05 o                         
  10   4   1         19.39         24.31         4.32 o                         
  11   4   1          1.71          4.25         4.71 o                         
  12   4   1          0.06          3.90         5.49 o                         
  13   4   1          1.39          2.70         5.97 o                         
 -13   5   1          0.70          2.85         5.85 o                         
 -12   5   1          0.99         -0.55         5.31 o                         
 -11   5   1          0.25          2.16         4.88 o                         
 -10   5   1          0.24          4.95         4.62 o                         
  -9   5   1         31.75         28.14         4.51 o                         
  -8   5   1         42.96         40.13         5.09 o                         
  -7   5   1        289.10        261.85         9.60 o                         
  -6   5   1          7.26         12.51         4.67 o                         
  -5   5   1         15.13         14.32         3.26 o                         
  -4   5   1        173.37        188.82         3.88 o                         
  -3   5   1         80.79         76.11         3.25 o                         
  -2   5   1       1026.71        886.75         7.58 o                         
  -1   5   1        314.03        328.30         4.49 o                         
   0   5   1          2.98          5.75         3.15 o                         
   1   5   1         34.62         28.00         3.18 o                         
   2   5   1        318.96        317.90         5.81 o                         
   3   5   1        204.41        211.46         4.65 o                         
   4   5   1         58.25         65.82         4.05 o                         
   5   5   1         14.31         16.57         3.69 o                         
   6   5   1          0.08          4.29         3.93 o                         
   7   5   1         97.38        108.55         4.38 o                         
   8   5   1          0.14         10.45         5.33 o                         
   9   5   1         33.75         31.75         6.51 o                         
  10   5   1          0.72         -0.53         5.72 o                         
  11   5   1         15.41         15.74         5.83 o                         
  12   5   1          3.41          2.58         6.36 o                         
  13   5   1          0.34         -2.61         8.47 o                         
 -13   6   1          8.16          9.55         8.78 o                         
 -12   6   1          4.21          6.51         6.43 o                         
 -11   6   1          0.30          1.66         5.91 o                         
 -10   6   1          1.29          6.96         7.02 o                         
  -9   6   1         11.73         14.14         5.72 o                         
  -8   6   1        117.84        119.23         5.96 o                         
  -7   6   1        620.72        627.43         9.47 o                         
  -6   6   1         65.27         76.74         5.33 o                         
  -5   6   1          1.78          4.29         4.40 o                         
  -4   6   1        130.85        118.41         3.74 o                         
  -3   6   1        224.22        220.67         3.72 o                         
  -2   6   1         96.45         98.79         3.33 o                         
  -1   6   1        238.34        261.02         4.12 o                         
   0   6   1        248.59        199.76         3.79 o                         
   1   6   1        140.50        143.78         3.70 o                         
   2   6   1        290.95        341.50         4.22 o                         
   3   6   1        244.58        251.41         4.62 o                         
   4   6   1          0.32          1.09         3.38 o                         
   5   6   1          0.15          2.38         3.22 o                         
   6   6   1         62.00         63.85         4.71 o                         
   7   6   1        104.78        108.28         7.11 o                         
   8   6   1         11.50         13.90         3.78 o                         
   9   6   1          9.57         13.85         6.91 o                         
  10   6   1          0.09          4.98         7.07 o                         
  11   6   1          0.12          2.98         6.36 o                         
  12   6   1          0.23         -0.21         7.78 o                         
 -12   7   1          5.33          8.23         6.96 o                         
 -11   7   1         12.10         20.41         7.86 o                         
 -10   7   1          2.25          3.59         6.28 o                         
  -9   7   1         19.15         12.63         5.83 o                         
  -8   7   1         21.91         18.43         5.78 o                         
  -7   7   1         27.55         18.67         6.62 o                         
  -6   7   1        130.58        117.20         6.17 o                         
  -5   7   1          0.03          4.59         5.29 o                         
  -4   7   1         31.80         30.58         3.43 o                         
  -3   7   1         14.05         20.14         3.46 o                         
  -2   7   1          0.66          5.02         3.18 o                         
  -1   7   1          0.68          1.41         2.95 o                         
   0   7   1          0.33          3.20         2.93 o                         
   1   7   1         80.97         67.06         3.25 o                         
   2   7   1         24.51         28.20         3.37 o                         
   3   7   1         31.41         29.72         3.45 o                         
   4   7   1          3.91          6.19         3.42 o                         
   5   7   1          9.66         11.91         3.82 o                         
   6   7   1         48.89         50.32         4.49 o                         
   7   7   1          7.99          7.94         3.76 o                         
   8   7   1         40.96         36.42         7.07 o                         
   9   7   1          4.81         -1.98         5.80 o                         
  10   7   1          2.85          8.41         6.25 o                         
  11   7   1          0.04         -5.38         6.49 o                         
  12   7   1          2.51         -1.19         7.36 o                         
 -11   8   1          0.13         -0.24         6.96 o                         
 -10   8   1          1.46          6.67         7.94 o                         
  -9   8   1          0.57          4.91         7.54 o                         
  -8   8   1          0.44          5.99         5.93 o                         
  -7   8   1          0.96          2.80         6.86 o                         
  -6   8   1         38.70         37.92         6.72 o                         
  -5   8   1         13.22         23.37         5.43 o                         
  -4   8   1          0.03          1.52         4.14 o                         
  -3   8   1          0.00          3.10         4.23 o                         
  -2   8   1         10.65          9.30         3.14 o                         
  -1   8   1          0.82         -0.07         2.98 o                         
   0   8   1          0.36          2.56         3.65 o                         
   1   8   1          0.98          0.40         3.44 o                         
   2   8   1          1.74          2.60         3.82 o                         
   3   8   1          4.45          4.43         3.89 o                         
   4   8   1         30.39         33.03         4.15 o                         
   5   8   1         35.10         39.94         7.27 o                         
   6   8   1          1.52          6.52         3.75 o                         
   7   8   1         15.04         13.71         4.50 o                         
   8   8   1          0.25         -0.45         5.80 o                         
   9   8   1          0.93          0.21         6.33 o                         
  10   8   1          0.45          2.19         6.33 o                         
  11   8   1          0.04          3.24         6.83 o                         
 -10   9   1          9.43         12.03         7.17 o                         
  -9   9   1          4.65         -1.56         7.96 o                         
  -8   9   1          4.61          3.61         6.46 o                         
  -7   9   1          9.62         12.16         5.62 o                         
  -6   9   1          8.12          7.60         5.64 o                         
  -5   9   1          3.38          7.81         7.04 o                         
  -4   9   1          2.40          0.80         4.97 o                         
  -3   9   1          7.23          5.83         4.39 o                         
  -2   9   1         36.26         38.93         4.08 o                         
  -1   9   1         52.55         56.98         4.22 o                         
   0   9   1         18.88         17.69         3.82 o                         
   1   9   1        181.37        175.93         4.43 o                         
   2   9   1          0.35          2.98         3.51 o                         
   3   9   1          0.80          6.93         4.27 o                         
   4   9   1          1.14          2.45         5.10 o                         
   5   9   1          4.26          5.15         4.21 o                         
   6   9   1          0.39          1.89         3.87 o                         
   7   9   1          5.28          0.08         7.02 o                         
   8   9   1          7.12          3.14         7.41 o                         
   9   9   1          1.11         -0.95         6.51 o                         
  10   9   1          0.02          1.40         7.02 o                         
  -9  10   1          1.12          1.32         8.44 o                         
  -8  10   1          0.50          5.30         6.62 o                         
  -7  10   1          3.64          5.22         6.30 o                         
  -6  10   1          0.01         -0.29         7.41 o                         
  -5  10   1         30.90         26.90         7.65 o                         
  -4  10   1          1.59         -0.83         5.96 o                         
  -3  10   1          5.05          6.55         5.44 o                         
  -2  10   1          2.53          6.85         4.36 o                         
  -1  10   1         38.96         37.23         4.35 o                         
   0  10   1          6.08          6.43         4.03 o                         
   1  10   1         57.24         64.17         3.98 o                         
   2  10   1         26.87         24.41         4.10 o                         
   3  10   1          4.70          6.47         4.04 o                         
   4  10   1         20.41         17.30         4.75 o                         
   5  10   1         14.56          7.13         6.22 o                         
   6  10   1          8.79          1.45         5.93 o                         
   7  10   1          9.25          6.30         7.73 o                         
   8  10   1          0.81          0.03         7.94 o                         
   9  10   1          2.59         -3.69         9.07 o                         
  -7  11   1          0.00          5.62         8.52 o                         
  -6  11   1          0.30          0.58         8.02 o                         
  -5  11   1          0.08          0.08         6.57 o                         
  -4  11   1          1.04          1.99         6.73 o                         
  -3  11   1          2.53          4.44         6.27 o                         
  -2  11   1          7.09          6.30         5.74 o                         
  -1  11   1          0.03          3.52         5.54 o                         
   0  11   1          0.96          2.61         5.39 o                         
   1  11   1          5.68          5.50         4.52 o                         
   2  11   1         16.70         16.25         4.69 o                         
   3  11   1          2.66          7.91         6.34 o                         
   4  11   1          6.32          5.14         8.10 o                         
   5  11   1          0.09         11.68         7.75 o                         
   6  11   1          5.06          9.73         8.28 o                         
   7  11   1          0.85          1.58         8.44 o                         
  -5  12   1          0.56         -1.48         7.07 o                         
  -4  12   1          0.10         -0.33         7.66 o                         
  -3  12   1          1.07         -1.10         6.27 o                         
  -2  12   1          0.08          2.16         6.28 o                         
  -1  12   1          1.32          5.67         6.68 o                         
   0  12   1          2.21          4.63         5.94 o                         
   1  12   1          1.52          2.99         6.25 o                         
   2  12   1          1.00         -1.82         6.59 o                         
   3  12   1          0.22          2.46         7.33 o                         
   4  12   1          0.64          2.51         8.54 o                         
   5  12   1          0.00          2.19         7.04 o                         
   0  13   1          0.19          6.15         6.96 o                         
   1  13   1          0.09          6.65        12.18 o                         
 -14   0   2          6.60          9.58         6.06 o                         
 -12   0   2         58.80         81.89         7.52 o                         
 -10   0   2          0.12         -3.11         6.30 o                         
  -8   0   2          8.61         11.79         5.64 o                         
  -6   0   2        541.59        622.66         9.84 o                         
   0   0   2         92.32        163.11         9.09 o                         
   2   0   2         29.67         25.25         5.78 o                         
   4   0   2       1282.17       1326.29        11.52 o                         
   6   0   2        832.73        904.95        39.44 o                         
   8   0   2         48.36         34.63         6.07 o                         
  10   0   2         28.91         17.51         6.51 o                         
  12   0   2          1.23          1.40         6.91 o                         
  14   0   2         43.54         35.50         9.26 o                         
 -14   1   2          8.76         10.22         5.01 o                         
 -13   1   2          3.73          4.53         4.74 o                         
 -12   1   2         10.43         15.07         4.09 o                         
 -11   1   2          0.44          3.82         4.72 o                         
 -10   1   2        160.92        158.41         6.40 o                         
  -9   1   2         11.11         13.10         7.44 o                         
  -8   1   2          2.77          2.33         4.08 o                         
  -7   1   2          7.93          5.15         3.99 o                         
  -6   1   2        185.76        224.50         5.62 o                         
  -5   1   2        227.35        239.04         6.78 o                         
  -4   1   2        978.11       1137.79        12.16 o                         
  -3   1   2         39.06         52.80         7.96 o                         
  -2   1   2         66.64         91.03         6.64 o                         
  -1   1   2        784.49        833.18        25.03 o                         
   0   1   2        297.05        325.10         7.46 o                         
   1   1   2       1066.67       1117.10        20.10 o                         
   2   1   2        362.16        341.95         5.74 o                         
   3   1   2          6.09          9.53         3.20 o                         
   4   1   2        789.80        761.37         7.57 o                         
   5   1   2         14.60         14.69         2.84 o                         
   6   1   2        736.26        768.31         6.11 o                         
   7   1   2          1.08          2.22         2.94 o                         
   8   1   2        238.44        251.62         5.52 o                         
   9   1   2         18.49         18.39         4.33 o                         
  10   1   2        175.31        175.54         5.37 o                         
  11   1   2         39.15         35.55         4.59 o                         
  12   1   2          1.03          0.79         5.74 o                         
  13   1   2          0.37          2.52         5.71 o                         
  14   1   2          0.07          1.82         5.59 o                         
 -14   2   2          3.17          6.42         5.43 o                         
 -13   2   2          2.47          6.17         5.01 o                         
 -12   2   2         14.32         12.82         4.41 o                         
 -11   2   2         18.93         14.99         4.06 o                         
 -10   2   2        105.88         94.19         4.45 o                         
  -9   2   2         18.89          7.80         3.50 o                         
  -8   2   2          0.90          3.47         3.33 o                         
  -7   2   2        106.71         98.37         3.99 o                         
  -6   2   2         48.16         69.49         4.38 o                         
  -5   2   2       1281.18       1297.98         9.39 o                         
  -4   2   2        640.23        719.83         7.92 o                         
  -3   2   2        359.23        302.60         5.65 o                         
  -2   2   2       2048.13       2048.61        20.06 o                         
  -1   2   2        102.88         99.99         4.86 o                         
   0   2   2       1346.77       1134.10        24.34 o                         
   1   2   2       1354.04       1198.18        25.02 o                         
   2   2   2         41.35         45.46         4.31 o                         
   3   2   2        302.63        313.96         6.08 o                         
   4   2   2       1091.57       1095.21        20.11 o                         
   5   2   2         18.96         18.77         2.95 o                         
   6   2   2        230.66        248.75         6.77 o                         
   7   2   2         44.58         48.34         3.18 o                         
   8   2   2        246.76        236.12         4.34 o                         
   9   2   2          1.37          4.81         4.14 o                         
  10   2   2         29.54         27.56         5.18 o                         
  11   2   2          2.86          4.60         4.72 o                         
  12   2   2          0.46         -0.81         4.58 o                         
  13   2   2          2.13          1.38         5.33 o                         
  14   2   2          0.81          4.07         5.59 o                         
 -14   3   2          1.31          4.05         5.18 o                         
 -13   3   2          0.81          4.23         5.23 o                         
 -12   3   2          4.90          7.09         4.52 o                         
 -11   3   2         12.22          7.56         4.09 o                         
 -10   3   2          1.00          5.52         3.91 o                         
  -9   3   2        246.77        235.43         4.91 o                         
  -8   3   2        391.06        395.30         5.22 o                         
  -7   3   2         88.12         96.83         3.84 o                         
  -6   3   2        218.44        230.79         5.60 o                         
  -5   3   2         41.91         42.93         4.22 o                         
  -4   3   2        174.58        154.47         4.96 o                         
  -3   3   2          0.82          3.32         3.94 o                         
  -2   3   2       1122.93       1264.88        29.27 o                         
  -1   3   2        273.64        260.82         5.52 o                         
   0   3   2         34.89         29.53         3.97 o                         
   1   3   2       4324.22       4216.19        51.59 o                         
   2   3   2        368.39        391.03         8.08 o                         
   3   3   2        116.75        104.40         4.47 o                         
   4   3   2        133.96        127.24         4.26 o                         
   5   3   2        127.66        131.61         3.95 o                         
   6   3   2        133.96        129.20         3.82 o                         
   7   3   2         60.56         65.89         3.40 o                         
   8   3   2         14.08         14.77         3.76 o                         
   9   3   2         75.83         68.20         3.75 o                         
  10   3   2         61.71         58.70         4.98 o                         
  11   3   2         16.78         27.63         4.78 o                         
  12   3   2          7.96          6.84         4.52 o                         
  13   3   2          0.00         -0.02         4.93 o                         
  14   3   2          6.30          8.02         6.09 o                         
 -13   4   2          0.22          5.87         5.58 o                         
 -12   4   2          5.15          4.11         5.09 o                         
 -11   4   2          4.07          5.91         4.27 o                         
 -10   4   2          1.73          5.17         3.98 o                         
  -9   4   2         39.66         36.23         3.95 o                         
  -8   4   2         27.75         19.15         3.84 o                         
  -7   4   2         38.97         46.25         3.92 o                         
  -6   4   2        101.50         87.88         5.07 o                         
  -5   4   2         11.88         12.09         4.04 o                         
  -4   4   2        278.52        327.96         6.40 o                         
  -3   4   2       1722.09       1922.67        42.65 o                         
  -2   4   2          9.41         15.32         3.42 o                         
  -1   4   2       2279.18       2027.16        57.83 o                         
   0   4   2          2.74          2.98         3.06 o                         
   1   4   2        517.03        589.75         6.07 o                         
   2   4   2        921.05        896.26         8.73 o                         
   3   4   2        185.70        191.95         4.59 o                         
   4   4   2        238.13        224.01         4.59 o                         
   5   4   2         51.67         53.88         3.57 o                         
   6   4   2        386.37        393.81         5.42 o                         
   7   4   2        288.62        283.57         5.24 o                         
   8   4   2          1.72          2.85         3.38 o                         
   9   4   2          1.38          1.07         3.51 o                         
  10   4   2          0.82          2.19         4.26 o                         
  11   4   2          3.18          6.29         4.90 o                         
  12   4   2          5.29          9.31         4.99 o                         
  13   4   2          2.96          1.31         6.21 o                         
 -13   5   2          0.22          1.66         6.30 o                         
 -12   5   2          0.01          0.71         4.99 o                         
 -11   5   2          0.16          4.47         4.79 o                         
 -10   5   2         13.80         18.16         4.50 o                         
  -9   5   2          0.14          2.85         4.73 o                         
  -8   5   2          1.37          2.51         4.10 o                         
  -7   5   2          5.94          0.89         4.45 o                         
  -6   5   2          2.42          5.45         4.38 o                         
  -5   5   2         16.33         17.48         4.69 o                         
  -4   5   2         21.79         23.82         3.72 o                         
  -3   5   2         30.89         28.65         3.41 o                         
  -2   5   2       1231.63       1323.43         8.32 o                         
  -1   5   2          6.26          8.61         3.43 o                         
   0   5   2         47.54         48.06         3.56 o                         
   1   5   2          0.88          4.55         2.90 o                         
   2   5   2        124.17        132.23         3.83 o                         
   3   5   2          1.47          3.35         3.74 o                         
   4   5   2        257.87        279.20         5.04 o                         
   5   5   2        226.42        203.97         4.35 o                         
   6   5   2          3.63          7.42         4.26 o                         
   7   5   2         30.28         32.49         3.70 o                         
   8   5   2        779.87        799.46        26.52 o                         
   9   5   2          6.01          8.67         3.79 o                         
  10   5   2          0.00          1.32         5.72 o                         
  11   5   2          4.37          3.27         6.80 o                         
  12   5   2         12.96         15.53         6.57 o                         
  13   5   2          0.19         -1.19         8.76 o                         
 -13   6   2          9.44         16.56         7.31 o                         
 -12   6   2          8.34         13.77         6.80 o                         
 -11   6   2          8.88          7.28         7.67 o                         
 -10   6   2          4.11         -0.11         7.04 o                         
  -9   6   2          0.62          4.23         4.87 o                         
  -8   6   2          1.87          3.33         4.64 o                         
  -7   6   2        312.00        295.32         5.95 o                         
  -6   6   2          7.59          8.78         4.50 o                         
  -5   6   2         22.17         24.05         4.78 o                         
  -4   6   2         39.16         42.49         4.29 o                         
  -3   6   2         88.46         75.41         4.10 o                         
  -2   6   2        368.26        347.10         5.08 o                         
  -1   6   2        182.95        140.42         4.07 o                         
   0   6   2         23.72         23.51         3.42 o                         
   1   6   2         50.94         47.49         3.41 o                         
   2   6   2         39.46         44.22         3.26 o                         
   3   6   2        181.41        192.97         4.73 o                         
   4   6   2         66.42         74.60         4.07 o                         
   5   6   2          6.62         10.72         3.39 o                         
   6   6   2         31.63         34.05         4.02 o                         
   7   6   2        233.77        214.15         4.73 o                         
   8   6   2        110.18        107.42         7.45 o                         
   9   6   2          2.45          6.65         4.47 o                         
  10   6   2          0.84         -4.27         6.09 o                         
  11   6   2          0.98          5.25         6.22 o                         
  12   6   2          0.60          1.32         6.65 o                         
 -12   7   2          3.58          2.51         8.54 o                         
 -11   7   2          1.12          5.12         6.38 o                         
 -10   7   2          0.30         -1.93         6.20 o                         
  -9   7   2         24.87         18.12         5.88 o                         
  -8   7   2          0.25          1.00         5.46 o                         
  -7   7   2         49.97         59.47         5.70 o                         
  -6   7   2        115.63        125.23         5.46 o                         
  -5   7   2         37.19         37.17         4.55 o                         
  -4   7   2         16.86         15.82         3.89 o                         
  -3   7   2          0.57          5.67         3.50 o                         
  -2   7   2         10.61          7.52         3.19 o                         
  -1   7   2        169.25        166.33         4.39 o                         
   0   7   2          1.84         13.09         3.30 o                         
   1   7   2         11.41         17.11         3.17 o                         
   2   7   2          3.24          3.88         3.48 o                         
   3   7   2          0.29         -0.13         3.88 o                         
   4   7   2         36.35         34.05         3.53 o                         
   5   7   2          0.17          3.22         3.80 o                         
   6   7   2        120.50        154.11         6.18 o                         
   7   7   2         13.78         18.81         4.10 o                         
   8   7   2          5.51         12.99         5.05 o                         
   9   7   2         29.10         31.17         6.07 o                         
  10   7   2          3.69          8.25         7.78 o                         
  11   7   2          2.61          2.27         8.23 o                         
  12   7   2          0.00          0.87         7.33 o                         
 -11   8   2         10.43         13.85         6.88 o                         
 -10   8   2          1.56          5.93         6.57 o                         
  -9   8   2          0.26          4.19         6.17 o                         
  -8   8   2          0.03          4.19         5.72 o                         
  -7   8   2         30.51         27.66         6.88 o                         
  -6   8   2        116.40        101.27         7.25 o                         
  -5   8   2          4.00          5.18         4.83 o                         
  -4   8   2          5.86          7.46         4.33 o                         
  -3   8   2          0.11          1.44         4.13 o                         
  -2   8   2          5.88         13.22         3.97 o                         
  -1   8   2         31.88         33.08         3.56 o                         
   0   8   2         23.42         20.64         3.64 o                         
   1   8   2         10.02          4.33         3.48 o                         
   2   8   2          1.06          2.50         3.83 o                         
   3   8   2          0.54          2.42         3.58 o                         
   4   8   2          3.17          5.83         3.84 o                         
   5   8   2          0.00         -0.15         3.97 o                         
   6   8   2          2.86          6.39         4.06 o                         
   7   8   2          1.70          5.12         4.34 o                         
   8   8   2          0.38         -4.04         4.04 o                         
   9   8   2          1.29          0.42         6.41 o                         
  10   8   2          2.17          7.28         7.99 o                         
  11   8   2          1.66         11.58         8.57 o                         
 -10   9   2          1.75         -0.08         6.94 o                         
  -9   9   2          3.49         -2.61         6.51 o                         
  -8   9   2          0.68          8.60         7.65 o                         
  -7   9   2          0.10         -1.45         5.51 o                         
  -6   9   2          0.39         -0.61         5.62 o                         
  -5   9   2         35.07         39.11         5.37 o                         
  -4   9   2          5.02          5.71         4.78 o                         
  -3   9   2         10.46         11.83         4.16 o                         
  -2   9   2          0.90          4.15         3.76 o                         
  -1   9   2          3.88          4.44         3.84 o                         
   0   9   2         23.19         34.20         4.08 o                         
   1   9   2          0.00          1.36         3.89 o                         
   2   9   2          0.03         -0.99         3.79 o                         
   3   9   2          0.40          2.80         4.19 o                         
   4   9   2          0.98          5.69         3.90 o                         
   5   9   2          0.00         -0.42         3.92 o                         
   6   9   2         20.26         28.03         4.13 o                         
   7   9   2          0.65          4.84         5.41 o                         
   8   9   2          2.01          1.61         7.81 o                         
   9   9   2          2.34          2.08         7.96 o                         
  10   9   2          0.55         -1.79         7.12 o                         
  -9  10   2          0.10          1.82         6.94 o                         
  -8  10   2          0.96          6.67         6.86 o                         
  -7  10   2          0.09          6.01         7.78 o                         
  -6  10   2          0.20         -4.25         6.01 o                         
  -5  10   2          0.57          2.90         6.67 o                         
  -4  10   2          1.29          0.05         5.02 o                         
  -3  10   2          0.01          1.38         4.67 o                         
  -2  10   2          5.41          6.18         4.34 o                         
  -1  10   2          0.16          2.02         4.17 o                         
   0  10   2         74.83         82.96         4.58 o                         
   1  10   2          1.41          4.21         4.22 o                         
   2  10   2         16.33         16.82         4.39 o                         
   3  10   2          0.52          2.16         4.17 o                         
   4  10   2          0.19          4.19         4.07 o                         
   5  10   2          1.11          8.97         5.31 o                         
   6  10   2          3.85          8.60         4.71 o                         
   7  10   2          0.01          4.25         6.49 o                         
   8  10   2          0.83         -0.05         6.72 o                         
   9  10   2          0.87         12.87         7.15 o                         
  -7  11   2          0.37          2.11         8.39 o                         
  -6  11   2          0.32          3.96         7.73 o                         
  -5  11   2          0.58          4.93         7.94 o                         
  -4  11   2          0.42          4.49         5.54 o                         
  -3  11   2          0.61          6.10         5.39 o                         
  -2  11   2          7.56          5.00         4.83 o                         
  -1  11   2          5.25          6.37         4.85 o                         
   0  11   2         20.33         20.38         4.54 o                         
   1  11   2          0.00          1.05         4.40 o                         
   2  11   2          0.25          6.21         4.68 o                         
   3  11   2          2.85          5.48         4.57 o                         
   4  11   2          0.04          4.37         4.69 o                         
   5  11   2          0.00          3.61         5.06 o                         
   6  11   2          6.96         12.74         6.86 o                         
   7  11   2          2.39          1.56         6.91 o                         
  -5  12   2          1.32          3.11         8.78 o                         
  -4  12   2          1.96          3.80         7.27 o                         
  -3  12   2          1.62          2.12         6.88 o                         
  -2  12   2          0.17          0.71         6.41 o                         
  -1  12   2          8.86          8.45         6.43 o                         
   0  12   2          7.84          9.52         6.04 o                         
   1  12   2          0.42          3.51         4.92 o                         
   2  12   2          1.35          3.82         5.14 o                         
   3  12   2          0.04          3.61         7.00 o                         
   4  12   2          1.38          5.85         8.76 o                         
   5  12   2          0.99          3.19         8.81 o                         
   0  13   2          0.61          2.77        10.94 o                         
 -13   0   3         11.79          9.96         5.80 o                         
 -11   0   3          0.63          7.91         6.20 o                         
  -9   0   3          0.10          6.75         5.99 o                         
  -7   0   3        183.13        162.11         6.51 o                         
  -1   0   3       2192.36       2090.39        20.29 o                         
   1   0   3       6881.98       6443.76       144.93 o                         
   3   0   3       4973.38       4895.33        82.14 o                         
   5   0   3         38.95         33.64         3.88 o                         
   7   0   3         45.04         39.03         3.86 o                         
   9   0   3          4.32          6.86         6.14 o                         
  11   0   3         12.34         12.21         6.83 o                         
  13   0   3          6.10          8.68         7.81 o                         
 -14   1   3          6.63          8.70         5.23 o                         
 -13   1   3          0.51          4.86         4.64 o                         
 -12   1   3          2.40          5.32         3.86 o                         
 -11   1   3          1.63          5.89         4.02 o                         
 -10   1   3          1.00          0.37         3.08 o                         
  -9   1   3         30.14         25.67         4.29 o                         
  -8   1   3         83.77         88.11         4.10 o                         
  -7   1   3         44.96         32.97         3.77 o                         
  -6   1   3          8.06         16.63         3.65 o                         
  -5   1   3       2972.21       3085.10        30.59 o                         
  -4   1   3        221.13        218.34         8.31 o                         
  -3   1   3        160.02        161.95         8.62 o                         
  -2   1   3        929.56        974.14        10.81 o                         
  -1   1   3      11052.27      10283.51        89.17 o                         
   0   1   3      12487.71      11741.63       166.24 o                         
   1   1   3      13893.36      13056.15        93.29 o                         
   2   1   3        868.75        992.53         7.95 o                         
   3   1   3        198.58        196.70         4.23 o                         
   4   1   3        783.69        730.04         6.01 o                         
   5   1   3         42.24         36.36         3.01 o                         
   6   1   3        117.90        107.17         3.22 o                         
   7   1   3        215.15        193.00         3.54 o                         
   8   1   3          4.51          3.80         3.12 o                         
   9   1   3        175.04        166.35         5.40 o                         
  10   1   3         16.46         20.09         4.09 o                         
  11   1   3         28.10         31.20         5.01 o                         
  12   1   3          0.28          0.93         5.39 o                         
  13   1   3          1.65          3.26         5.67 o                         
  14   1   3          0.02          6.79         6.68 o                         
 -14   2   3          1.18          8.37         5.07 o                         
 -13   2   3          0.96          2.83         4.33 o                         
 -12   2   3          0.14         -0.12         3.90 o                         
 -11   2   3          6.43          4.48         3.90 o                         
 -10   2   3        212.66        204.86         4.39 o                         
  -9   2   3         46.95         43.74         3.71 o                         
  -8   2   3          4.77          3.21         3.16 o                         
  -7   2   3        210.16        204.88         4.94 o                         
  -6   2   3         21.04         29.16         4.44 o                         
  -5   2   3        183.33        216.63         5.10 o                         
  -4   2   3        161.81        168.11         5.37 o                         
  -3   2   3       1870.86       1960.76        25.41 o                         
  -2   2   3        335.85        349.39         7.72 o                         
  -1   2   3      16854.77      14978.70       427.37 o                         
   0   2   3      29617.54      26142.71       218.30 o                         
   1   2   3       1311.56       1326.75        15.00 o                         
   2   2   3        115.65        120.65         4.20 o                         
   3   2   3        882.11        899.56         8.90 o                         
   4   2   3        310.07        334.80         4.73 o                         
   5   2   3         19.86         21.73         2.95 o                         
   6   2   3         70.29         80.15         4.02 o                         
   7   2   3         42.47         39.63         3.61 o                         
   8   2   3        101.34        114.34         3.93 o                         
   9   2   3         10.44          8.08         3.52 o                         
  10   2   3          0.84          3.20         4.86 o                         
  11   2   3          1.65          0.74         4.64 o                         
  12   2   3          0.22          4.12         5.56 o                         
  13   2   3          4.67          8.94         6.21 o                         
  14   2   3          0.01          0.24         6.82 o                         
 -14   3   3          0.33          6.02         5.57 o                         
 -13   3   3          0.12          5.15         5.14 o                         
 -12   3   3         33.30         26.25         4.74 o                         
 -11   3   3          7.80         11.00         3.74 o                         
 -10   3   3          0.99          7.53         3.68 o                         
  -9   3   3          0.78          6.59         3.95 o                         
  -8   3   3        124.69        129.42         4.13 o                         
  -7   3   3        104.24        120.19         9.51 o                         
  -6   3   3         50.89         60.57         4.25 o                         
  -5   3   3          1.36          6.18         4.49 o                         
  -4   3   3          0.20         -0.83         3.31 o                         
  -3   3   3        112.41        126.71         4.42 o                         
  -2   3   3        906.51        855.14         7.49 o                         
  -1   3   3       4838.45       4690.61        57.62 o                         
   0   3   3         90.81         91.26         4.91 o                         
   1   3   3       1561.56       1576.76        17.77 o                         
   2   3   3         21.54         16.85         3.48 o                         
   3   3   3        361.83        386.28         5.74 o                         
   4   3   3         11.08         12.84         4.05 o                         
   5   3   3        178.33        188.66         4.84 o                         
   6   3   3        330.89        333.86         4.90 o                         
   7   3   3        150.86        163.22         3.95 o                         
   8   3   3         31.47         26.31         3.23 o                         
   9   3   3         24.66         21.34         3.46 o                         
  10   3   3         56.00         63.04         6.11 o                         
  11   3   3          5.73          9.06         4.74 o                         
  12   3   3          9.02          7.41         5.24 o                         
  13   3   3         15.96         15.18         5.75 o                         
  14   3   3          0.51          6.51        12.26 o                         
 -13   4   3          3.48          6.72         4.95 o                         
 -12   4   3          0.00          3.43         5.06 o                         
 -11   4   3          1.27          2.97         4.02 o                         
 -10   4   3          1.85          7.88         4.47 o                         
  -9   4   3          3.77          4.22         4.22 o                         
  -8   4   3         22.45         21.13         3.81 o                         
  -7   4   3         59.53         58.70         4.45 o                         
  -6   4   3         16.43         14.91         4.10 o                         
  -5   4   3        264.93        263.69         5.86 o                         
  -4   4   3        126.80        150.18         4.31 o                         
  -3   4   3        406.47        485.84         6.19 o                         
  -2   4   3        825.30        784.54         9.84 o                         
  -1   4   3        716.68        641.94         6.14 o                         
   0   4   3         58.68         51.40         3.39 o                         
   1   4   3        465.28        503.00         7.78 o                         
   2   4   3       1617.92       1730.56        26.60 o                         
   3   4   3        144.34        156.12         4.42 o                         
   4   4   3          8.63          7.98         3.44 o                         
   5   4   3        152.12        151.14         4.35 o                         
   6   4   3        556.48        525.15         5.64 o                         
   7   4   3        351.74        330.82         6.29 o                         
   8   4   3        440.79        475.87        10.54 o                         
   9   4   3         23.65         22.14         4.13 o                         
  10   4   3          2.30          2.80         3.71 o                         
  11   4   3          0.21          1.97         5.71 o                         
  12   4   3         23.80         21.15         5.40 o                         
  13   4   3          0.52          3.16         6.82 o                         
 -13   5   3          0.86          1.05         5.37 o                         
 -12   5   3          0.87          4.41         5.43 o                         
 -11   5   3          0.36          1.68         4.47 o                         
 -10   5   3          0.45          0.73         4.33 o                         
  -9   5   3         31.10         28.11         4.10 o                         
  -8   5   3          0.24         -0.10         4.31 o                         
  -7   5   3         88.04        112.25         5.96 o                         
  -6   5   3         21.60         21.71         4.11 o                         
  -5   5   3         43.14         40.08         3.70 o                         
  -4   5   3         16.43         10.59         3.53 o                         
  -3   5   3          5.96         10.90         3.54 o                         
  -2   5   3          0.21          3.25         3.19 o                         
  -1   5   3         81.64         82.34         3.90 o                         
   0   5   3         39.38         26.21         3.40 o                         
   1   5   3         31.64         26.58         3.11 o                         
   2   5   3          0.93          2.14         3.40 o                         
   3   5   3       1092.38       1120.91        32.93 o                         
   4   5   3        146.43        138.85         4.48 o                         
   5   5   3        190.36        198.50         4.72 o                         
   6   5   3        124.91        127.71         4.28 o                         
   7   5   3        229.11        218.38         4.85 o                         
   8   5   3          0.68          4.76         4.15 o                         
   9   5   3         68.09         56.51         8.32 o                         
  10   5   3          1.72          3.58         5.76 o                         
  11   5   3          4.00          9.78         7.12 o                         
  12   5   3          8.69          4.62         6.86 o                         
  13   5   3         19.23         26.61         9.12 o                         
 -12   6   3          0.24          4.73         6.69 o                         
 -11   6   3          0.99          1.37         5.93 o                         
 -10   6   3          0.01         -2.46         4.84 o                         
  -9   6   3         11.09         14.38         4.64 o                         
  -8   6   3         32.43         38.49         4.49 o                         
  -7   6   3        105.06        104.11         5.80 o                         
  -6   6   3         60.20         63.09         5.38 o                         
  -5   6   3          2.18          3.06         3.84 o                         
  -4   6   3          2.11          5.81         3.92 o                         
  -3   6   3         39.45         31.89         3.68 o                         
  -2   6   3         63.02         77.13         3.82 o                         
  -1   6   3          3.54          1.33         3.31 o                         
   0   6   3         26.10         30.74         3.76 o                         
   1   6   3        118.96        100.11         4.92 o                         
   2   6   3         65.71         50.65         3.40 o                         
   3   6   3         22.02         18.67         5.27 o                         
   4   6   3         20.90         14.77         3.75 o                         
   5   6   3         22.46         19.85         3.71 o                         
   6   6   3         44.34         52.95         4.59 o                         
   7   6   3          4.59          7.96         4.71 o                         
   8   6   3         33.27         26.58         4.05 o                         
   9   6   3          9.22         13.61         4.10 o                         
  10   6   3          6.31          4.87         5.01 o                         
  11   6   3          7.45          4.17         6.30 o                         
  12   6   3          7.11         10.55         6.94 o                         
 -12   7   3          2.57          3.51         6.94 o                         
 -11   7   3          0.29          8.99         6.49 o                         
 -10   7   3          2.05         -6.41         7.65 o                         
  -9   7   3         37.42         40.72         6.01 o                         
  -8   7   3          4.09          3.37         4.87 o                         
  -7   7   3         86.69         98.32         5.31 o                         
  -6   7   3         21.82         16.09         5.22 o                         
  -5   7   3          0.43          4.06         3.75 o                         
  -4   7   3          9.74         11.68         3.63 o                         
  -3   7   3          0.17          0.81         3.47 o                         
  -2   7   3         26.39         20.78         3.70 o                         
  -1   7   3          2.75          3.28         3.46 o                         
   0   7   3         17.44         18.27         3.61 o                         
   1   7   3         45.04         42.07         3.72 o                         
   2   7   3          7.79         15.84         3.54 o                         
   3   7   3          1.50          4.12         3.89 o                         
   4   7   3         30.62         30.92         3.51 o                         
   5   7   3         10.27         13.56         3.78 o                         
   6   7   3         10.10          9.57         4.24 o                         
   7   7   3          7.20          6.11         7.02 o                         
   8   7   3          2.20          4.13         3.93 o                         
   9   7   3          9.60         11.85         4.15 o                         
  10   7   3          2.66          4.46         7.75 o                         
  11   7   3          8.41          4.75         8.36 o                         
  12   7   3          1.60          1.13         8.47 o                         
 -11   8   3          6.05         -4.35         6.99 o                         
 -10   8   3          0.04         -2.69         7.94 o                         
  -9   8   3         16.95         32.12         7.67 o                         
  -8   8   3         32.36         27.14         7.12 o                         
  -7   8   3          0.05          1.82         5.67 o                         
  -6   8   3          6.35          6.61         5.49 o                         
  -5   8   3          2.98          2.61         4.61 o                         
  -4   8   3          0.17          1.49         3.85 o                         
  -3   8   3          8.80          5.99         3.56 o                         
  -2   8   3         98.37        105.46         4.47 o                         
  -1   8   3        271.32        291.20         4.93 o                         
   0   8   3        108.97        110.33         3.86 o                         
   1   8   3         54.47         38.50         3.98 o                         
   2   8   3          5.68          6.12         3.59 o                         
   3   8   3         14.11         20.19         3.59 o                         
   4   8   3         29.37         30.23         4.07 o                         
   5   8   3         25.18         32.94         4.11 o                         
   6   8   3          5.15          3.41         4.39 o                         
   7   8   3          8.00          5.64         4.49 o                         
   8   8   3          0.17          2.23         4.91 o                         
   9   8   3          1.08          7.54         4.43 o                         
  10   8   3          2.77          2.35         8.33 o                         
  11   8   3          0.04          4.77         7.07 o                         
 -10   9   3          0.17          2.87         8.52 o                         
  -9   9   3         11.76         14.29         8.02 o                         
  -8   9   3          0.00          0.24         6.09 o                         
  -7   9   3          9.91          4.96         7.02 o                         
  -6   9   3          0.24          3.43         6.34 o                         
  -5   9   3          0.02         -2.47         4.90 o                         
  -4   9   3          7.27          6.53         4.80 o                         
  -3   9   3          5.90          9.40         4.16 o                         
  -2   9   3         15.72         19.01         3.98 o                         
  -1   9   3         10.98          7.14         3.91 o                         
   0   9   3         36.74         29.41         3.80 o                         
   1   9   3         12.69         12.31         3.85 o                         
   2   9   3          0.30          4.36         3.74 o                         
   3   9   3          0.02          1.21         3.97 o                         
   4   9   3          8.66         14.60         6.90 o                         
   5   9   3         22.20         21.97         4.30 o                         
   6   9   3          1.46          3.39         4.36 o                         
   7   9   3          0.93          7.43         5.12 o                         
   8   9   3          0.49          0.06         4.34 o                         
   9   9   3          0.10          4.83         6.62 o                         
  10   9   3          0.22          5.70         8.68 o                         
  -9  10   3          0.09         -1.56         7.02 o                         
  -8  10   3          3.18          5.41         8.36 o                         
  -7  10   3          0.03          0.90         6.38 o                         
  -6  10   3          0.34          3.06         7.52 o                         
  -5  10   3          1.52          0.45         4.97 o                         
  -4  10   3          1.67          4.18         4.90 o                         
  -3  10   3          1.12          4.70         4.45 o                         
  -2  10   3         11.63         14.89         4.29 o                         
  -1  10   3          0.98         -0.38         4.01 o                         
   0  10   3         20.09         16.72         4.07 o                         
   1  10   3          0.60          2.54         4.16 o                         
   2  10   3          0.21          0.89         4.23 o                         
   3  10   3          2.80          5.65         4.35 o                         
   4  10   3          4.64          6.52         4.21 o                         
   5  10   3          3.01          3.65         4.43 o                         
   6  10   3          5.82          8.98         4.33 o                         
   7  10   3          6.28          4.73         4.59 o                         
   8  10   3          0.13          0.11         6.79 o                         
   9  10   3          2.84          1.24         8.83 o                         
  -7  11   3          0.01          3.61         7.04 o                         
  -6  11   3          1.03          4.83         8.41 o                         
  -5  11   3          0.02         -1.83         6.18 o                         
  -4  11   3          2.68          2.57         5.37 o                         
  -3  11   3          5.66          7.21         4.95 o                         
  -2  11   3          0.13          6.43         4.79 o                         
  -1  11   3          1.07          3.60         4.63 o                         
   0  11   3          8.41         13.09         4.44 o                         
   1  11   3         21.12         21.07         4.70 o                         
   2  11   3          0.26          4.08         4.78 o                         
   3  11   3          7.53          8.51         4.62 o                         
   4  11   3          0.22          3.88         4.89 o                         
   5  11   3         18.82          8.20         5.22 o                         
   6  11   3          0.71          4.44         5.89 o                         
   7  11   3          0.71          4.92         5.62 o                         
  -5  12   3          2.89          2.32         9.05 o                         
  -4  12   3          0.06          1.10         7.13 o                         
  -3  12   3          5.19          5.35         6.47 o                         
  -2  12   3          0.17          5.49         5.36 o                         
  -1  12   3          6.18          7.10         4.88 o                         
   0  12   3          6.58          6.01         5.18 o                         
   1  12   3          8.36          4.98         5.20 o                         
   2  12   3          4.79          7.75         5.35 o                         
   3  12   3          0.00          0.62         5.82 o                         
   4  12   3          2.02          3.89         6.13 o                         
   5  12   3          0.10          2.92         5.52 o                         
 -14   0   4          4.11          2.37         5.30 o                         
 -12   0   4         62.26         59.54         5.44 o                         
 -10   0   4         16.40         10.07         6.38 o                         
  -8   0   4          3.99          7.17         5.93 o                         
  -4   0   4         38.74         50.58         5.56 o                         
  -2   0   4       1283.89       1366.24        19.90 o                         
   0   0   4        453.04        398.82         8.05 o                         
   2   0   4          9.74         11.16         5.03 o                         
   4   0   4       1062.33       1234.72        12.18 o                         
   6   0   4        130.78        146.01         4.31 o                         
   8   0   4          1.37          0.08         4.17 o                         
  10   0   4          0.78          3.64         6.62 o                         
  12   0   4          0.23          5.35         7.67 o                         
  14   0   4          0.93         -0.03         8.73 o                         
 -14   1   4         16.93         22.31         4.46 o                         
 -13   1   4         33.33         35.10         4.34 o                         
 -12   1   4          1.31          3.20         4.19 o                         
 -11   1   4          0.37          2.10         3.58 o                         
 -10   1   4         19.71         22.37         3.51 o                         
  -9   1   4        151.91        169.45         4.20 o                         
  -8   1   4         81.88         74.83         3.72 o                         
  -7   1   4         18.11         19.63         4.20 o                         
  -6   1   4         13.31          9.49         5.78 o                         
  -5   1   4          2.10          8.44         6.12 o                         
  -4   1   4         78.34         82.65         6.80 o                         
  -3   1   4          0.94          4.58         4.21 o                         
  -2   1   4       2489.49       2335.90        38.63 o                         
  -1   1   4        238.99        209.22         5.86 o                         
   0   1   4       9497.63       9215.14        90.58 o                         
   1   1   4       4819.00       5005.07        24.36 o                         
   2   1   4         52.34         64.19         3.58 o                         
   3   1   4          7.79          5.40         2.82 o                         
   4   1   4          7.97         12.14         2.88 o                         
   5   1   4       1165.14       1135.67         8.87 o                         
   6   1   4        121.54        132.27         3.34 o                         
   7   1   4         32.88         35.34         3.05 o                         
   8   1   4         60.85         58.45         3.15 o                         
   9   1   4          4.26          4.65         3.39 o                         
  10   1   4          0.84          6.35         4.56 o                         
  11   1   4          6.36          5.92         4.46 o                         
  12   1   4          0.73          5.93         5.34 o                         
  13   1   4          0.02          3.88         5.72 o                         
  14   1   4          0.00          2.16         6.28 o                         
 -14   2   4         15.57         15.52         5.31 o                         
 -13   2   4         17.31         24.09         4.70 o                         
 -12   2   4          0.07          5.60         3.98 o                         
 -11   2   4          0.01          2.20         3.99 o                         
 -10   2   4          0.78          1.48         3.84 o                         
  -9   2   4        303.16        333.91         4.57 o                         
  -8   2   4        963.01        948.12        41.14 o                         
  -7   2   4        191.71        206.42         5.28 o                         
  -6   2   4        418.74        467.11        20.95 o                         
  -5   2   4         70.49         78.94         4.29 o                         
  -4   2   4         58.16         46.97         6.59 o                         
  -3   2   4         10.34         11.02         4.46 o                         
  -2   2   4        133.53        118.49         5.72 o                         
  -1   2   4      14832.42      14197.26       188.84 o                         
   0   2   4       2522.19       2570.99        34.84 o                         
   1   2   4       1212.85       1264.40        10.32 o                         
   2   2   4          0.61          4.12         3.01 o                         
   3   2   4       1019.71        984.32        10.46 o                         
   4   2   4        497.57        493.14         5.42 o                         
   5   2   4        240.76        265.26         4.07 o                         
   6   2   4        108.24        107.82         3.47 o                         
   7   2   4          9.43         13.91         3.07 o                         
   8   2   4         34.11         34.21         3.53 o                         
   9   2   4         25.31         28.25         3.71 o                         
  10   2   4          1.57         -0.62         3.28 o                         
  11   2   4          1.53          3.67         4.59 o                         
  12   2   4         14.47         22.00         6.17 o                         
  13   2   4          0.79          0.07         6.10 o                         
  14   2   4          6.68          5.94         7.00 o                         
 -14   3   4          2.86          0.73         5.35 o                         
 -13   3   4          1.75          2.81         5.33 o                         
 -12   3   4          5.67          5.66         4.91 o                         
 -11   3   4          3.45          6.85         3.88 o                         
 -10   3   4         27.72         24.52         3.76 o                         
  -9   3   4          3.93          9.65         3.46 o                         
  -8   3   4         50.92         43.59         4.19 o                         
  -7   3   4        205.21        209.97         5.36 o                         
  -6   3   4        245.95        210.86         5.31 o                         
  -5   3   4        172.88        174.43         6.51 o                         
  -4   3   4        186.28        158.06         4.27 o                         
  -3   3   4        313.17        325.40         4.91 o                         
  -2   3   4          2.76         -2.66         4.31 o                         
  -1   3   4        449.13        481.87        12.50 o                         
   0   3   4         15.56         20.16         4.09 o                         
   1   3   4         83.85         85.27         4.83 o                         
   2   3   4         16.09         16.33         3.66 o                         
   3   3   4        188.74        200.66         4.51 o                         
   4   3   4          5.96          8.11         3.30 o                         
   5   3   4          9.35          3.83         3.21 o                         
   6   3   4          1.33          1.53         3.50 o                         
   7   3   4          3.65          5.16         3.31 o                         
   8   3   4         12.40         13.71         3.85 o                         
   9   3   4         18.71         25.04         3.71 o                         
  10   3   4         30.34         35.44         4.05 o                         
  11   3   4          0.51          3.91         4.88 o                         
  12   3   4          2.30          6.21         6.14 o                         
  13   3   4          0.07          3.93         5.27 o                         
 -13   4   4         10.77         13.41         5.36 o                         
 -12   4   4          1.38          2.17         4.98 o                         
 -11   4   4          9.91          6.26         4.18 o                         
 -10   4   4          8.73         21.86         4.10 o                         
  -9   4   4        127.20        112.38         4.20 o                         
  -8   4   4         32.41         28.83         5.09 o                         
  -7   4   4        611.87        592.06        13.81 o                         
  -6   4   4         38.84         31.50         4.21 o                         
  -5   4   4        168.29        173.25         4.28 o                         
  -4   4   4        505.27        528.51         5.57 o                         
  -3   4   4          0.08          3.41         3.20 o                         
  -2   4   4        112.92         94.81         3.57 o                         
  -1   4   4        819.41        860.81        14.72 o                         
   0   4   4        653.51        653.40         8.51 o                         
   1   4   4        275.44        316.30         4.39 o                         
   2   4   4        126.91        145.87         3.75 o                         
   3   4   4         24.42         17.43         4.15 o                         
   4   4   4          4.73          7.86         3.34 o                         
   5   4   4         11.70         16.65         3.73 o                         
   6   4   4        112.85         98.99         3.91 o                         
   7   4   4        177.51        149.29         4.32 o                         
   8   4   4          5.77          7.08         3.99 o                         
   9   4   4          6.80          5.92         4.16 o                         
  10   4   4          2.37          4.16         3.62 o                         
  11   4   4          3.78          2.96         5.13 o                         
  12   4   4         11.15         15.24         6.49 o                         
  13   4   4         12.25          6.84         6.34 o                         
 -13   5   4          0.72          1.63         5.27 o                         
 -12   5   4          0.48         -0.54         4.58 o                         
 -11   5   4          1.02          2.27         4.92 o                         
 -10   5   4          5.04          9.17         4.27 o                         
  -9   5   4         15.17         14.45         3.85 o                         
  -8   5   4         13.26         15.84         4.42 o                         
  -7   5   4          8.35         10.80         4.39 o                         
  -6   5   4        162.85        168.54         5.50 o                         
  -5   5   4         50.99         58.01         3.64 o                         
  -4   5   4         10.20         11.36         3.85 o                         
  -3   5   4          1.04          5.05         3.46 o                         
  -2   5   4         18.56         12.94         3.43 o                         
  -1   5   4          6.48          4.16         3.30 o                         
   0   5   4          5.07          7.52         3.34 o                         
   1   5   4          8.31          8.06         3.24 o                         
   2   5   4        122.34        125.02         3.60 o                         
   3   5   4         10.11         16.94         3.54 o                         
   4   5   4         18.42         26.08         3.52 o                         
   5   5   4         18.57         12.26         3.92 o                         
   6   5   4          7.42          9.23         3.73 o                         
   7   5   4         56.44         60.28         3.91 o                         
   8   5   4        277.15        283.46         4.88 o                         
   9   5   4         33.46         41.27         6.80 o                         
  10   5   4          1.09          5.29         4.02 o                         
  11   5   4          2.42         11.16         6.14 o                         
  12   5   4          4.40          4.19         6.65 o                         
  13   5   4          0.01          5.75         8.62 o                         
 -12   6   4          0.15          1.14         5.45 o                         
 -11   6   4          0.54          2.68         4.95 o                         
 -10   6   4          2.39          6.36         4.60 o                         
  -9   6   4         12.91         13.69         4.80 o                         
  -8   6   4          0.05          3.17         5.20 o                         
  -7   6   4        136.27        116.07         5.01 o                         
  -6   6   4         16.48         14.36         4.44 o                         
  -5   6   4          4.63          6.57         3.50 o                         
  -4   6   4          7.66         10.05         3.49 o                         
  -3   6   4         72.44         61.78         3.75 o                         
  -2   6   4          9.17          7.34         3.42 o                         
  -1   6   4         24.74         22.77         3.39 o                         
   0   6   4         26.31         39.31         3.05 o                         
   1   6   4          0.64         -0.36         3.30 o                         
   2   6   4        119.04        116.89         4.55 o                         
   3   6   4         28.14         18.72         3.45 o                         
   4   6   4          2.39          6.10         3.59 o                         
   5   6   4         31.63         39.29         5.56 o                         
   6   6   4          2.88          7.17         4.12 o                         
   7   6   4         67.49         80.13         7.08 o                         
   8   6   4          0.01         -3.61         6.13 o                         
   9   6   4         26.70         24.31         4.56 o                         
  10   6   4          1.23          4.47         4.43 o                         
  11   6   4         17.76         13.29         6.22 o                         
  12   6   4          0.45          2.82         6.88 o                         
 -12   7   4          0.66         10.76         8.70 o                         
 -11   7   4          4.40          7.23         6.78 o                         
 -10   7   4          0.02          0.74         5.53 o                         
  -9   7   4          6.77          9.23         5.59 o                         
  -8   7   4          7.25          8.81         4.99 o                         
  -7   7   4         15.70         19.18         4.70 o                         
  -6   7   4        258.85        274.83         7.41 o                         
  -5   7   4          0.01         -1.06         4.00 o                         
  -4   7   4          2.24          2.39         3.99 o                         
  -3   7   4          2.19          2.46         3.57 o                         
  -2   7   4        435.85        394.43         6.88 o                         
  -1   7   4          6.10          7.17         3.43 o                         
   0   7   4         16.29         13.85         3.63 o                         
   1   7   4          0.12          4.42         3.28 o                         
   2   7   4         17.78         14.13         3.48 o                         
   3   7   4         36.14         38.61         3.91 o                         
   4   7   4          0.12         -2.17         3.46 o                         
   5   7   4         10.38         11.54         3.73 o                         
   6   7   4          5.09          9.76         3.77 o                         
   7   7   4         23.42         27.29         4.30 o                         
   8   7   4          0.05          3.24         4.09 o                         
   9   7   4          0.04         -2.59         4.56 o                         
  10   7   4          0.00          1.26         5.55 o                         
  11   7   4          0.29         -5.35         6.86 o                         
 -11   8   4          3.09          8.02         8.52 o                         
 -10   8   4          7.04          4.56         6.43 o                         
  -9   8   4         23.68         16.75         6.54 o                         
  -8   8   4         59.65         57.47         5.63 o                         
  -7   8   4         34.53         32.85         5.12 o                         
  -6   8   4          0.21         -1.02         5.12 o                         
  -5   8   4         59.55         57.10         4.18 o                         
  -4   8   4         18.93         19.23         4.23 o                         
  -3   8   4        164.23        150.55         4.27 o                         
  -2   8   4         44.53         38.22         3.72 o                         
  -1   8   4        226.42        237.21         4.55 o                         
   0   8   4        178.93        158.22         5.37 o                         
   1   8   4          8.91          7.51         3.80 o                         
   2   8   4         98.64         92.38         4.03 o                         
   3   8   4         27.17         22.59         3.76 o                         
   4   8   4         75.17         64.69         4.00 o                         
   5   8   4         28.94         29.86         4.12 o                         
   6   8   4         23.57         28.77         3.96 o                         
   7   8   4          2.02          1.97         4.08 o                         
   8   8   4         10.72         13.12         5.00 o                         
   9   8   4          4.23          7.79         4.83 o                         
  10   8   4          1.01          7.35         5.25 o                         
  11   8   4          0.09          2.77         7.20 o                         
 -10   9   4          0.02          5.91         8.12 o                         
  -9   9   4          8.31         11.87         6.59 o                         
  -8   9   4         13.89         25.58         7.78 o                         
  -7   9   4          4.29          2.30         5.40 o                         
  -6   9   4          1.73         -1.45         5.87 o                         
  -5   9   4          6.59          5.36         4.82 o                         
  -4   9   4          1.50          3.05         4.24 o                         
  -3   9   4         17.96         18.65         4.18 o                         
  -2   9   4         39.33         42.48         4.08 o                         
  -1   9   4          9.41         13.98         3.88 o                         
   0   9   4         23.39         16.49         3.78 o                         
   1   9   4          8.91         11.54         3.52 o                         
   2   9   4         25.09         27.19         3.83 o                         
   3   9   4          1.15          2.28         3.95 o                         
   4   9   4         17.47         20.49         4.47 o                         
   5   9   4         13.43         14.58         4.37 o                         
   6   9   4          1.75          4.52         4.50 o                         
   7   9   4          1.16         -2.45         4.57 o                         
   8   9   4          4.43          6.40         4.93 o                         
   9   9   4          1.19          6.72         4.82 o                         
  10   9   4          0.84         -4.96         7.07 o                         
  -9  10   4          2.15          3.93         8.73 o                         
  -8  10   4          4.17          7.78         6.78 o                         
  -7  10   4          2.78          1.82         6.51 o                         
  -6  10   4          0.04          7.18         6.67 o                         
  -5  10   4          0.09          1.57         4.84 o                         
  -4  10   4          0.20          2.60         4.24 o                         
  -3  10   4          0.03          2.27         4.37 o                         
  -2  10   4          5.64         12.45         4.38 o                         
  -1  10   4         15.01         20.38         4.03 o                         
   0  10   4          1.00          3.22         4.05 o                         
   1  10   4         23.09         27.45         4.44 o                         
   2  10   4          0.31         -1.70         4.21 o                         
   3  10   4          1.28          5.17         4.26 o                         
   4  10   4          0.07          4.35         4.21 o                         
   5  10   4         12.49         11.35         4.40 o                         
   6  10   4          1.48          6.04         4.83 o                         
   7  10   4          4.69          5.39         5.03 o                         
   8  10   4          0.30          2.53         4.88 o                         
  -7  11   4          1.23          8.81         8.47 o                         
  -6  11   4          0.01          2.14         6.88 o                         
  -5  11   4          4.70          7.87         6.02 o                         
  -4  11   4          2.94          4.53         5.24 o                         
  -3  11   4          1.85          5.62         4.95 o                         
  -2  11   4          0.43         -0.33         4.89 o                         
  -1  11   4          2.84          6.40         4.40 o                         
   0  11   4          4.20          3.88         4.40 o                         
   1  11   4         13.14         15.24         4.62 o                         
   2  11   4         16.91         13.18         4.20 o                         
   3  11   4          2.02          1.27         5.17 o                         
   4  11   4          0.38          5.59         5.65 o                         
   5  11   4          0.05          3.17         5.23 o                         
   6  11   4          1.20          1.74         4.80 o                         
   7  11   4          0.80          3.12         5.01 o                         
  -5  12   4          1.58         14.51         7.70 o                         
  -4  12   4          5.00          4.05         5.90 o                         
  -3  12   4          0.14          2.51         5.54 o                         
  -2  12   4          0.33          0.80         5.09 o                         
  -1  12   4          3.13          6.75         5.09 o                         
   0  12   4          3.98          0.81         5.10 o                         
   1  12   4          4.88          5.25         5.04 o                         
   2  12   4          1.74          5.23         4.90 o                         
   3  12   4          1.10          2.08         6.00 o                         
   4  12   4          0.17          3.00         5.56 o                         
 -13   0   5         15.81         17.69         4.64 o                         
 -11   0   5          9.54         13.94         4.95 o                         
  -9   0   5         27.14         28.29         4.07 o                         
  -7   0   5         20.00          8.73         4.91 o                         
  -5   0   5        169.26        184.21         7.49 o                         
  -3   0   5         55.24         55.41         5.93 o                         
  -1   0   5         59.87         60.27         5.25 o                         
   1   0   5         11.42          9.05         4.30 o                         
   3   0   5        489.10        526.97         9.60 o                         
   5   0   5         72.82         66.76         4.43 o                         
   7   0   5        505.94        501.69        16.54 o                         
   9   0   5         34.90         53.61        11.72 o                         
  11   0   5         58.35         57.89         7.81 o                         
  13   0   5          0.55         -1.08         7.86 o                         
 -14   1   5          1.76          3.72         4.26 o                         
 -13   1   5          0.33          4.62         3.58 o                         
 -12   1   5         16.76         18.92         3.52 o                         
 -11   1   5          0.46          1.28         3.95 o                         
 -10   1   5          6.99          7.57         3.70 o                         
  -9   1   5        433.34        445.70         5.16 o                         
  -8   1   5        184.81        200.78         5.23 o                         
  -7   1   5        129.51        104.88         4.71 o                         
  -6   1   5         65.68         70.86         6.22 o                         
  -5   1   5       1008.23       1009.07        11.81 o                         
  -4   1   5         90.15         81.36         5.85 o                         
  -3   1   5        795.62        798.63        11.59 o                         
  -2   1   5        236.25        248.24         5.24 o                         
  -1   1   5        603.60        598.54         9.91 o                         
   0   1   5        680.18        638.20         5.80 o                         
   1   1   5       1810.51       1909.12        18.14 o                         
   2   1   5         54.85         64.69         3.23 o                         
   3   1   5       1263.83       1264.89         7.26 o                         
   4   1   5        165.12        161.75         3.69 o                         
   5   1   5        663.82        707.03         5.52 o                         
   6   1   5        185.66        179.01         3.45 o                         
   7   1   5        173.17        159.94         3.70 o                         
   8   1   5          8.99          9.77         2.83 o                         
   9   1   5        580.30        616.02         6.38 o                         
  10   1   5         17.79         16.55         3.67 o                         
  11   1   5         20.84         19.38         5.26 o                         
  12   1   5          3.82          4.96         5.39 o                         
  13   1   5         13.52         16.52         6.15 o                         
  14   1   5         12.97         17.35        11.29 o                         
 -14   2   5          3.10          4.68         4.81 o                         
 -13   2   5         28.55         25.35         4.79 o                         
 -12   2   5          0.07          3.76         4.23 o                         
 -11   2   5          9.54         11.25         4.02 o                         
 -10   2   5          0.37          4.99         3.51 o                         
  -9   2   5        101.47         97.38         4.81 o                         
  -8   2   5        413.23        393.05        16.63 o                         
  -7   2   5        151.35        149.42         4.96 o                         
  -6   2   5          2.91          6.12         4.13 o                         
  -5   2   5        624.50        681.41        10.52 o                         
  -4   2   5       1119.41       1206.53        33.55 o                         
  -3   2   5        749.01        808.15        13.42 o                         
  -2   2   5         33.77         44.49         3.93 o                         
  -1   2   5       3460.22       3507.09        75.86 o                         
   0   2   5          1.41         -0.41         3.51 o                         
   1   2   5        814.83        817.50        15.00 o                         
   2   2   5        485.56        507.54         5.13 o                         
   3   2   5        196.43        246.81         4.21 o                         
   4   2   5        199.92        171.23         3.73 o                         
   5   2   5        481.91        522.66         5.01 o                         
   6   2   5        379.69        355.11         8.30 o                         
   7   2   5          1.27          3.92         3.02 o                         
   8   2   5         11.45         14.46         3.80 o                         
   9   2   5         68.23         62.52         4.28 o                         
  10   2   5          4.04          4.80         3.77 o                         
  11   2   5          0.53          4.03         5.20 o                         
  12   2   5          0.60          2.90         5.72 o                         
  13   2   5          0.00          0.47         5.54 o                         
 -14   3   5          7.86         12.57         5.04 o                         
 -13   3   5          3.85          7.20         4.61 o                         
 -12   3   5          0.15          0.78         4.14 o                         
 -11   3   5         13.10         12.64         3.95 o                         
 -10   3   5         63.03         70.63         3.81 o                         
  -9   3   5         16.16         18.10         4.04 o                         
  -8   3   5         68.07         67.86         4.76 o                         
  -7   3   5         82.89         90.87         4.70 o                         
  -6   3   5        154.29        150.43         5.02 o                         
  -5   3   5        117.30        112.36         4.40 o                         
  -4   3   5          0.16          3.94         4.32 o                         
  -3   3   5        917.17       1153.64        14.89 o                         
  -2   3   5       2086.53       2017.74        47.84 o                         
  -1   3   5        301.19        251.65         5.43 o                         
   0   3   5         17.55         27.49         3.37 o                         
   1   3   5       2403.90       2438.80        27.17 o                         
   2   3   5         40.69         58.07         4.12 o                         
   3   3   5        152.14        141.73         3.96 o                         
   4   3   5         24.46         20.45         3.04 o                         
   5   3   5        138.64        141.07         3.66 o                         
   6   3   5          7.59          7.50         3.45 o                         
   7   3   5        238.08        230.34         4.75 o                         
   8   3   5        338.13        347.44         6.49 o                         
   9   3   5         23.65         26.07         4.27 o                         
  10   3   5          1.30          0.39         3.94 o                         
  11   3   5          1.92          4.99         4.21 o                         
  12   3   5          3.10          4.14         5.49 o                         
  13   3   5          7.79         11.79         6.02 o                         
 -13   4   5          0.69          0.44         4.83 o                         
 -12   4   5          0.24          3.94         4.27 o                         
 -11   4   5         16.60         15.28         4.63 o                         
 -10   4   5          5.74          5.07         4.25 o                         
  -9   4   5         44.49         46.13         4.58 o                         
  -8   4   5         24.47         22.63         4.69 o                         
  -7   4   5        205.78        223.42         9.53 o                         
  -6   4   5         11.85         14.87         3.94 o                         
  -5   4   5          5.88          3.84         3.69 o                         
  -4   4   5         26.14         39.74         3.37 o                         
  -3   4   5          2.58          1.58         3.42 o                         
  -2   4   5        769.66        839.47         9.97 o                         
  -1   4   5          4.52          2.26         4.23 o                         
   0   4   5       2354.72       2106.50         9.41 o                         
   1   4   5          3.80          7.82         3.08 o                         
   2   4   5          1.34          1.32         3.33 o                         
   3   4   5         15.59         22.13         3.93 o                         
   4   4   5         56.64         65.56         5.43 o                         
   5   4   5        159.67        165.47         4.19 o                         
   6   4   5         44.93         38.32         4.18 o                         
   7   4   5         43.46         42.36         3.93 o                         
   8   4   5          6.00          4.22         3.98 o                         
   9   4   5         25.96         24.35         4.33 o                         
  10   4   5         20.03         26.56         4.08 o                         
  11   4   5          1.74          7.25         4.77 o                         
  12   4   5          0.20         -0.56         5.67 o                         
  13   4   5          0.24          1.90         7.02 o                         
 -13   5   5          2.29          3.92         5.22 o                         
 -12   5   5          1.29          6.26         5.10 o                         
 -11   5   5          1.20          4.97         4.41 o                         
 -10   5   5          0.12          4.34         4.53 o                         
  -9   5   5         34.72         38.92         4.59 o                         
  -8   5   5         36.28         39.81         4.75 o                         
  -7   5   5         20.06         15.57         4.40 o                         
  -6   5   5        335.10        319.42         5.55 o                         
  -5   5   5         94.68         85.93         3.67 o                         
  -4   5   5        110.53        122.72         4.36 o                         
  -3   5   5          1.02          6.01         3.15 o                         
  -2   5   5        283.87        269.18         6.60 o                         
  -1   5   5         14.12         19.50         3.40 o                         
   0   5   5         52.94         58.39         3.48 o                         
   1   5   5        156.21        136.04         3.38 o                         
   2   5   5          0.68          3.50         2.86 o                         
   3   5   5         12.95         17.80         3.17 o                         
   4   5   5         56.37         44.14         6.45 o                         
   5   5   5        142.31        142.88         4.27 o                         
   6   5   5         51.93         47.72         3.69 o                         
   7   5   5         14.76         12.85         4.19 o                         
   8   5   5         42.21         49.54         4.00 o                         
   9   5   5         35.57         35.82         4.03 o                         
  10   5   5          0.37          1.58         4.79 o                         
  11   5   5          8.42          9.87         4.86 o                         
  12   5   5          0.42         -0.47         6.91 o                         
 -12   6   5          0.75          1.55         5.24 o                         
 -11   6   5          4.29          4.41         5.37 o                         
 -10   6   5          0.00          1.02         4.97 o                         
  -9   6   5         14.21         16.61         5.65 o                         
  -8   6   5          4.00          5.70         4.52 o                         
  -7   6   5        103.51        106.15         4.90 o                         
  -6   6   5         40.25         35.26         4.96 o                         
  -5   6   5          9.81         10.33         3.50 o                         
  -4   6   5         20.84         20.57         3.31 o                         
  -3   6   5          2.00          4.52         3.49 o                         
  -2   6   5         25.83         37.83         3.52 o                         
  -1   6   5          3.78          3.72         3.30 o                         
   0   6   5          0.33          2.84         3.01 o                         
   1   6   5          0.73         -0.81         2.90 o                         
   2   6   5          9.83          7.67         3.16 o                         
   3   6   5         10.98         12.58         3.80 o                         
   4   6   5          0.60          3.10         5.80 o                         
   5   6   5          9.41          9.20         4.43 o                         
   6   6   5          1.74         -0.52         3.64 o                         
   7   6   5         14.31         10.12         8.93 o                         
   8   6   5          1.56          0.72         4.33 o                         
   9   6   5          2.89          1.42         4.04 o                         
  10   6   5          0.54          1.05         4.58 o                         
  11   6   5          3.08          3.58         4.91 o                         
  12   6   5          0.06         -3.69         7.02 o                         
 -12   7   5          5.10          4.68         7.43 o                         
 -11   7   5          0.02          0.13         6.32 o                         
 -10   7   5          4.29          8.02         5.55 o                         
  -9   7   5          8.70          9.64         5.12 o                         
  -8   7   5          3.65          9.13         5.59 o                         
  -7   7   5         79.27         67.41         4.84 o                         
  -6   7   5         31.16         32.07         3.87 o                         
  -5   7   5         13.44         11.64         3.72 o                         
  -4   7   5          0.34          4.15         3.77 o                         
  -3   7   5         67.04         78.27         4.06 o                         
  -2   7   5          3.29          1.86         3.50 o                         
  -1   7   5         99.50         81.82         3.86 o                         
   0   7   5         84.18         82.86         3.85 o                         
   1   7   5          9.79         14.61         3.74 o                         
   2   7   5          0.32          2.21         3.02 o                         
   3   7   5         27.49         29.72         3.90 o                         
   4   7   5         26.42         17.60         3.97 o                         
   5   7   5         32.77         32.92         3.95 o                         
   6   7   5          0.87          1.34         4.00 o                         
   7   7   5          9.65         16.35         9.43 o                         
   8   7   5         19.45         16.32         4.13 o                         
   9   7   5          8.62          5.37         4.27 o                         
  10   7   5          0.41         -0.26         4.95 o                         
  11   7   5          0.19         -1.10         5.46 o                         
 -11   8   5          1.60          9.07         8.60 o                         
 -10   8   5          2.72          1.50         6.70 o                         
  -9   8   5          6.11          7.71         5.97 o                         
  -8   8   5         25.98         23.74         5.13 o                         
  -7   8   5         31.27         27.23         4.98 o                         
  -6   8   5         86.08         81.70         4.84 o                         
  -5   8   5          2.05          1.89         3.84 o                         
  -4   8   5         19.37         19.67         3.69 o                         
  -3   8   5         45.32         42.77         4.00 o                         
  -2   8   5         77.50         68.72         3.93 o                         
  -1   8   5        104.19        124.44         4.12 o                         
   0   8   5         28.12         29.10         3.73 o                         
   1   8   5        111.55        125.85         4.12 o                         
   2   8   5          0.62          2.78         3.32 o                         
   3   8   5         26.25         25.60         3.49 o                         
   4   8   5          0.14          4.42         4.07 o                         
   5   8   5          9.46         14.57         4.07 o                         
   6   8   5         13.23         12.81         4.45 o                         
   7   8   5         24.27         16.28         5.23 o                         
   8   8   5         11.94         14.96         4.73 o                         
   9   8   5          7.12          9.64         4.96 o                         
  10   8   5          0.08          4.11         5.33 o                         
 -10   9   5          0.66         -1.03         6.94 o                         
  -9   9   5          3.04          9.44         6.59 o                         
  -8   9   5         16.90         19.78         6.01 o                         
  -7   9   5          8.41          7.26         6.06 o                         
  -6   9   5         16.16         15.80         4.55 o                         
  -5   9   5          0.25          3.92         4.23 o                         
  -4   9   5          5.30          5.39         4.10 o                         
  -3   9   5          0.62          3.14         3.68 o                         
  -2   9   5          2.41          3.44         3.85 o                         
  -1   9   5          7.38          4.92         3.89 o                         
   0   9   5         46.77         45.08         4.05 o                         
   1   9   5         44.76         48.29         4.33 o                         
   2   9   5         30.85         35.55         3.76 o                         
   3   9   5          7.02          2.66         3.91 o                         
   4   9   5          1.71          3.90         4.31 o                         
   5   9   5          6.66          9.20         4.91 o                         
   6   9   5          4.66          7.70         4.13 o                         
   7   9   5          5.79          4.20         4.32 o                         
   8   9   5          2.25          5.20         4.99 o                         
   9   9   5          2.44          4.96         5.24 o                         
  -9  10   5          0.28          8.12         8.86 o                         
  -8  10   5          0.00          2.90         6.75 o                         
  -7  10   5          3.39         11.52         6.89 o                         
  -6  10   5          1.43          3.19         4.95 o                         
  -5  10   5          1.84          4.80         5.01 o                         
  -4  10   5          0.14          4.81         4.22 o                         
  -3  10   5          0.98          3.65         4.26 o                         
  -2  10   5          4.64          6.79         4.35 o                         
  -1  10   5          0.87         -1.70         3.89 o                         
   0  10   5          0.20          3.03         4.28 o                         
   1  10   5         17.63         17.74         4.52 o                         
   2  10   5          0.02          3.41         4.02 o                         
   3  10   5          4.58          2.39         4.60 o                         
   4  10   5          5.92         13.61         5.25 o                         
   5  10   5          0.13          4.05         7.05 o                         
   6  10   5          2.35         -0.20         4.90 o                         
   7  10   5          2.13          3.53         4.89 o                         
   8  10   5          1.87          4.59         5.47 o                         
  -7  11   5          1.61          5.09         8.81 o                         
  -6  11   5          0.70         -0.74         7.13 o                         
  -5  11   5          0.61          1.58         5.11 o                         
  -4  11   5          6.31          5.20         4.73 o                         
  -3  11   5          0.00          3.55         4.87 o                         
  -2  11   5          0.00          3.75         4.39 o                         
  -1  11   5          0.31         -3.62         4.85 o                         
   0  11   5          5.62          7.83         4.64 o                         
   1  11   5         26.75         26.52         4.08 o                         
   2  11   5          2.06          4.69         4.44 o                         
   3  11   5          0.18          2.96         5.16 o                         
   4  11   5          2.87          4.06         5.16 o                         
   5  11   5          0.00          3.65         5.19 o                         
   6  11   5          0.13          2.93         5.43 o                         
  -5  12   5          1.72          2.98        12.55 o                         
  -4  12   5          0.46          3.27         5.34 o                         
  -3  12   5          3.97          4.35         5.30 o                         
  -2  12   5          0.07          2.76         5.48 o                         
  -1  12   5          3.60          3.69         5.02 o                         
   0  12   5          7.29          5.39         5.25 o                         
   1  12   5          1.07          4.28         4.77 o                         
   2  12   5          2.59          4.62         5.14 o                         
   3  12   5          0.07          3.73         5.40 o                         
   4  12   5          0.11         -0.41         6.24 o                         
 -14   0   6          0.21          4.75         5.42 o                         
 -12   0   6         22.52         29.44         4.78 o                         
 -10   0   6        130.96        115.87         5.83 o                         
  -8   0   6        309.02        329.52         8.12 o                         
  -6   0   6         23.97         24.47         5.14 o                         
  -4   0   6        111.56        108.71         5.83 o                         
  -2   0   6         33.34         29.35         4.20 o                         
   0   0   6          9.08         12.65         4.59 o                         
   2   0   6        142.45        169.92         7.36 o                         
   4   0   6        272.78        286.06        10.46 o                         
   6   0   6        142.12        145.06         4.95 o                         
   8   0   6        276.18        297.60        12.26 o                         
  10   0   6         15.66         23.26         4.99 o                         
  12   0   6         29.36         19.67         7.83 o                         
 -14   1   6          0.05          3.75         4.11 o                         
 -13   1   6          1.03          2.90         3.66 o                         
 -12   1   6          9.29         10.13         3.57 o                         
 -11   1   6          1.40          4.62         3.46 o                         
 -10   1   6         27.62         26.26         3.39 o                         
  -9   1   6         20.18         16.06         3.32 o                         
  -8   1   6        141.26        141.36         4.56 o                         
  -7   1   6         37.19         39.19         6.43 o                         
  -6   1   6         78.77         84.87         4.61 o                         
  -5   1   6        379.13        407.58         5.83 o                         
  -4   1   6        230.61        232.71         4.85 o                         
  -3   1   6         38.26         45.87         3.41 o                         
  -2   1   6       1682.21       1637.86        13.64 o                         
  -1   1   6        844.50        800.66        18.02 o                         
   0   1   6         16.50         16.20         3.17 o                         
   1   1   6          7.24         12.60         2.90 o                         
   2   1   6        241.22        257.84         3.90 o                         
   3   1   6        275.43        286.18         4.07 o                         
   4   1   6         39.47         43.96         3.15 o                         
   5   1   6         49.84         52.18         2.91 o                         
   6   1   6        314.14        305.02         4.05 o                         
   7   1   6          0.14         -0.37         2.66 o                         
   8   1   6          1.83          0.37         2.87 o                         
   9   1   6          0.10          1.29         3.41 o                         
  10   1   6          0.07          0.07         3.44 o                         
  11   1   6          0.60          2.75         4.28 o                         
  12   1   6          1.22          2.44         5.65 o                         
  13   1   6          0.28          2.81         5.98 o                         
 -14   2   6          3.33          2.55         3.96 o                         
 -13   2   6          0.36          2.30         3.85 o                         
 -12   2   6          1.55          1.14         3.95 o                         
 -11   2   6          2.37          4.76         3.93 o                         
 -10   2   6         12.94         13.88         3.49 o                         
  -9   2   6        123.34        131.55         7.66 o                         
  -8   2   6        133.75        138.65        11.12 o                         
  -7   2   6          3.38          3.71         4.26 o                         
  -6   2   6         39.34         36.18         6.17 o                         
  -5   2   6         24.22         21.97         5.99 o                         
  -4   2   6         64.78         83.74         4.69 o                         
  -3   2   6       1071.10       1180.54        11.57 o                         
  -2   2   6        463.03        453.52         7.12 o                         
  -1   2   6         85.51        124.72         4.38 o                         
   0   2   6        965.69        901.66        22.61 o                         
   1   2   6       2801.09       2722.67        20.67 o                         
   2   2   6       1453.67       1581.44        11.98 o                         
   3   2   6        272.70        269.57         4.31 o                         
   4   2   6        170.09        180.13         4.08 o                         
   5   2   6        168.56        173.88         3.92 o                         
   6   2   6        286.67        283.33         4.04 o                         
   7   2   6        159.74        151.25         3.66 o                         
   8   2   6        242.98        251.16         6.17 o                         
   9   2   6         25.45         31.73         4.13 o                         
  10   2   6         28.24         26.57         4.05 o                         
  11   2   6          5.59          5.39         4.47 o                         
  12   2   6          0.53          4.66         6.11 o                         
  13   2   6          0.68          3.74         6.49 o                         
 -13   3   6          1.34          3.69         5.05 o                         
 -12   3   6          0.81          2.60         4.23 o                         
 -11   3   6          1.80          1.21         3.74 o                         
 -10   3   6         49.87         51.43         3.80 o                         
  -9   3   6          2.51          2.58         4.73 o                         
  -8   3   6         50.02         58.61         5.01 o                         
  -7   3   6         56.79         59.97         4.13 o                         
  -6   3   6         74.32         80.69         4.88 o                         
  -5   3   6        303.19        303.98         6.29 o                         
  -4   3   6         43.37         36.29         4.47 o                         
  -3   3   6          2.06         10.08         3.84 o                         
  -2   3   6       1602.25       1597.12        19.52 o                         
  -1   3   6          2.54          2.04         3.23 o                         
   0   3   6       1107.79       1032.55        12.08 o                         
   1   3   6        547.41        544.97        11.69 o                         
   2   3   6       1109.62       1155.28         6.56 o                         
   3   3   6       1071.93       1233.44         9.99 o                         
   4   3   6        142.92        159.57         3.76 o                         
   5   3   6         62.94         68.24         3.43 o                         
   6   3   6        168.30        162.47         3.80 o                         
   7   3   6        260.61        228.76         5.01 o                         
   8   3   6        129.11        128.82         4.07 o                         
   9   3   6         11.93         14.07         3.93 o                         
  10   3   6          0.85          2.26         4.45 o                         
  11   3   6          3.21          8.21         4.76 o                         
  12   3   6         18.85         24.19         6.67 o                         
  13   3   6          5.10          9.13         7.00 o                         
 -13   4   6          0.94          0.43         5.11 o                         
 -12   4   6         10.57          7.27         4.84 o                         
 -11   4   6         23.10         26.20         4.78 o                         
 -10   4   6         20.07         20.23         4.57 o                         
  -9   4   6         19.40         18.98         4.28 o                         
  -8   4   6         32.28         39.30         4.32 o                         
  -7   4   6         22.78         22.33         4.52 o                         
  -6   4   6        108.31        102.19         4.79 o                         
  -5   4   6        287.89        273.14         4.83 o                         
  -4   4   6         46.98         40.13         3.36 o                         
  -3   4   6        106.63        130.10         4.71 o                         
  -2   4   6        485.83        439.54         6.15 o                         
  -1   4   6       1844.88       1652.40         8.34 o                         
   0   4   6        641.27        582.76         7.86 o                         
   1   4   6         60.09         42.30         3.69 o                         
   2   4   6          7.66          9.38         3.17 o                         
   3   4   6         28.32         19.28         3.53 o                         
   4   4   6        159.39        171.08         4.29 o                         
   5   4   6        100.99        114.90         4.43 o                         
   6   4   6        103.94        106.13         4.19 o                         
   7   4   6         13.24         15.13         3.54 o                         
   8   4   6          4.05          6.61         4.21 o                         
   9   4   6         11.51         14.98         3.76 o                         
  10   4   6          0.33          5.47         4.23 o                         
  11   4   6          0.53          1.57         4.02 o                         
  12   4   6          2.31          5.41         4.54 o                         
  13   4   6          0.59          1.32         8.81 o                         
 -13   5   6          0.78          2.71         5.63 o                         
 -12   5   6         13.23         16.57         4.75 o                         
 -11   5   6         12.28         14.10         4.70 o                         
 -10   5   6          3.65          8.08         4.62 o                         
  -9   5   6          0.55          3.85         5.15 o                         
  -8   5   6          0.39          2.13         4.08 o                         
  -7   5   6          2.05          8.49         6.45 o                         
  -6   5   6          8.20          8.45         3.50 o                         
  -5   5   6         33.45         39.48         3.66 o                         
  -4   5   6         71.79         81.66         4.08 o                         
  -3   5   6        133.71        134.34         4.18 o                         
  -2   5   6        225.08        231.47         4.00 o                         
  -1   5   6        227.01        220.08         4.48 o                         
   0   5   6          4.99          6.47         2.62 o                         
   1   5   6        179.15        146.33         3.72 o                         
   2   5   6          7.45          6.73         3.17 o                         
   3   5   6          3.33          3.95         3.01 o                         
   4   5   6          0.33          3.97         3.74 o                         
   5   5   6         33.58         32.18         3.56 o                         
   6   5   6         35.00         36.09         3.98 o                         
   7   5   6         15.85         19.82         4.32 o                         
   8   5   6         19.48         20.45         4.61 o                         
   9   5   6         12.60         14.51         4.83 o                         
  10   5   6          0.02          3.02         4.38 o                         
  11   5   6          5.23          7.01         4.87 o                         
  12   5   6          3.67          3.66         5.34 o                         
 -12   6   6          3.87          5.83         5.65 o                         
 -11   6   6          8.76         10.75         4.68 o                         
 -10   6   6          0.63          0.93         4.88 o                         
  -9   6   6         12.66         10.41         4.75 o                         
  -8   6   6          0.54          6.05         4.55 o                         
  -7   6   6         54.60         47.24         4.63 o                         
  -6   6   6          6.33          2.67         3.94 o                         
  -5   6   6          0.99          3.70         3.20 o                         
  -4   6   6         51.82         48.76         3.69 o                         
  -3   6   6          1.60          8.48         3.49 o                         
  -2   6   6        300.49        271.49        11.39 o                         
  -1   6   6         45.11         51.32         3.46 o                         
   0   6   6          9.46         10.85         2.84 o                         
   1   6   6          7.94          5.71         2.68 o                         
   2   6   6         12.05         16.69         3.00 o                         
   3   6   6          2.75          5.88         3.58 o                         
   4   6   6         23.23         27.81         4.23 o                         
   5   6   6          7.26         16.35         5.04 o                         
   6   6   6          0.60          3.17         4.36 o                         
   7   6   6         10.40         16.02         3.73 o                         
   8   6   6         30.91         40.31         7.24 o                         
   9   6   6         10.65         15.78         4.57 o                         
  10   6   6          0.07          4.34         4.76 o                         
  11   6   6          4.85          5.84         4.94 o                         
  12   6   6          0.41          0.22         5.10 o                         
 -11   7   6          1.92          4.33         5.39 o                         
 -10   7   6          7.00         12.60         5.34 o                         
  -9   7   6          1.49          0.76         5.83 o                         
  -8   7   6          2.66          5.12         4.75 o                         
  -7   7   6         74.84         71.57         5.56 o                         
  -6   7   6         12.52         10.77         3.74 o                         
  -5   7   6          3.50          5.22         3.76 o                         
  -4   7   6          1.93          1.05         3.64 o                         
  -3   7   6         58.60         62.11         4.55 o                         
  -2   7   6         38.67         42.38         3.29 o                         
  -1   7   6        103.03        120.92         6.25 o                         
   0   7   6        226.80        208.26         6.04 o                         
   1   7   6          1.68          5.60         3.15 o                         
   2   7   6        102.66        107.83         3.65 o                         
   3   7   6         34.46         34.30         3.86 o                         
   4   7   6          9.95          6.02         4.23 o                         
   5   7   6          6.95          8.97         4.56 o                         
   6   7   6          0.00          2.35         4.65 o                         
   7   7   6         32.59         39.39         4.20 o                         
   8   7   6         49.64         52.58         5.21 o                         
   9   7   6          0.11          5.94         4.89 o                         
  10   7   6          1.37         -1.60         4.92 o                         
  11   7   6          0.90          1.47         5.45 o                         
 -11   8   6          1.09         -2.11         7.33 o                         
 -10   8   6          1.55          4.01         5.44 o                         
  -9   8   6          6.00          8.36         5.54 o                         
  -8   8   6         81.54         77.92         6.51 o                         
  -7   8   6          0.19          1.63         5.32 o                         
  -6   8   6          0.15          0.06         3.99 o                         
  -5   8   6          0.33          1.72         3.50 o                         
  -4   8   6          0.00          2.56         3.64 o                         
  -3   8   6          4.78          0.40         3.38 o                         
  -2   8   6         41.05         43.99         3.80 o                         
  -1   8   6         61.69         58.76         3.60 o                         
   0   8   6         18.35         21.32         3.51 o                         
   1   8   6          1.48          4.71         3.08 o                         
   2   8   6         27.73         21.85         3.24 o                         
   3   8   6          5.31          1.52         3.81 o                         
   4   8   6          2.76          0.97         3.68 o                         
   5   8   6          1.66          2.61         3.65 o                         
   6   8   6         12.81         15.36         4.51 o                         
   7   8   6          8.22          5.59         4.59 o                         
   8   8   6          0.82          8.43         4.85 o                         
   9   8   6         16.33         17.61         7.05 o                         
  10   8   6          0.80          6.55         5.45 o                         
 -10   9   6          8.78         11.37         7.25 o                         
  -9   9   6          0.11         -0.38         6.13 o                         
  -8   9   6          0.47         -1.62         5.72 o                         
  -7   9   6          1.24          1.49         5.27 o                         
  -6   9   6          0.05          0.82         4.66 o                         
  -5   9   6          3.64          2.09         4.30 o                         
  -4   9   6          0.68          1.47         4.09 o                         
  -3   9   6          8.45          8.91         4.30 o                         
  -2   9   6          3.53          4.65         4.14 o                         
  -1   9   6         24.18         23.30         3.54 o                         
   0   9   6         30.50         26.72         4.03 o                         
   1   9   6         35.73         35.12         3.73 o                         
   2   9   6          3.29          1.70         3.99 o                         
   3   9   6          4.42          7.49         3.97 o                         
   4   9   6          1.77          5.39         4.75 o                         
   5   9   6          7.56         10.24         4.50 o                         
   6   9   6          5.88          3.45         4.16 o                         
   7   9   6          0.08          1.13         4.83 o                         
   8   9   6          3.52          6.27         5.69 o                         
   9   9   6          0.27          5.11         4.88 o                         
  -8  10   6          7.08         10.74         7.60 o                         
  -7  10   6          2.33          8.04         5.77 o                         
  -6  10   6          1.33         -0.50         4.55 o                         
  -5  10   6          1.03          3.31         4.48 o                         
  -4  10   6          1.93          2.28         4.52 o                         
  -3  10   6          0.01          4.95         4.62 o                         
  -2  10   6          0.27          3.52         4.22 o                         
  -1  10   6          0.63          5.19         4.24 o                         
   0  10   6          0.49          2.26         4.28 o                         
   1  10   6          7.60         10.92         3.81 o                         
   2  10   6          0.00          2.51         3.83 o                         
   3  10   6          0.24          2.11         4.52 o                         
   4  10   6          0.58          3.70         4.68 o                         
   5  10   6          2.45          4.83         4.84 o                         
   6  10   6          4.65          3.38         4.98 o                         
   7  10   6          0.62         -2.58         4.66 o                         
   8  10   6          0.09          1.81         6.19 o                         
  -7  11   6          1.64          4.06         8.15 o                         
  -6  11   6          0.76          3.07         6.03 o                         
  -5  11   6          0.14          0.11         5.60 o                         
  -4  11   6          0.09          3.09         5.28 o                         
  -3  11   6          1.24          4.78         4.53 o                         
  -2  11   6          0.67          5.98         5.42 o                         
  -1  11   6          0.09         -1.25         4.56 o                         
   0  11   6          4.79          3.71         4.15 o                         
   1  11   6          0.30          1.18         3.91 o                         
   2  11   6          0.10          2.68         4.64 o                         
   3  11   6          0.15          1.28         5.79 o                         
   4  11   6          0.63          6.29         5.07 o                         
   5  11   6          0.08          1.12         5.74 o                         
   6  11   6          7.84          9.19         6.28 o                         
  -4  12   6          0.42          1.80         5.72 o                         
  -3  12   6          1.34          2.60         5.37 o                         
  -2  12   6          0.02          2.72         5.50 o                         
  -1  12   6          0.59          3.37         5.05 o                         
   0  12   6          2.07          2.92         4.30 o                         
   1  12   6          2.39          1.71         4.79 o                         
   2  12   6          0.21          2.54         4.96 o                         
   3  12   6          0.00         -2.52         6.11 o                         
 -13   0   7         46.76         63.68         7.94 o                         
 -11   0   7          0.12          1.83         4.50 o                         
  -9   0   7        819.69        862.88         9.71 o                         
  -7   0   7         13.35         17.88         6.36 o                         
  -5   0   7         65.54         61.84         6.70 o                         
  -3   0   7        145.75        148.83         6.90 o                         
  -1   0   7       3187.72       3147.15        49.34 o                         
   1   0   7        524.31        550.38         7.11 o                         
   3   0   7        538.35        625.52         8.14 o                         
   5   0   7         46.00         53.29         3.97 o                         
   7   0   7          0.40          3.73         3.69 o                         
   9   0   7         21.25         32.28         4.68 o                         
  11   0   7          2.10          5.31         4.95 o                         
  13   0   7          2.98          4.17        10.05 o                         
 -14   1   7          7.50          5.53         4.48 o                         
 -13   1   7          2.06          3.99         4.85 o                         
 -12   1   7         13.70         13.56         3.66 o                         
 -11   1   7          0.12          5.23         3.52 o                         
 -10   1   7         34.12         31.12         3.27 o                         
  -9   1   7         18.46         21.00         3.30 o                         
  -8   1   7         48.18         47.09         5.00 o                         
  -7   1   7        330.15        344.69         7.90 o                         
  -6   1   7         22.38         21.29         4.11 o                         
  -5   1   7         79.29         86.87         4.39 o                         
  -4   1   7          0.03          0.78         2.86 o                         
  -3   1   7        484.00        479.17         8.55 o                         
  -2   1   7         32.91         40.09         2.96 o                         
  -1   1   7         74.96         80.99         3.05 o                         
   0   1   7         73.08         76.20         3.23 o                         
   1   1   7          0.55          2.65         2.83 o                         
   2   1   7         52.30         44.33         3.04 o                         
   3   1   7         59.89         46.57         2.92 o                         
   4   1   7        124.29        128.69         3.25 o                         
   5   1   7         23.62         21.14         2.64 o                         
   6   1   7         63.22         57.28         3.33 o                         
   7   1   7         32.51         35.49         3.14 o                         
   8   1   7         50.55         49.02         3.15 o                         
   9   1   7         13.83         14.85         3.27 o                         
  10   1   7          1.29          4.28         3.47 o                         
  11   1   7          0.90          6.42         3.83 o                         
  12   1   7          0.06          1.98         5.92 o                         
  13   1   7          1.34          1.32         6.53 o                         
 -14   2   7          0.54          1.27         6.45 o                         
 -13   2   7          0.03          3.00         3.65 o                         
 -12   2   7          0.87         -0.46         3.52 o                         
 -11   2   7          3.17          3.79         3.16 o                         
 -10   2   7         41.69         44.58         3.41 o                         
  -9   2   7          1.53          2.65         3.99 o                         
  -8   2   7        114.30        130.51        10.10 o                         
  -7   2   7        172.45        162.72         6.43 o                         
  -6   2   7         12.78          9.69         3.84 o                         
  -5   2   7         12.53         10.50         4.11 o                         
  -4   2   7        162.48        172.88         3.91 o                         
  -3   2   7          0.67          2.31         3.27 o                         
  -2   2   7        127.56         98.72         3.79 o                         
  -1   2   7        334.40        321.18         4.59 o                         
   0   2   7          3.21          4.51         2.94 o                         
   1   2   7       1555.79       1595.67        12.34 o                         
   2   2   7        688.05        682.27         7.38 o                         
   3   2   7         13.66         12.87         3.15 o                         
   4   2   7         25.81         27.07         2.93 o                         
   5   2   7        150.44        143.20         3.60 o                         
   6   2   7        207.59        200.69         3.96 o                         
   7   2   7        219.95        219.47         3.89 o                         
   8   2   7          8.95         10.40         3.03 o                         
   9   2   7          0.98          3.43         3.58 o                         
  10   2   7          6.95         13.02         4.31 o                         
  11   2   7          0.66          6.39         4.04 o                         
  12   2   7          3.60          2.90         4.53 o                         
  13   2   7          0.59          3.27         6.63 o                         
 -13   3   7          3.14          4.97         3.89 o                         
 -12   3   7          0.06          0.80         4.17 o                         
 -11   3   7          3.05          5.22         4.12 o                         
 -10   3   7          7.60          8.11         4.14 o                         
  -9   3   7        113.98        119.39         4.35 o                         
  -8   3   7         67.85         67.05         4.81 o                         
  -7   3   7         77.22         60.38         4.14 o                         
  -6   3   7        551.68        534.54         9.49 o                         
  -5   3   7         34.65         51.58         4.10 o                         
  -4   3   7          0.23          5.82         3.86 o                         
  -3   3   7          2.98          9.31         3.28 o                         
  -2   3   7          4.36          2.88         3.12 o                         
  -1   3   7       1018.30       1064.60        10.85 o                         
   0   3   7       2908.61       2987.37        51.77 o                         
   1   3   7       1183.71       1258.72        11.17 o                         
   2   3   7         25.77         29.42         2.86 o                         
   3   3   7        203.68        198.62         4.13 o                         
   4   3   7         14.34         13.53         2.89 o                         
   5   3   7         60.16         58.60         3.30 o                         
   6   3   7        271.86        271.80         4.94 o                         
   7   3   7        417.91        391.03         4.86 o                         
   8   3   7         24.20         23.07         3.67 o                         
   9   3   7          4.12          3.80         4.01 o                         
  10   3   7          4.23         11.00         4.12 o                         
  11   3   7          1.68          5.27         4.43 o                         
  12   3   7          3.57         10.49         4.59 o                         
  13   3   7          0.71          3.61         6.28 o                         
 -13   4   7          0.21          4.26         4.74 o                         
 -12   4   7          0.03          1.80         4.12 o                         
 -11   4   7          6.38          6.91         4.19 o                         
 -10   4   7          0.01          3.91         5.33 o                         
  -9   4   7         16.16         21.96         4.83 o                         
  -8   4   7         19.58         20.47         4.69 o                         
  -7   4   7        105.01         93.23         4.93 o                         
  -6   4   7        218.37        217.54         5.30 o                         
  -5   4   7         33.44         40.95         3.68 o                         
  -4   4   7         37.04         35.59         4.24 o                         
  -3   4   7          1.57          1.43         3.57 o                         
  -2   4   7         41.27         40.28         3.14 o                         
  -1   4   7       1633.75       1542.71         9.60 o                         
   0   4   7        806.45        819.44         9.01 o                         
   1   4   7         23.99         19.60         3.21 o                         
   2   4   7         82.05         71.36         4.36 o                         
   3   4   7        270.46        279.28         8.69 o                         
   4   4   7         58.01         63.03         4.01 o                         
   5   4   7          7.08         13.43         3.06 o                         
   6   4   7         39.17         31.19         3.29 o                         
   7   4   7         23.89         26.96         3.88 o                         
   8   4   7         33.73         45.22         3.73 o                         
   9   4   7         30.36         28.93         3.98 o                         
  10   4   7         14.54         16.91         4.17 o                         
  11   4   7          3.37          2.90         4.46 o                         
  12   4   7          8.37          7.73         5.26 o                         
 -13   5   7          0.82         -0.28         5.64 o                         
 -12   5   7          0.43          3.03         4.74 o                         
 -11   5   7          7.41         12.39         4.33 o                         
 -10   5   7          1.57          1.45         5.56 o                         
  -9   5   7          9.57         14.27         4.42 o                         
  -8   5   7         26.50         29.34         4.76 o                         
  -7   5   7         72.01         61.63         4.54 o                         
  -6   5   7        146.03        149.83         4.15 o                         
  -5   5   7        135.19        120.84         3.74 o                         
  -4   5   7        215.57        204.96         4.05 o                         
  -3   5   7          2.35          1.87         3.11 o                         
  -2   5   7         50.99         43.33         4.94 o                         
  -1   5   7          7.68          8.19         3.39 o                         
   0   5   7         14.42         16.98         3.25 o                         
   1   5   7          2.66          8.19         3.72 o                         
   2   5   7         43.37         45.07         3.64 o                         
   3   5   7          8.37         12.10         3.49 o                         
   4   5   7          2.73          0.52         3.56 o                         
   5   5   7         14.60         12.76         3.55 o                         
   6   5   7          1.74          4.88         3.82 o                         
   7   5   7          2.23          1.21         3.86 o                         
   8   5   7          7.06          7.28         3.81 o                         
   9   5   7          0.53          1.17         4.40 o                         
  10   5   7          1.20          1.57         4.55 o                         
  11   5   7          7.98          8.31         5.18 o                         
  12   5   7          0.78          7.43         5.34 o                         
 -12   6   7          0.32          2.04         5.51 o                         
 -11   6   7          1.11          1.41         4.56 o                         
 -10   6   7          5.76         11.01         5.10 o                         
  -9   6   7          1.58         -0.33         5.41 o                         
  -8   6   7          0.85          1.78         5.06 o                         
  -7   6   7         37.58         30.01         4.82 o                         
  -6   6   7         88.28         78.82         4.20 o                         
  -5   6   7          2.26          5.06         3.24 o                         
  -4   6   7          0.20          2.90         3.25 o                         
  -3   6   7         75.89         83.73         3.84 o                         
  -2   6   7        258.43        264.68         8.80 o                         
  -1   6   7        572.14        531.52         4.42 o                         
   0   6   7        108.93        103.24         3.54 o                         
   1   6   7          1.40          1.81         3.03 o                         
   2   6   7          0.03          4.16         3.14 o                         
   3   6   7         99.72        107.68         3.68 o                         
   4   6   7        110.61         96.84         4.34 o                         
   5   6   7          7.58         10.20         6.09 o                         
   6   6   7          0.01          0.02         3.97 o                         
   7   6   7         11.20          5.44         4.14 o                         
   8   6   7          0.29          0.31         4.48 o                         
   9   6   7          9.21          2.96         5.06 o                         
  10   6   7          1.01          6.24         4.84 o                         
  11   6   7          3.15          7.43         4.79 o                         
 -11   7   7          0.13          3.28         5.14 o                         
 -10   7   7          1.54          4.05         5.20 o                         
  -9   7   7          0.03          2.36         5.01 o                         
  -8   7   7         31.52         41.62         5.63 o                         
  -7   7   7          0.05          5.45         4.39 o                         
  -6   7   7          0.98         -1.76         3.81 o                         
  -5   7   7         39.21         32.08         3.66 o                         
  -4   7   7         16.58         16.00         3.37 o                         
  -3   7   7         21.07         23.11         3.70 o                         
  -2   7   7        213.08        194.89         4.37 o                         
  -1   7   7         93.67        102.95         4.76 o                         
   0   7   7         34.76         39.02         3.19 o                         
   1   7   7         44.84         48.81         3.22 o                         
   2   7   7         93.63         88.51         3.64 o                         
   3   7   7          2.68          6.50         3.48 o                         
   4   7   7         47.38         30.81         4.71 o                         
   5   7   7         52.69         50.39         4.00 o                         
   6   7   7          2.02         -0.29         6.80 o                         
   7   7   7         43.24         43.90         4.72 o                         
   8   7   7         30.15         25.30         4.66 o                         
   9   7   7          1.02          6.62         4.97 o                         
  10   7   7          5.94          9.12         5.13 o                         
  11   7   7          0.82         -5.30         5.30 o                         
 -11   8   7          3.32          1.87         8.76 o                         
 -10   8   7          0.33          1.03         6.73 o                         
  -9   8   7          0.01         -0.24         5.31 o                         
  -8   8   7          2.68          7.35         5.75 o                         
  -7   8   7          0.26         -0.46         4.62 o                         
  -6   8   7          0.75          3.87         3.99 o                         
  -5   8   7          1.78          4.87         4.34 o                         
  -4   8   7         22.82         16.21         3.71 o                         
  -3   8   7         18.49         19.46         4.00 o                         
  -2   8   7         64.73         51.57         3.88 o                         
  -1   8   7          0.04          3.52         3.42 o                         
   0   8   7         25.63         26.66         3.15 o                         
   1   8   7          2.43          4.46         3.33 o                         
   2   8   7         34.50         33.51         3.54 o                         
   3   8   7          4.36          7.69         3.69 o                         
   4   8   7          3.27          1.98         4.01 o                         
   5   8   7          2.39          4.68         3.88 o                         
   6   8   7          0.86          6.62         4.40 o                         
   7   8   7          8.00          8.75         4.62 o                         
   8   8   7          4.31          6.33         5.74 o                         
   9   8   7          0.51          3.12         5.84 o                         
  10   8   7          0.00          2.81         6.21 o                         
  -9   9   7          1.33          2.69         5.89 o                         
  -8   9   7          8.82          6.87         6.34 o                         
  -7   9   7          2.36          3.85         5.85 o                         
  -6   9   7          0.80          2.81         4.38 o                         
  -5   9   7          6.97          6.50         4.49 o                         
  -4   9   7          5.54          5.82         4.10 o                         
  -3   9   7         11.93         11.96         4.04 o                         
  -2   9   7          3.82          1.92         3.99 o                         
  -1   9   7          2.66          1.84         3.57 o                         
   0   9   7          5.95          6.38         3.26 o                         
   1   9   7          1.41          2.79         3.41 o                         
   2   9   7         28.01         22.73         4.11 o                         
   3   9   7         28.04         22.90         4.16 o                         
   4   9   7          0.28          5.16         4.56 o                         
   5   9   7         18.40         16.49         4.59 o                         
   6   9   7          6.61          7.65         4.39 o                         
   7   9   7          8.28          4.17         5.02 o                         
   8   9   7          2.50          3.77         5.83 o                         
   9   9   7          0.86         -2.19         5.44 o                         
  -8  10   7          7.22          4.16         7.11 o                         
  -7  10   7          0.48          3.77         5.74 o                         
  -6  10   7          1.49          2.74         5.08 o                         
  -5  10   7          3.04          5.62         5.03 o                         
  -4  10   7          0.04          3.84         4.35 o                         
  -3  10   7          0.35          3.29         4.33 o                         
  -2  10   7          0.00          3.54         4.09 o                         
  -1  10   7          0.10          3.59         4.26 o                         
   0  10   7          1.23          2.11         3.64 o                         
   1  10   7          0.38          0.07         4.00 o                         
   2  10   7          4.29          4.12         3.70 o                         
   3  10   7          0.22          2.97         4.47 o                         
   4  10   7          0.01         -3.90         8.16 o                         
   5  10   7          3.90          7.03         4.83 o                         
   6  10   7          2.17         11.51         5.68 o                         
   7  10   7          0.58          1.26         4.79 o                         
  -6  11   7          0.32          5.30         6.01 o                         
  -5  11   7          0.10         -0.13         5.29 o                         
  -4  11   7          0.86          4.60         5.22 o                         
  -3  11   7          3.85          5.13         4.76 o                         
  -2  11   7          0.15          4.53         4.52 o                         
  -1  11   7          3.71          5.50         4.14 o                         
   0  11   7          0.65          1.17         4.00 o                         
   1  11   7          0.64          1.74         4.45 o                         
   2  11   7          1.83          4.88         4.53 o                         
   3  11   7          0.28          1.84         4.84 o                         
   4  11   7          0.43          1.44         5.19 o                         
   5  11   7          0.80          3.66         6.02 o                         
   6  11   7          2.16          4.76         5.42 o                         
  -4  12   7          0.48          2.35        11.10 o                         
  -3  12   7          0.04          1.61         5.35 o                         
  -2  12   7          0.14         -0.09         5.10 o                         
  -1  12   7          0.02          1.09         4.74 o                         
   0  12   7          0.13         -0.62         4.41 o                         
   1  12   7          9.28          9.26         4.87 o                         
   2  12   7          0.01          2.74         5.66 o                         
   3  12   7          0.17          2.66         5.15 o                         
 -14   0   8         51.04         48.71         8.70 o                         
 -12   0   8         14.00         24.06         4.97 o                         
 -10   0   8         24.31         25.40         5.92 o                         
  -8   0   8        812.97        872.59         9.68 o                         
  -6   0   8          0.41          0.34         5.09 o                         
  -4   0   8       2082.04       2095.27        14.14 o                         
  -2   0   8        190.92        167.96         6.74 o                         
   0   0   8        284.34        276.37        12.14 o                         
   2   0   8        414.23        381.83         6.74 o                         
   4   0   8        667.46        709.43         7.05 o                         
   6   0   8        345.61        319.54         5.86 o                         
   8   0   8        496.83        512.53        16.39 o                         
  10   0   8          7.39          0.63         4.82 o                         
  12   0   8         12.03         13.58         9.23 o                         
 -14   1   8          1.57          2.64         5.75 o                         
 -13   1   8         22.19         19.86         4.00 o                         
 -12   1   8          3.27          4.66         3.64 o                         
 -11   1   8          0.10         -1.29         3.18 o                         
 -10   1   8          7.83         11.31         3.59 o                         
  -9   1   8        368.33        363.29         5.41 o                         
  -8   1   8         45.68         42.70         3.88 o                         
  -7   1   8        166.41        166.12         6.54 o                         
  -6   1   8          3.66          6.21         3.95 o                         
  -5   1   8        139.50        143.31         5.64 o                         
  -4   1   8        488.04        473.21         5.33 o                         
  -3   1   8        346.53        369.24         4.39 o                         
  -2   1   8        495.50        520.84         8.01 o                         
  -1   1   8         45.91         40.92         2.82 o                         
   0   1   8          0.15          0.24         2.74 o                         
   1   1   8        393.79        393.77         5.16 o                         
   2   1   8        132.09        123.76         3.37 o                         
   3   1   8          4.08          3.07         2.74 o                         
   4   1   8         93.80         94.26         3.15 o                         
   5   1   8         27.64         31.68         2.74 o                         
   6   1   8        178.25        172.90         5.85 o                         
   7   1   8         32.92         31.40         3.11 o                         
   8   1   8          0.18          0.26         3.29 o                         
   9   1   8         27.20         36.85         3.22 o                         
  10   1   8         12.99         14.83         3.45 o                         
  11   1   8          0.24          0.12         4.56 o                         
  12   1   8          0.23          2.04         4.57 o                         
  13   1   8          2.57          6.50         5.54 o                         
 -13   2   8         15.68         14.05         3.95 o                         
 -12   2   8          4.56          7.10         3.43 o                         
 -11   2   8          9.32         10.15         3.30 o                         
 -10   2   8         46.49         45.42         3.69 o                         
  -9   2   8         25.45         31.80         3.40 o                         
  -8   2   8         47.98         51.39         4.03 o                         
  -7   2   8        214.71        217.36         8.57 o                         
  -6   2   8          2.54          6.69         4.48 o                         
  -5   2   8        231.58        238.74         3.90 o                         
  -4   2   8        105.13        127.96         3.78 o                         
  -3   2   8        171.49        154.08         3.83 o                         
  -2   2   8         30.99         34.17         4.14 o                         
  -1   2   8          7.40          7.80         2.91 o                         
   0   2   8          7.89          6.90         2.63 o                         
   1   2   8        309.64        304.18         3.92 o                         
   2   2   8         45.20         45.32         2.96 o                         
   3   2   8        114.05        119.06         3.38 o                         
   4   2   8         68.91         76.20         3.21 o                         
   5   2   8        132.43        146.31         3.58 o                         
   6   2   8        224.88        199.44         3.82 o                         
   7   2   8        312.45        325.20         4.49 o                         
   8   2   8        190.97        213.63         4.31 o                         
   9   2   8         11.60         12.19         3.56 o                         
  10   2   8          2.17          2.07         3.53 o                         
  11   2   8         17.38         17.32         3.85 o                         
  12   2   8          5.08          4.34         4.94 o                         
  13   2   8          0.56          7.19         7.08 o                         
 -13   3   8          2.36          4.07         3.81 o                         
 -12   3   8          0.00          1.88         4.03 o                         
 -11   3   8          5.37          7.38         3.37 o                         
 -10   3   8          0.00          4.20         3.75 o                         
  -9   3   8         22.70         23.22         3.56 o                         
  -8   3   8          5.66          4.50         4.19 o                         
  -7   3   8          1.30          0.75         3.73 o                         
  -6   3   8         39.97         37.45         4.19 o                         
  -5   3   8          3.57          6.16         3.32 o                         
  -4   3   8          2.38          3.22         2.89 o                         
  -3   3   8          0.04          4.13         3.14 o                         
  -2   3   8        199.81        233.54         5.34 o                         
  -1   3   8       2332.84       2247.31        17.40 o                         
   0   3   8       1028.02       1033.86        15.08 o                         
   1   3   8        115.87        108.34         3.45 o                         
   2   3   8         60.96         46.50         3.21 o                         
   3   3   8          0.86          3.93         2.75 o                         
   4   3   8        105.50        112.35         4.91 o                         
   5   3   8         19.10         23.58         3.36 o                         
   6   3   8         10.13         10.54         3.31 o                         
   7   3   8         39.98         35.06         3.33 o                         
   8   3   8         18.12         17.72         3.32 o                         
   9   3   8        121.00        140.39         6.49 o                         
  10   3   8         16.73         11.04         4.55 o                         
  11   3   8          0.62          3.40         4.26 o                         
  12   3   8         12.28         16.76         5.37 o                         
 -13   4   8          2.37          3.60         4.33 o                         
 -12   4   8          6.35          9.87         3.92 o                         
 -11   4   8          0.46          4.90         5.91 o                         
 -10   4   8          0.92         -1.88         4.45 o                         
  -9   4   8         17.91         17.22         4.37 o                         
  -8   4   8         17.64         29.14         4.26 o                         
  -7   4   8         23.34         27.02         4.16 o                         
  -6   4   8         87.50         91.96         3.73 o                         
  -5   4   8        133.33        125.81         4.51 o                         
  -4   4   8         52.12         67.00         3.82 o                         
  -3   4   8         19.63         23.13         3.26 o                         
  -2   4   8        209.85        215.10         4.30 o                         
  -1   4   8        546.02        568.97         7.84 o                         
   0   4   8         53.96         46.76         3.48 o                         
   1   4   8         17.82         25.86         3.39 o                         
   2   4   8         11.92         16.07         3.34 o                         
   3   4   8         45.17         42.03         3.86 o                         
   4   4   8        141.31        131.57         3.61 o                         
   5   4   8         34.06         38.55         3.13 o                         
   6   4   8          0.33          0.99         3.11 o                         
   7   4   8         48.87         57.08         3.47 o                         
   8   4   8         43.79         52.73         3.88 o                         
   9   4   8          0.00          2.05         4.44 o                         
  10   4   8          1.28          1.58         4.82 o                         
  11   4   8          0.04         -0.35         4.41 o                         
  12   4   8          1.16          1.87         5.38 o                         
 -12   5   8          1.37          1.24         5.27 o                         
 -11   5   8          4.62          9.05         9.24 o                         
 -10   5   8          1.87          0.93         5.04 o                         
  -9   5   8          0.35          3.56         5.03 o                         
  -8   5   8         16.45         17.74         4.58 o                         
  -7   5   8         31.75         31.55         4.74 o                         
  -6   5   8         15.81         15.16         3.39 o                         
  -5   5   8          9.96         10.15         3.21 o                         
  -4   5   8          3.98          3.21         3.25 o                         
  -3   5   8         56.74         36.65         3.64 o                         
  -2   5   8         18.22         26.53         3.95 o                         
  -1   5   8        133.36        115.99         3.71 o                         
   0   5   8        115.77        118.45         3.61 o                         
   1   5   8        130.47        137.98         5.61 o                         
   2   5   8          8.09         10.63         3.36 o                         
   3   5   8         40.24         48.38         4.06 o                         
   4   5   8          2.28          3.47         3.24 o                         
   5   5   8          4.20          3.12         3.47 o                         
   6   5   8          1.18          3.66         4.11 o                         
   7   5   8          3.50          5.07         4.03 o                         
   8   5   8         16.51         19.43         3.78 o                         
   9   5   8          5.30          8.27         4.42 o                         
  10   5   8          1.92          3.44         5.33 o                         
  11   5   8          1.62          5.31         5.15 o                         
  12   5   8          0.45         -3.61         5.99 o                         
 -12   6   8          2.25          1.12         5.76 o                         
 -11   6   8          0.11          7.81         5.22 o                         
 -10   6   8          0.03          5.96         5.82 o                         
  -9   6   8          0.18          1.72         5.18 o                         
  -8   6   8          8.75         14.24         4.46 o                         
  -7   6   8          2.67          1.99         4.09 o                         
  -6   6   8        146.41        128.41         6.77 o                         
  -5   6   8         23.14         21.80         3.51 o                         
  -4   6   8          1.46          1.19         3.20 o                         
  -3   6   8          7.37          7.93         3.65 o                         
  -2   6   8        621.59        644.35         5.51 o                         
  -1   6   8        713.50        646.78         9.38 o                         
   0   6   8        227.39        204.73         3.68 o                         
   1   6   8        140.75        161.94         3.60 o                         
   2   6   8         12.08          8.41         3.07 o                         
   3   6   8          7.06          7.24         3.29 o                         
   4   6   8         66.57         56.58         3.92 o                         
   5   6   8          5.29          1.05         3.61 o                         
   6   6   8          2.12          1.75         3.73 o                         
   7   6   8          4.93          3.68         3.94 o                         
   8   6   8         12.64         22.16         5.25 o                         
   9   6   8          1.17          0.31         4.90 o                         
  10   6   8          0.10          2.89         4.48 o                         
  11   6   8          0.37          4.85         4.83 o                         
 -11   7   8          0.51          3.18         5.06 o                         
 -10   7   8          0.11          6.62         5.33 o                         
  -9   7   8          0.10          1.37         5.31 o                         
  -8   7   8          5.05          6.87         4.81 o                         
  -7   7   8          0.68          5.52         5.08 o                         
  -6   7   8          0.04          1.48         3.56 o                         
  -5   7   8          4.62          4.03         3.86 o                         
  -4   7   8          6.36          6.85         3.46 o                         
  -3   7   8         23.09         34.96         3.78 o                         
  -2   7   8         40.69         37.86         3.32 o                         
  -1   7   8        123.18        127.71         3.45 o                         
   0   7   8        108.61        113.88         3.26 o                         
   1   7   8         12.13         12.74         3.20 o                         
   2   7   8         58.53         52.71         3.67 o                         
   3   7   8         23.11         23.13         3.30 o                         
   4   7   8         32.75         23.62         4.14 o                         
   5   7   8          1.92          4.16         5.92 o                         
   6   7   8          8.89         11.91         3.99 o                         
   7   7   8          9.31         11.84         4.56 o                         
   8   7   8          0.12          3.62         4.72 o                         
   9   7   8         16.93         15.62         5.08 o                         
  10   7   8          0.41          1.37         5.84 o                         
 -10   8   8          0.77         -1.05         6.85 o                         
  -9   8   8          0.59          3.18         5.39 o                         
  -8   8   8         15.44         13.70         5.87 o                         
  -7   8   8          2.19          2.87         4.94 o                         
  -6   8   8          3.39          6.19         4.37 o                         
  -5   8   8          1.03          1.88         4.32 o                         
  -4   8   8          0.02          1.26         3.61 o                         
  -3   8   8         16.98         16.65         3.75 o                         
  -2   8   8         11.99         12.53         3.53 o                         
  -1   8   8          1.40          3.21         3.24 o                         
   0   8   8          1.41          3.98         3.16 o                         
   1   8   8         34.78         33.33         3.70 o                         
   2   8   8          1.35          2.27         3.51 o                         
   3   8   8         24.40         22.97         3.59 o                         
   4   8   8          0.36          1.82         6.11 o                         
   5   8   8          6.18          4.21         4.14 o                         
   6   8   8          1.26          2.86         4.10 o                         
   7   8   8          1.86          4.71         4.80 o                         
   8   8   8          6.85          3.95         6.66 o                         
   9   8   8          0.05          0.42         5.21 o                         
  10   8   8          0.02          2.08         8.91 o                         
  -9   9   8          6.40          4.91         6.04 o                         
  -8   9   8         15.46         20.29         6.23 o                         
  -7   9   8         20.22         20.54         6.07 o                         
  -6   9   8          4.18          2.82         4.68 o                         
  -5   9   8          0.00          4.22         4.04 o                         
  -4   9   8          0.72          1.23         4.17 o                         
  -3   9   8         26.35         25.82         3.82 o                         
  -2   9   8         12.99         11.87         3.99 o                         
  -1   9   8          0.52          0.72         3.27 o                         
   0   9   8          0.07          0.82         3.50 o                         
   1   9   8          4.49          4.97         3.59 o                         
   2   9   8          1.38          5.13         4.00 o                         
   3   9   8          4.47          6.95         3.75 o                         
   4   9   8          0.31          1.28         4.35 o                         
   5   9   8          2.44          0.43         4.62 o                         
   6   9   8          0.07         -0.95         4.94 o                         
   7   9   8          3.35         -3.10         4.56 o                         
   8   9   8          1.83          2.45         5.42 o                         
  -8  10   8         12.12          8.93         7.22 o                         
  -7  10   8         15.94         12.23         5.72 o                         
  -6  10   8          5.57          5.54         5.36 o                         
  -5  10   8          0.60          2.40         5.24 o                         
  -4  10   8         20.47         20.41         4.52 o                         
  -3  10   8          0.08          5.75         3.96 o                         
  -2  10   8          2.52          2.81         3.65 o                         
  -1  10   8          0.26          2.15         3.75 o                         
   0  10   8          0.44          2.21         3.68 o                         
   1  10   8          0.00          1.75         3.99 o                         
   2  10   8          9.00          9.99         4.44 o                         
   3  10   8          3.69          5.27         4.82 o                         
   4  10   8          0.34         -3.14         4.99 o                         
   5  10   8          0.63          3.25         4.53 o                         
   6  10   8          2.51          0.17         5.61 o                         
   7  10   8          1.17          3.24         6.18 o                         
  -6  11   8          0.98          3.99         5.77 o                         
  -5  11   8          0.29          1.37         5.35 o                         
  -4  11   8          0.22          6.85         4.56 o                         
  -3  11   8          3.26          4.23         4.49 o                         
  -2  11   8          0.12          1.93         3.99 o                         
  -1  11   8          0.05          0.15         4.06 o                         
   0  11   8          0.51          3.32         4.38 o                         
   1  11   8          1.83          3.81         3.92 o                         
   2  11   8          0.80          3.38         4.43 o                         
   3  11   8          1.93          3.97         5.23 o                         
   4  11   8          1.10          5.45         4.78 o                         
   5  11   8          0.04          7.47         5.55 o                         
  -3  12   8          2.27          5.12         6.42 o                         
  -2  12   8          0.57          2.60         4.60 o                         
  -1  12   8          1.69          5.91         4.51 o                         
   0  12   8          0.19          2.66         4.83 o                         
   1  12   8          0.10          4.19         4.82 o                         
   2  12   8          2.28          5.70         5.70 o                         
 -13   0   9          3.07          5.83         5.32 o                         
 -11   0   9          0.04         -0.82         4.44 o                         
  -9   0   9       1064.70       1059.70        11.81 o                         
  -7   0   9          0.38          5.35         6.20 o                         
  -5   0   9         88.91         85.32         5.88 o                         
  -3   0   9       1165.91       1164.79         8.78 o                         
  -1   0   9        566.04        555.46         8.81 o                         
   1   0   9       3028.55       2977.20       126.67 o                         
   3   0   9          0.48          4.48         3.93 o                         
   5   0   9        174.71        180.07         8.72 o                         
   7   0   9        145.14        148.61         5.22 o                         
   9   0   9         20.56         21.39         4.87 o                         
  11   0   9          3.63          5.64         5.83 o                         
  13   0   9          1.66         -0.69         8.83 o                         
 -13   1   9          1.41          1.87         4.24 o                         
 -12   1   9          3.11          4.21         3.52 o                         
 -11   1   9          5.84          7.83         3.47 o                         
 -10   1   9          9.91          7.77         3.69 o                         
  -9   1   9         24.60         28.39         4.20 o                         
  -8   1   9        394.21        397.22        16.47 o                         
  -7   1   9         32.47         37.55         4.65 o                         
  -6   1   9         49.88         42.46         3.86 o                         
  -5   1   9         90.93         87.07         5.80 o                         
  -4   1   9         63.53         72.96         3.45 o                         
  -3   1   9        673.46        723.75         5.70 o                         
  -2   1   9         46.43         57.38         2.84 o                         
  -1   1   9         62.31         63.49         2.96 o                         
   0   1   9          0.67          0.22         2.49 o                         
   1   1   9        274.38        274.80         3.70 o                         
   2   1   9        713.87        751.32        11.77 o                         
   3   1   9        292.86        303.75         3.85 o                         
   4   1   9          2.67          6.29         2.65 o                         
   5   1   9          0.04          1.29         3.02 o                         
   6   1   9        106.67        101.83         3.86 o                         
   7   1   9         33.02         34.25         3.28 o                         
   8   1   9         34.81         33.47         3.34 o                         
   9   1   9         27.22         31.98         3.44 o                         
  10   1   9          4.77          4.98         3.46 o                         
  11   1   9         13.85         17.49         3.62 o                         
  12   1   9          8.17         12.64         5.01 o                         
  13   1   9          0.01          0.42         7.00 o                         
 -13   2   9          2.99          7.10         3.99 o                         
 -12   2   9         16.20         22.45         3.53 o                         
 -11   2   9          2.55          6.43         3.75 o                         
 -10   2   9          8.49          5.14         3.87 o                         
  -9   2   9          4.03          6.90         3.48 o                         
  -8   2   9         61.03         65.53         5.11 o                         
  -7   2   9        131.41        124.85         5.62 o                         
  -6   2   9          2.90          1.72         4.13 o                         
  -5   2   9        105.07        106.80         3.67 o                         
  -4   2   9        165.16        147.11         3.95 o                         
  -3   2   9          8.73          9.15         3.19 o                         
  -2   2   9         19.36         20.07         3.16 o                         
  -1   2   9          2.35          1.90         2.93 o                         
   0   2   9          3.23          3.80         2.57 o                         
   1   2   9         20.36         28.27         2.85 o                         
   2   2   9         10.46         14.01         3.04 o                         
   3   2   9        186.11        174.90         3.56 o                         
   4   2   9          0.38          2.28         2.85 o                         
   5   2   9          0.64          3.22         2.73 o                         
   6   2   9         55.00         60.83         3.31 o                         
   7   2   9          6.95          9.34         3.39 o                         
   8   2   9         20.47         18.86         3.37 o                         
   9   2   9          0.67          3.47         3.55 o                         
  10   2   9          7.73          6.55         3.69 o                         
  11   2   9          0.76          2.61         4.24 o                         
  12   2   9          1.01          5.31         5.10 o                         
 -13   3   9          0.24          5.50         4.06 o                         
 -12   3   9          2.76          7.16         3.75 o                         
 -11   3   9         19.64         21.38         3.56 o                         
 -10   3   9          1.29          3.49         4.16 o                         
  -9   3   9          7.89          8.99         3.39 o                         
  -8   3   9          8.27          8.21         3.51 o                         
  -7   3   9          1.86          7.29         4.21 o                         
  -6   3   9        112.96        102.17         4.88 o                         
  -5   3   9          6.88         10.54         3.37 o                         
  -4   3   9        117.31        117.25         3.98 o                         
  -3   3   9         11.49         17.03         3.23 o                         
  -2   3   9         45.72         34.69         3.32 o                         
  -1   3   9         11.79         13.94         3.27 o                         
   0   3   9         67.02         63.00         3.96 o                         
   1   3   9          3.08          4.34         2.91 o                         
   2   3   9         72.48         62.36         3.38 o                         
   3   3   9          5.25         11.62         2.90 o                         
   4   3   9        108.13        109.97         3.47 o                         
   5   3   9        263.44        279.17         4.24 o                         
   6   3   9         31.08         27.98         3.19 o                         
   7   3   9          2.74          5.86         3.35 o                         
   8   3   9         30.45         25.90         3.49 o                         
   9   3   9          1.01          4.42         3.59 o                         
  10   3   9         20.14         21.57         4.32 o                         
  11   3   9          0.61          5.90         5.07 o                         
  12   3   9          0.07          1.75         5.09 o                         
 -13   4   9          1.12          7.23         4.89 o                         
 -12   4   9          9.25         10.16         3.70 o                         
 -11   4   9          6.43         10.74         3.85 o                         
 -10   4   9          0.00          4.60         3.53 o                         
  -9   4   9          2.89          7.34         3.80 o                         
  -8   4   9         15.84         12.50         3.62 o                         
  -7   4   9         51.43         41.94         3.72 o                         
  -6   4   9         60.54         68.80         3.75 o                         
  -5   4   9        117.21        139.78         3.94 o                         
  -4   4   9          4.98          3.01         3.07 o                         
  -3   4   9          9.04         11.48         3.27 o                         
  -2   4   9         28.43         32.61         3.12 o                         
  -1   4   9         98.87         80.47         3.44 o                         
   0   4   9        289.97        235.30         6.06 o                         
   1   4   9         11.74          7.92         3.33 o                         
   2   4   9          1.06          4.82         3.61 o                         
   3   4   9          1.84          2.59         3.15 o                         
   4   4   9         19.28         18.43         3.01 o                         
   5   4   9          1.53          6.15         3.08 o                         
   6   4   9          6.90          5.30         3.23 o                         
   7   4   9         15.68         17.45         3.52 o                         
   8   4   9          1.84          3.52         3.56 o                         
   9   4   9          2.99          2.66         4.68 o                         
  10   4   9          0.00          0.01         4.04 o                         
  11   4   9          0.66          8.11         4.90 o                         
  12   4   9          0.02          4.32         5.44 o                         
 -12   5   9          0.22          2.51         4.26 o                         
 -11   5   9         30.51         38.78         4.58 o                         
 -10   5   9          1.17          6.29         4.76 o                         
  -9   5   9          9.17         11.44         5.22 o                         
  -8   5   9          0.59         -0.64         4.81 o                         
  -7   5   9         12.58         15.07         4.21 o                         
  -6   5   9         19.30         16.71         3.26 o                         
  -5   5   9         28.55         24.11         2.99 o                         
  -4   5   9         52.24         49.98         3.76 o                         
  -3   5   9         29.87         22.09         3.70 o                         
  -2   5   9         11.20         12.93         3.19 o                         
  -1   5   9        172.61        162.15         3.88 o                         
   0   5   9        115.66        128.31         3.84 o                         
   1   5   9         23.60         27.21         3.81 o                         
   2   5   9         48.03         37.64         3.51 o                         
   3   5   9         23.54         26.82         3.20 o                         
   4   5   9         15.88         22.17         3.50 o                         
   5   5   9          3.26          5.58         3.67 o                         
   6   5   9         14.89         15.62         4.40 o                         
   7   5   9          4.77          1.10         5.67 o                         
   8   5   9          3.61          4.18         4.15 o                         
   9   5   9          0.01          0.39         4.26 o                         
  10   5   9          0.07          5.30         4.74 o                         
  11   5   9          0.00          3.68         5.09 o                         
 -12   6   9          1.41          4.55         4.44 o                         
 -11   6   9         32.51         36.54         5.63 o                         
 -10   6   9          0.44          6.44         6.47 o                         
  -9   6   9          3.18          2.95         5.09 o                         
  -8   6   9         17.36         15.20         4.89 o                         
  -7   6   9          9.06         10.89         4.80 o                         
  -6   6   9         18.06         18.11         3.83 o                         
  -5   6   9          0.77          5.56         3.42 o                         
  -4   6   9          2.69          8.29         3.00 o                         
  -3   6   9          1.15          6.74         3.11 o                         
  -2   6   9          0.15          0.67         3.02 o                         
  -1   6   9        453.67        395.70         7.61 o                         
   0   6   9         35.68         27.21         3.47 o                         
   1   6   9         94.61         86.31         3.96 o                         
   2   6   9          2.99          2.80         3.17 o                         
   3   6   9          0.43          4.50         3.60 o                         
   4   6   9          4.73          3.66         3.97 o                         
   5   6   9         13.19         16.51         3.70 o                         
   6   6   9          0.93          1.79         4.17 o                         
   7   6   9          0.00          5.70         4.13 o                         
   8   6   9          1.11          1.80         4.59 o                         
   9   6   9         13.34         11.31         4.92 o                         
  10   6   9          0.14          1.27         4.90 o                         
  11   6   9          1.49          7.92         5.52 o                         
 -11   7   9          0.10          4.98         6.86 o                         
 -10   7   9         13.71         16.77         5.58 o                         
  -9   7   9         12.35         13.35         5.29 o                         
  -8   7   9          1.22          1.36         4.54 o                         
  -7   7   9         34.34         33.40         4.00 o                         
  -6   7   9          2.19          1.78         3.97 o                         
  -5   7   9          0.28          1.94         3.61 o                         
  -4   7   9          4.02          7.30         3.74 o                         
  -3   7   9         29.03         27.11         2.95 o                         
  -2   7   9         12.57         10.91         3.18 o                         
  -1   7   9          0.66          1.66         3.00 o                         
   0   7   9        173.01        173.86         3.53 o                         
   1   7   9         31.47         34.57         3.40 o                         
   2   7   9         22.97         15.98         3.32 o                         
   3   7   9         44.83         45.82         3.57 o                         
   4   7   9          7.98          5.50         3.82 o                         
   5   7   9          1.58         -0.96         4.30 o                         
   6   7   9          1.44          5.68         4.85 o                         
   7   7   9          0.00          2.88         4.97 o                         
   8   7   9         11.54         20.02         5.51 o                         
   9   7   9         12.58         10.79         5.06 o                         
  10   7   9          2.21          4.18         5.43 o                         
 -10   8   9          0.26          1.04         5.92 o                         
  -9   8   9          0.12         -0.32         5.41 o                         
  -8   8   9          1.52          4.30         5.52 o                         
  -7   8   9          0.11          0.29         4.15 o                         
  -6   8   9          0.15          1.58         4.47 o                         
  -5   8   9          6.10         10.80         4.32 o                         
  -4   8   9          0.05          2.44         4.07 o                         
  -3   8   9          6.92          7.09         3.15 o                         
  -2   8   9         18.73         18.00         3.15 o                         
  -1   8   9         12.68         12.23         3.14 o                         
   0   8   9          0.18          2.96         3.49 o                         
   1   8   9          9.42         10.20         3.42 o                         
   2   8   9          0.01          6.24         3.43 o                         
   3   8   9         18.33         22.68         3.47 o                         
   4   8   9          1.38          2.80         4.97 o                         
   5   8   9          6.65          8.13         4.47 o                         
   6   8   9          2.08         -4.18         4.18 o                         
   7   8   9          0.20         -0.50         5.60 o                         
   8   8   9          8.34          6.49         4.67 o                         
   9   8   9          0.08         -0.35         4.95 o                         
  -9   9   9          0.89          5.38         5.94 o                         
  -8   9   9         11.53          8.31         6.29 o                         
  -7   9   9         24.29         23.23         4.92 o                         
  -6   9   9          0.49          1.04         4.57 o                         
  -5   9   9          0.03          7.03         4.44 o                         
  -4   9   9          7.64          8.61         4.52 o                         
  -3   9   9          7.86         13.91         3.56 o                         
  -2   9   9          1.98          5.63         3.29 o                         
  -1   9   9         11.73         13.18         3.47 o                         
   0   9   9          0.15          3.69         3.48 o                         
   1   9   9          0.01          3.48         3.63 o                         
   2   9   9         15.08         20.93         3.92 o                         
   3   9   9          0.14          1.79         3.85 o                         
   4   9   9          7.23          4.40         4.39 o                         
   5   9   9          0.17          2.86         4.80 o                         
   6   9   9          6.48          5.10         4.47 o                         
   7   9   9          6.12          6.63         8.49 o                         
   8   9   9          2.12          3.77         4.89 o                         
  -7  10   9          0.76          1.12         5.07 o                         
  -6  10   9          2.09          2.67         5.13 o                         
  -5  10   9          0.97          2.57         4.66 o                         
  -4  10   9          2.65          6.24         3.57 o                         
  -3  10   9          4.72          6.26         3.71 o                         
  -2  10   9          2.46          2.81         3.75 o                         
  -1  10   9          1.34          1.82         3.74 o                         
   0  10   9          0.36          2.72         3.56 o                         
   1  10   9         14.67         15.05         3.78 o                         
   2  10   9          1.19          1.21         4.54 o                         
   3  10   9          0.45          4.73         4.77 o                         
   4  10   9          0.10         -5.13         5.13 o                         
   5  10   9          1.82          5.29         4.61 o                         
   6  10   9          2.88          9.98         4.79 o                         
   7  10   9          5.19          3.59         7.28 o                         
  -5  11   9          2.05          5.60         5.57 o                         
  -4  11   9          0.00          2.23         4.08 o                         
  -3  11   9          0.02          2.12         4.27 o                         
  -2  11   9          5.57          5.97         4.15 o                         
  -1  11   9          0.53          3.52         4.49 o                         
   0  11   9          2.44          1.74         4.20 o                         
   1  11   9          3.08          1.59         4.24 o                         
   2  11   9          1.09          2.65         4.24 o                         
   3  11   9          0.00          3.95         5.00 o                         
   4  11   9          0.00          4.47         6.08 o                         
   5  11   9          1.63          6.46         8.68 o                         
  -1  12   9          1.75          5.54         7.41 o                         
   0  12   9          6.44          8.04         8.99 o                         
 -12   0  10         17.49         14.76         5.20 o                         
 -10   0  10          2.46          7.17         7.15 o                         
  -8   0  10        344.95        402.73         8.76 o                         
  -6   0  10         11.95          8.57         6.20 o                         
  -4   0  10        175.46        201.78         6.51 o                         
  -2   0  10         24.59         25.28         4.05 o                         
   0   0  10        201.97        219.00         4.85 o                         
   2   0  10       1019.69       1016.72        13.81 o                         
   4   0  10         84.63        101.66         4.03 o                         
   6   0  10        183.86        181.13         5.44 o                         
   8   0  10         20.01         23.63         4.78 o                         
  10   0  10          1.00          5.58         4.99 o                         
  12   0  10          0.06         -3.67         6.23 o                         
 -13   1  10          2.26          3.70         4.10 o                         
 -12   1  10          0.20          3.67         3.76 o                         
 -11   1  10          4.99          6.50         4.04 o                         
 -10   1  10         11.74         16.43         4.49 o                         
  -9   1  10         32.91         30.66         4.57 o                         
  -8   1  10         18.25         25.10         4.68 o                         
  -7   1  10         54.44         54.79         4.26 o                         
  -6   1  10        107.27        132.92         8.18 o                         
  -5   1  10          0.39          4.91         4.00 o                         
  -4   1  10         51.72         60.93         3.42 o                         
  -3   1  10        296.18        303.62         4.25 o                         
  -2   1  10        153.48        144.50         3.42 o                         
  -1   1  10         85.43         82.95         4.20 o                         
   0   1  10         28.50         31.34         2.89 o                         
   1   1  10         18.32         17.95         2.71 o                         
   2   1  10        296.58        322.64         6.74 o                         
   3   1  10        137.15        149.09         3.37 o                         
   4   1  10          3.47          1.98         2.74 o                         
   5   1  10          2.67          4.38         2.84 o                         
   6   1  10        360.84        350.72         4.19 o                         
   7   1  10        363.89        342.06         4.22 o                         
   8   1  10          0.46          4.46         3.33 o                         
   9   1  10         11.32         17.01         3.51 o                         
  10   1  10          0.18          2.03         3.70 o                         
  11   1  10          3.95          7.08         3.90 o                         
  12   1  10          0.73          2.71         5.18 o                         
 -13   2  10          0.03          2.47         4.35 o                         
 -12   2  10          0.00          0.34         3.50 o                         
 -11   2  10          3.26          5.30         3.68 o                         
 -10   2  10          5.30          4.06         3.49 o                         
  -9   2  10         21.40         21.13         5.04 o                         
  -8   2  10         39.76         42.85         4.13 o                         
  -7   2  10        172.38        177.86         7.77 o                         
  -6   2  10          0.01          0.46         3.98 o                         
  -5   2  10         11.91          7.63         3.21 o                         
  -4   2  10         87.38         89.16         3.49 o                         
  -3   2  10         52.45         46.07         3.22 o                         
  -2   2  10         20.69         17.44         3.39 o                         
  -1   2  10         50.96         35.97         2.87 o                         
   0   2  10          1.06          1.22         2.62 o                         
   1   2  10         39.23         41.51         3.11 o                         
   2   2  10          7.23          5.36         2.84 o                         
   3   2  10         27.91         28.61         3.14 o                         
   4   2  10         54.74         46.54         3.07 o                         
   5   2  10         15.66         14.59         2.94 o                         
   6   2  10         63.05         62.48         3.58 o                         
   7   2  10        180.64        189.27         4.31 o                         
   8   2  10          9.17         10.07         3.38 o                         
   9   2  10          9.91          9.49         3.79 o                         
  10   2  10          0.81          4.63         3.99 o                         
  11   2  10          2.47          4.78         4.32 o                         
  12   2  10         11.41         12.72         4.90 o                         
 -13   3  10          2.20          3.68         3.95 o                         
 -12   3  10          0.02          2.08         3.59 o                         
 -11   3  10          7.48         10.69         3.61 o                         
 -10   3  10          6.72          8.83         4.10 o                         
  -9   3  10         16.05         23.30         4.19 o                         
  -8   3  10          2.44          3.46         4.60 o                         
  -7   3  10          2.62          1.74         3.75 o                         
  -6   3  10         35.45         34.99         3.68 o                         
  -5   3  10         61.98         63.40         5.01 o                         
  -4   3  10         14.50         12.51         3.15 o                         
  -3   3  10         46.15         43.79         3.73 o                         
  -2   3  10          6.44          8.30         3.37 o                         
  -1   3  10         12.31         15.95         3.28 o                         
   0   3  10          5.20         11.72         2.93 o                         
   1   3  10         90.91         72.78         3.14 o                         
   2   3  10         24.50         36.21         3.20 o                         
   3   3  10          8.48         13.17         2.95 o                         
   4   3  10         17.61         23.44         3.17 o                         
   5   3  10          0.07         -0.98         3.16 o                         
   6   3  10         55.04         57.90         3.43 o                         
   7   3  10          6.76         11.25         3.64 o                         
   8   3  10          5.81          9.44         3.76 o                         
   9   3  10         13.26         10.95         3.65 o                         
  10   3  10          0.00          1.39         4.15 o                         
  11   3  10          2.66          3.65         4.63 o                         
  12   3  10          0.13          1.14         4.92 o                         
 -12   4  10          2.36         10.09         4.31 o                         
 -11   4  10          4.89          8.33         3.94 o                         
 -10   4  10          1.33          2.96         3.91 o                         
  -9   4  10          0.46         -0.15         4.24 o                         
  -8   4  10          0.16          1.27         3.65 o                         
  -7   4  10         16.64         10.02         4.61 o                         
  -6   4  10         17.19         19.20         3.87 o                         
  -5   4  10         55.75         53.97         3.67 o                         
  -4   4  10        142.44        161.51         4.04 o                         
  -3   4  10        132.55        108.81         3.83 o                         
  -2   4  10        129.88        146.41         4.06 o                         
  -1   4  10         59.68         58.82         3.33 o                         
   0   4  10          5.23          6.12         3.13 o                         
   1   4  10        304.79        308.60         4.65 o                         
   2   4  10          5.76          3.07         3.18 o                         
   3   4  10        160.37        151.51         3.61 o                         
   4   4  10          7.51         12.75         3.15 o                         
   5   4  10          2.89          4.90         3.14 o                         
   6   4  10          0.14         -0.32         3.10 o                         
   7   4  10         59.95         53.38         3.69 o                         
   8   4  10          0.10          0.73         3.60 o                         
   9   4  10          0.93          4.28         4.18 o                         
  10   4  10          4.63          5.86         4.65 o                         
  11   4  10          2.82          6.68         4.91 o                         
 -12   5  10          4.39          3.40         4.24 o                         
 -11   5  10          3.63          6.11         4.71 o                         
 -10   5  10          2.60          2.78         4.13 o                         
  -9   5  10          0.20          1.50         4.42 o                         
  -8   5  10          3.04          3.41         3.75 o                         
  -7   5  10          7.31         11.61         3.50 o                         
  -6   5  10        210.36        187.15         3.55 o                         
  -5   5  10          0.22          0.84         3.48 o                         
  -4   5  10          0.00          2.65         3.17 o                         
  -3   5  10         35.43         30.62         3.84 o                         
  -2   5  10        155.20        183.92         4.17 o                         
  -1   5  10          1.71          1.24         3.75 o                         
   0   5  10        395.48        382.79         9.85 o                         
   1   5  10          0.00          5.33         3.39 o                         
   2   5  10        161.34        164.06         4.60 o                         
   3   5  10          7.30          6.52         4.18 o                         
   4   5  10         91.62         77.00         4.18 o                         
   5   5  10          0.27          4.68         3.54 o                         
   6   5  10          1.50          3.87         3.87 o                         
   7   5  10          0.70          6.69         4.04 o                         
   8   5  10          0.87          1.30         4.44 o                         
   9   5  10          1.32          1.62         4.56 o                         
  10   5  10          0.05          3.13         4.52 o                         
  11   5  10          0.01          1.12         4.85 o                         
 -11   6  10          9.31          8.70         4.35 o                         
 -10   6  10          7.37          8.92         4.35 o                         
  -9   6  10          0.60          1.72         3.76 o                         
  -8   6  10          2.11          3.00         4.89 o                         
  -7   6  10         40.71         40.27         3.45 o                         
  -6   6  10         16.97         14.37         3.00 o                         
  -5   6  10          5.29          2.84         2.77 o                         
  -4   6  10          0.08          1.87         2.70 o                         
  -3   6  10          7.97          6.84         3.74 o                         
  -2   6  10         29.64         29.07         3.54 o                         
  -1   6  10        130.68        117.44         4.17 o                         
   0   6  10         97.99         89.15         4.08 o                         
   1   6  10         16.06         18.10         3.49 o                         
   2   6  10          2.66          7.13         3.38 o                         
   3   6  10         10.47          5.09         3.83 o                         
   4   6  10         16.18         16.56         3.57 o                         
   5   6  10         17.71         16.57         3.98 o                         
   6   6  10         15.46         14.25         3.98 o                         
   7   6  10          9.78         17.43         4.48 o                         
   8   6  10         18.31         11.33         4.86 o                         
   9   6  10          0.50          3.55         4.48 o                         
  10   6  10          0.01          4.30         5.47 o                         
 -11   7  10          0.03         -3.11         8.76 o                         
 -10   7  10          2.23          7.54         4.88 o                         
  -9   7  10          0.55          5.99         3.95 o                         
  -8   7  10          2.57          3.91         3.89 o                         
  -7   7  10          0.09          1.93         3.19 o                         
  -6   7  10          6.03          6.74         3.27 o                         
  -5   7  10         28.28         22.80         3.24 o                         
  -4   7  10          0.01          0.78         2.86 o                         
  -3   7  10          3.31          2.39         3.01 o                         
  -2   7  10         67.39         63.32         3.26 o                         
  -1   7  10          0.06          1.11         3.24 o                         
   0   7  10         12.13         13.03         3.15 o                         
   1   7  10          1.06          2.84         2.98 o                         
   2   7  10         48.68         55.41         3.49 o                         
   3   7  10         30.38         25.42         3.81 o                         
   4   7  10          2.44          5.00         3.55 o                         
   5   7  10         27.56         27.09         4.26 o                         
   6   7  10          0.45          0.51         4.08 o                         
   7   7  10          1.24          5.31         4.73 o                         
   8   7  10          0.00          5.83         4.48 o                         
   9   7  10          1.67          1.23         5.34 o                         
  10   7  10          0.09          5.46         5.48 o                         
 -10   8  10          0.98          5.89         4.72 o                         
  -9   8  10          0.00          0.25         4.36 o                         
  -8   8  10          3.33          4.31         6.08 o                         
  -7   8  10          1.98          2.98         3.45 o                         
  -6   8  10          0.05          0.58         3.70 o                         
  -5   8  10         31.19         32.05         3.53 o                         
  -4   8  10          0.51          2.34         3.35 o                         
  -3   8  10          7.36          9.85         3.45 o                         
  -2   8  10          7.50          7.49         3.15 o                         
  -1   8  10         12.50         16.42         3.42 o                         
   0   8  10          1.40          4.79         3.67 o                         
   1   8  10         12.41         13.38         3.29 o                         
   2   8  10          5.57          7.99         3.32 o                         
   3   8  10          3.83          7.50         3.73 o                         
   4   8  10          0.62         -0.98         4.36 o                         
   5   8  10          2.55          2.71         4.57 o                         
   6   8  10          2.07         -1.16         5.33 o                         
   7   8  10          1.41          6.35         5.01 o                         
   8   8  10          6.63         10.75         5.33 o                         
   9   8  10          3.32         -0.54         5.64 o                         
  -8   9  10         24.98         24.23         5.67 o                         
  -7   9  10          0.25          0.27         3.97 o                         
  -6   9  10          0.03          1.38         4.14 o                         
  -5   9  10          0.48          2.22         3.84 o                         
  -4   9  10          9.58          9.55         3.55 o                         
  -3   9  10          1.46          3.48         3.39 o                         
  -2   9  10          4.94          7.41         3.42 o                         
  -1   9  10          0.78          4.33         3.43 o                         
   0   9  10          6.37          6.57         3.74 o                         
   1   9  10          0.25          4.02         3.94 o                         
   2   9  10          8.45          6.62         3.87 o                         
   3   9  10          9.71          7.93         4.20 o                         
   4   9  10          0.32          0.84         4.75 o                         
   5   9  10          0.45          5.90         4.88 o                         
   6   9  10          0.47         -4.83         5.72 o                         
   7   9  10         14.31         18.31         6.12 o                         
   8   9  10          1.04          1.98         8.97 o                         
  -7  10  10          4.81          5.47         4.51 o                         
  -6  10  10          1.16          2.57         4.24 o                         
  -5  10  10          0.23          0.87         3.87 o                         
  -4  10  10          5.69          5.65         3.77 o                         
  -3  10  10          3.86          5.78         3.81 o                         
  -2  10  10          2.76          3.37         3.91 o                         
  -1  10  10          3.66          3.05         3.67 o                         
   0  10  10         24.38         25.25         3.94 o                         
   1  10  10          1.35          7.43         4.26 o                         
   2  10  10          0.78          3.41         3.89 o                         
   3  10  10          3.17          4.43         5.11 o                         
   4  10  10          0.64          5.37         5.17 o                         
   5  10  10          7.16         12.44         5.99 o                         
   6  10  10         15.64         10.11         5.46 o                         
  -5  11  10          1.46         -0.29         6.73 o                         
  -4  11  10          0.62          1.51         4.49 o                         
  -3  11  10          0.02         -0.67         4.32 o                         
  -2  11  10          0.51          3.33         4.41 o                         
  -1  11  10          2.06          0.97         4.36 o                         
   0  11  10          0.29          1.34         4.04 o                         
   1  11  10          1.01          1.92         4.60 o                         
   2  11  10          4.00          6.22         4.80 o                         
   3  11  10          0.41         -3.45         6.10 o                         
   4  11  10          0.87          5.48         5.77 o                         
 -13   0  11          1.14          0.04         5.13 o                         
 -11   0  11          0.11         -3.45         6.46 o                         
  -9   0  11         38.68         42.06         7.20 o                         
  -7   0  11        202.33        218.79         6.67 o                         
  -5   0  11          1.27          2.56         6.01 o                         
  -3   0  11         66.00         63.94         4.00 o                         
  -1   0  11         14.07         17.76         3.77 o                         
   1   0  11          3.27          4.03         3.63 o                         
   3   0  11         11.78         15.19         3.89 o                         
   5   0  11         88.62        112.92         4.95 o                         
   7   0  11         33.41         29.71         4.73 o                         
   9   0  11         10.94         16.44         4.98 o                         
  11   0  11          6.03         10.88         5.72 o                         
 -13   1  11         11.72         13.79         4.23 o                         
 -12   1  11          1.94          4.78         3.96 o                         
 -11   1  11         14.39         15.36         4.04 o                         
 -10   1  11          5.33         10.60         4.12 o                         
  -9   1  11         44.70         46.00         6.08 o                         
  -8   1  11         41.74         44.53         4.53 o                         
  -7   1  11         38.14         38.24         3.98 o                         
  -6   1  11          0.74          2.16         4.05 o                         
  -5   1  11          0.02          2.31         3.67 o                         
  -4   1  11         68.56         64.07         3.43 o                         
  -3   1  11        292.62        277.04         3.99 o                         
  -2   1  11         34.74         34.98         2.95 o                         
  -1   1  11        304.33        291.99         3.55 o                         
   0   1  11         27.04         31.75         2.71 o                         
   1   1  11         94.73         92.14         3.14 o                         
   2   1  11        137.11        134.91         4.62 o                         
   3   1  11         78.89         83.26         3.06 o                         
   4   1  11          4.94          3.90         2.89 o                         
   5   1  11          7.86          7.00         3.07 o                         
   6   1  11          6.31          7.56         3.02 o                         
   7   1  11        309.82        325.80         6.40 o                         
   8   1  11         26.19         25.64         3.49 o                         
   9   1  11          1.55          4.84         3.46 o                         
  10   1  11          0.22          3.18         3.63 o                         
  11   1  11          0.24          0.94         3.99 o                         
  12   1  11          4.32          5.69         4.50 o                         
 -13   2  11          2.81          0.99         3.80 o                         
 -12   2  11          2.63          4.08         3.60 o                         
 -11   2  11          0.33          0.43         3.71 o                         
 -10   2  11         31.27         34.39         5.30 o                         
  -9   2  11         33.01         27.67         4.80 o                         
  -8   2  11         25.13         36.68         6.99 o                         
  -7   2  11          1.10         -0.75         4.06 o                         
  -6   2  11          3.59          6.48         4.56 o                         
  -5   2  11         41.72         50.81         3.58 o                         
  -4   2  11          2.38          6.09         3.11 o                         
  -3   2  11          0.18          4.41         3.61 o                         
  -2   2  11          0.11         -0.40         3.12 o                         
  -1   2  11         43.20         45.39         2.81 o                         
   0   2  11         11.84         14.25         2.78 o                         
   1   2  11          2.69          6.00         2.71 o                         
   2   2  11         58.35         64.47         2.94 o                         
   3   2  11         29.21         20.54         2.95 o                         
   4   2  11         16.17         16.20         2.79 o                         
   5   2  11         20.93         22.12         2.79 o                         
   6   2  11         16.08         18.67         3.38 o                         
   7   2  11         52.39         57.71         3.69 o                         
   8   2  11          2.97          5.93         3.46 o                         
   9   2  11          2.80          9.10         3.69 o                         
  10   2  11          0.05          2.00         3.44 o                         
  11   2  11          0.01          4.00         4.11 o                         
  12   2  11          3.18          3.58         5.46 o                         
 -12   3  11          2.47          2.81         4.80 o                         
 -11   3  11          0.01          3.40         3.94 o                         
 -10   3  11         22.85         29.61         5.24 o                         
  -9   3  11         17.44         10.83         3.85 o                         
  -8   3  11         24.10         22.48         4.52 o                         
  -7   3  11         88.12         80.33         5.56 o                         
  -6   3  11         13.60         11.61         3.50 o                         
  -5   3  11          4.86          8.44         3.44 o                         
  -4   3  11          0.47          3.48         3.20 o                         
  -3   3  11         40.20         43.28         3.39 o                         
  -2   3  11         14.70         14.11         3.17 o                         
  -1   3  11         22.19         27.37         3.38 o                         
   0   3  11        122.29        117.36         3.44 o                         
   1   3  11          6.46          9.40         3.01 o                         
   2   3  11         43.50         43.18         3.11 o                         
   3   3  11          5.38          8.97         3.06 o                         
   4   3  11          7.00          8.74         2.86 o                         
   5   3  11          1.69          2.01         3.06 o                         
   6   3  11         50.30         48.34         3.49 o                         
   7   3  11          3.54          9.67         3.64 o                         
   8   3  11          0.00          2.52         3.32 o                         
   9   3  11         16.40         14.44         3.84 o                         
  10   3  11         11.27         12.19         3.73 o                         
  11   3  11          9.66         12.09         5.47 o                         
 -12   4  11          1.36          4.89         4.93 o                         
 -11   4  11          1.55          0.13         3.96 o                         
 -10   4  11          2.31          3.58         4.12 o                         
  -9   4  11          1.04         -1.22         3.51 o                         
  -8   4  11         16.16         19.30         4.21 o                         
  -7   4  11         41.64         36.61         4.32 o                         
  -6   4  11        132.54        120.18         3.85 o                         
  -5   4  11         34.64         40.07         3.55 o                         
  -4   4  11          1.47          1.09         3.31 o                         
  -3   4  11         89.29         80.69         3.45 o                         
  -2   4  11        338.44        335.14        10.18 o                         
  -1   4  11         14.52         18.22         3.19 o                         
   0   4  11         59.63         64.65         3.76 o                         
   1   4  11        124.68        130.39         3.83 o                         
   2   4  11          8.41          9.00         3.14 o                         
   3   4  11         54.21         47.48         3.17 o                         
   4   4  11         54.90         53.54         3.48 o                         
   5   4  11         11.77         17.35         3.61 o                         
   6   4  11          0.41          2.61         3.44 o                         
   7   4  11         19.80         24.95         3.60 o                         
   8   4  11         11.35         12.35         3.64 o                         
   9   4  11          0.47          1.01         3.82 o                         
  10   4  11          1.32          2.39         4.82 o                         
  11   4  11          1.44          4.36         4.75 o                         
 -12   5  11          0.47         -4.46         8.65 o                         
 -11   5  11          9.59         13.17         4.55 o                         
 -10   5  11          9.25         13.64         4.69 o                         
  -9   5  11          1.53          8.97         4.25 o                         
  -8   5  11          0.75          2.00         3.80 o                         
  -7   5  11          9.80         12.27         3.47 o                         
  -6   5  11          1.57          2.10         3.52 o                         
  -5   5  11         52.91         47.20         3.68 o                         
  -4   5  11         18.90         18.95         3.52 o                         
  -3   5  11          1.38          1.52         3.04 o                         
  -2   5  11         70.06         79.90         3.76 o                         
  -1   5  11       1853.76       1773.41        12.62 o                         
   0   5  11         30.69         27.61         3.41 o                         
   1   5  11          0.00          4.36         3.42 o                         
   2   5  11         30.96         29.58         3.91 o                         
   3   5  11         44.51         41.47         3.54 o                         
   4   5  11          5.05          4.63         3.33 o                         
   5   5  11         60.59         47.69         4.24 o                         
   6   5  11          7.09         15.26         3.93 o                         
   7   5  11          0.00          3.06         4.18 o                         
   8   5  11          1.33          4.33         4.24 o                         
   9   5  11         31.86         31.86         4.94 o                         
  10   5  11          0.01          0.33         5.09 o                         
  11   5  11          0.32          3.57         6.23 o                         
 -11   6  11          0.00          4.66         4.94 o                         
 -10   6  11          2.76          2.51         4.15 o                         
  -9   6  11          0.05          0.88         4.07 o                         
  -8   6  11          0.71          1.58         3.67 o                         
  -7   6  11          6.02          6.51         3.59 o                         
  -6   6  11         13.92         13.17         3.19 o                         
  -5   6  11          5.17          4.18         2.87 o                         
  -4   6  11         22.42         25.54         3.60 o                         
  -3   6  11         22.44         22.78         3.44 o                         
  -2   6  11        240.01        226.14         4.67 o                         
  -1   6  11         16.32         17.66         3.44 o                         
   0   6  11         38.90         39.81         3.57 o                         
   1   6  11          4.39          5.74         3.51 o                         
   2   6  11          0.09          4.84         3.59 o                         
   3   6  11          3.61          3.09         3.42 o                         
   4   6  11          4.48          8.01         3.47 o                         
   5   6  11          3.46          9.44         3.99 o                         
   6   6  11          2.07          2.62         4.51 o                         
   7   6  11          1.53          1.80         4.53 o                         
   8   6  11          7.09          7.48         7.45 o                         
   9   6  11          0.01          5.77         4.86 o                         
  10   6  11          0.28          0.34         5.45 o                         
 -10   7  11          0.03          0.61         4.68 o                         
  -9   7  11          4.90          7.53         4.41 o                         
  -8   7  11          1.94          2.91         4.17 o                         
  -7   7  11          4.09          9.88         3.63 o                         
  -6   7  11          1.23          3.32         3.35 o                         
  -5   7  11         15.02         19.29         3.31 o                         
  -4   7  11          1.04          4.67         3.01 o                         
  -3   7  11          0.53          4.65         3.33 o                         
  -2   7  11         42.19         36.97         3.08 o                         
  -1   7  11          2.63          3.36         3.19 o                         
   0   7  11         57.95         54.15         3.25 o                         
   1   7  11          8.93         10.56         3.38 o                         
   2   7  11          1.38          3.71         3.17 o                         
   3   7  11         18.17         15.15         3.62 o                         
   4   7  11          0.06          2.50         3.62 o                         
   5   7  11          4.81          2.55         4.53 o                         
   6   7  11          1.83         -0.62         4.14 o                         
   7   7  11          0.01          4.53         4.44 o                         
   8   7  11          6.26          5.66         5.13 o                         
   9   7  11          0.63          4.51         6.09 o                         
  -9   8  11          4.07          8.16         4.81 o                         
  -8   8  11          0.66         -0.21         4.22 o                         
  -7   8  11          2.07          3.51         3.55 o                         
  -6   8  11          1.29          5.46         3.57 o                         
  -5   8  11          1.16          1.68         3.45 o                         
  -4   8  11          8.35          9.83         3.03 o                         
  -3   8  11          6.79          7.42         3.37 o                         
  -2   8  11         11.06         15.27         3.37 o                         
  -1   8  11          8.63          6.64         3.34 o                         
   0   8  11          9.36          8.90         3.44 o                         
   1   8  11          0.01          2.36         3.65 o                         
   2   8  11          2.75          2.44         3.43 o                         
   3   8  11          0.11         -0.10         3.55 o                         
   4   8  11          0.50          9.78         4.47 o                         
   5   8  11          0.20          5.09         4.72 o                         
   6   8  11          0.53          4.11         4.90 o                         
   7   8  11          9.75         10.56         5.82 o                         
   8   8  11          1.58          3.10         5.36 o                         
  -8   9  11          0.33          1.10         4.63 o                         
  -7   9  11          0.00          2.98         3.84 o                         
  -6   9  11          0.06          0.48         3.92 o                         
  -5   9  11          0.09          2.91         3.85 o                         
  -4   9  11          0.50          3.40         3.37 o                         
  -3   9  11         13.16         17.67         3.79 o                         
  -2   9  11          0.06          4.67         3.49 o                         
  -1   9  11          4.62          8.39         3.78 o                         
   0   9  11          5.41          6.49         3.81 o                         
   1   9  11          5.19          6.75         3.57 o                         
   2   9  11          0.99          5.19         4.03 o                         
   3   9  11          0.39          3.82         4.20 o                         
   4   9  11          1.49          2.79         4.34 o                         
   5   9  11          0.30          2.36         4.60 o                         
   6   9  11          0.01          3.03         5.15 o                         
   7   9  11          2.42          5.62         5.15 o                         
  -6  10  11          0.63          3.38         4.44 o                         
  -5  10  11          1.42          4.53         4.06 o                         
  -4  10  11          1.44          5.27         3.83 o                         
  -3  10  11          0.46          3.59         3.75 o                         
  -2  10  11          2.17          3.49         3.73 o                         
  -1  10  11          0.41         -0.73         3.65 o                         
   0  10  11          6.62          5.88         4.25 o                         
   1  10  11          3.88          7.25         4.54 o                         
   2  10  11          0.48          4.34         4.33 o                         
   3  10  11          1.03         -0.95         5.16 o                         
   4  10  11          7.39         10.04         5.38 o                         
   5  10  11          9.34         11.24         5.10 o                         
  -4  11  11          0.09          0.68         6.86 o                         
  -3  11  11          9.51         10.41         4.41 o                         
  -2  11  11          0.55          2.10         4.36 o                         
  -1  11  11          0.45          2.20         4.72 o                         
   0  11  11          1.78          3.38         4.68 o                         
   1  11  11          2.78          0.61         4.65 o                         
   2  11  11          2.27          3.10         5.26 o                         
   3  11  11          0.01         -2.24         7.23 o                         
 -12   0  12          0.64          4.30         5.23 o                         
 -10   0  12          0.20         -0.45         7.44 o                         
  -8   0  12        218.14        211.85         6.78 o                         
  -6   0  12         70.72         91.46         7.04 o                         
  -4   0  12         45.15         53.13         4.72 o                         
  -2   0  12         27.80         40.67         4.37 o                         
   0   0  12         28.36         32.51         4.08 o                         
   2   0  12        181.23        181.74         6.33 o                         
   4   0  12         17.50         24.08         4.64 o                         
   6   0  12         20.23         24.92         4.72 o                         
   8   0  12          0.20         -1.71         4.97 o                         
  10   0  12         12.04          8.72         5.68 o                         
 -12   1  12          3.44          3.10         3.99 o                         
 -11   1  12          0.11          3.81         3.81 o                         
 -10   1  12          0.03          1.42         4.69 o                         
  -9   1  12        109.65        104.75         4.58 o                         
  -8   1  12        244.76        263.37         7.15 o                         
  -7   1  12         15.67         17.57         4.48 o                         
  -6   1  12        165.04        172.76         4.43 o                         
  -5   1  12         13.39         20.90         4.58 o                         
  -4   1  12          7.35          6.82         3.30 o                         
  -3   1  12        101.77        101.16         3.02 o                         
  -2   1  12         65.00         62.55         2.92 o                         
  -1   1  12          3.70          5.44         2.74 o                         
   0   1  12          2.87          5.63         2.65 o                         
   1   1  12         48.34         46.28         2.95 o                         
   2   1  12        155.28        162.44         3.32 o                         
   3   1  12          9.15          5.55         2.96 o                         
   4   1  12          0.83          4.02         2.89 o                         
   5   1  12         37.85         39.21         3.28 o                         
   6   1  12          7.52          6.27         3.12 o                         
   7   1  12          4.11          7.30         3.47 o                         
   8   1  12         13.80         13.20         3.42 o                         
   9   1  12          0.53          2.66         3.62 o                         
  10   1  12          1.84          0.30         4.03 o                         
  11   1  12          0.86          3.06         4.24 o                         
 -12   2  12         19.22         17.67         4.42 o                         
 -11   2  12          2.31          2.95         4.27 o                         
 -10   2  12         64.13         64.01         5.61 o                         
  -9   2  12        107.82        109.97         5.71 o                         
  -8   2  12          0.05          3.47         4.46 o                         
  -7   2  12         37.48         32.02         4.38 o                         
  -6   2  12         95.89        104.56         4.65 o                         
  -5   2  12        160.18        148.54         3.70 o                         
  -4   2  12         80.98         73.50         3.17 o                         
  -3   2  12         27.97         32.24         2.96 o                         
  -2   2  12         55.70         49.30         3.46 o                         
  -1   2  12         13.75         16.70         2.99 o                         
   0   2  12        304.65        287.23         3.80 o                         
   1   2  12          0.90          1.22         2.87 o                         
   2   2  12          0.24          2.11         2.74 o                         
   3   2  12         60.05         65.41         3.04 o                         
   4   2  12          0.74          2.63         2.84 o                         
   5   2  12         13.25         14.87         2.95 o                         
   6   2  12         43.44         40.18         3.27 o                         
   7   2  12          0.03          1.37         3.57 o                         
   8   2  12          0.02         -0.06         3.48 o                         
   9   2  12          1.25          5.11         3.64 o                         
  10   2  12          0.77          4.45         4.26 o                         
  11   2  12          0.17          1.76         4.62 o                         
 -12   3  12          0.83          6.26         4.34 o                         
 -11   3  12          3.75         11.90         4.31 o                         
 -10   3  12         31.89         42.60         4.11 o                         
  -9   3  12          0.56          7.78         5.34 o                         
  -8   3  12         18.86         26.70         7.65 o                         
  -7   3  12          8.68          9.83         5.34 o                         
  -6   3  12          0.65          3.58         3.69 o                         
  -5   3  12          2.79          4.24         3.34 o                         
  -4   3  12          2.29          8.53         3.35 o                         
  -3   3  12         10.21         10.94         3.14 o                         
  -2   3  12         17.96         14.83         2.97 o                         
  -1   3  12         18.59         21.10         3.58 o                         
   0   3  12          0.37          1.80         2.87 o                         
   1   3  12         40.30         43.06         2.95 o                         
   2   3  12         41.76         35.72         2.88 o                         
   3   3  12         14.45         19.32         3.06 o                         
   4   3  12          2.80          2.01         3.04 o                         
   5   3  12          4.51          4.77         3.15 o                         
   6   3  12         11.01         13.94         3.23 o                         
   7   3  12          0.56          3.23         3.39 o                         
   8   3  12          0.06          2.14         3.96 o                         
   9   3  12          0.09          0.20         3.83 o                         
  10   3  12          0.18          1.04         4.49 o                         
  11   3  12          1.09          3.52         5.42 o                         
 -12   4  12          0.66          3.76         4.50 o                         
 -11   4  12         17.64         23.10         4.77 o                         
 -10   4  12          2.85          6.82         4.20 o                         
  -9   4  12         22.46         20.42         3.74 o                         
  -8   4  12          4.95          6.59         5.03 o                         
  -7   4  12         24.98         31.86         8.45 o                         
  -6   4  12          0.30          5.12         3.61 o                         
  -5   4  12         16.26         14.40         3.91 o                         
  -4   4  12         14.73          9.22         2.96 o                         
  -3   4  12         26.66         29.03         3.44 o                         
  -2   4  12        342.92        336.54         6.23 o                         
  -1   4  12        257.09        243.21         4.28 o                         
   0   4  12        243.03        250.49         3.92 o                         
   1   4  12         84.78         63.93         3.45 o                         
   2   4  12         19.51         27.78         3.74 o                         
   3   4  12         18.48         19.74         3.24 o                         
   4   4  12         13.47         15.71         3.36 o                         
   5   4  12         50.61         55.32         3.30 o                         
   6   4  12          6.00          8.47         3.20 o                         
   7   4  12          2.40          1.38         3.53 o                         
   8   4  12          0.20          1.29         3.73 o                         
   9   4  12          4.38          6.02         4.51 o                         
  10   4  12          3.77          4.91         4.53 o                         
  11   4  12          0.24          0.79         5.91 o                         
 -11   5  12          0.74          3.07         4.33 o                         
 -10   5  12         20.18         16.89         4.32 o                         
  -9   5  12          6.21         13.47         4.27 o                         
  -8   5  12          1.72          7.74         3.58 o                         
  -7   5  12          2.00          2.98         2.87 o                         
  -6   5  12         15.90         14.02         3.91 o                         
  -5   5  12          0.48          3.16         3.92 o                         
  -4   5  12          0.36          2.76         3.84 o                         
  -3   5  12          0.14          1.37         3.29 o                         
  -2   5  12         31.40         43.43         3.61 o                         
  -1   5  12         50.11         46.37         3.45 o                         
   0   5  12        344.44        346.34         4.68 o                         
   1   5  12         50.62         47.77         3.44 o                         
   2   5  12         51.19         43.58         4.05 o                         
   3   5  12         15.93          9.23         3.40 o                         
   4   5  12        131.44        121.75         4.17 o                         
   5   5  12          7.86         10.01         3.83 o                         
   6   5  12          0.05          4.82         4.01 o                         
   7   5  12          1.21         -0.24         4.14 o                         
   8   5  12         27.00         32.50         4.72 o                         
   9   5  12          1.14          0.32         4.96 o                         
  10   5  12          8.08          7.43         5.33 o                         
 -11   6  12          2.89          3.87         5.70 o                         
 -10   6  12          0.02          6.12         4.52 o                         
  -9   6  12          0.04         -0.04         3.99 o                         
  -8   6  12          1.17          4.57         4.36 o                         
  -7   6  12          0.02          3.80         3.26 o                         
  -6   6  12         13.59         11.25         3.35 o                         
  -5   6  12         10.29          9.25         3.24 o                         
  -4   6  12          3.80          4.81         3.78 o                         
  -3   6  12         31.00         22.91         4.01 o                         
  -2   6  12          8.64          8.52         3.67 o                         
  -1   6  12          0.32          6.71         3.38 o                         
   0   6  12          0.60          1.63         3.74 o                         
   1   6  12         91.08         74.55         4.77 o                         
   2   6  12          1.02         -1.28         3.36 o                         
   3   6  12         35.63         29.82         3.49 o                         
   4   6  12          4.10          6.75         3.69 o                         
   5   6  12          0.00          4.72         4.00 o                         
   6   6  12          0.01          0.49         3.98 o                         
   7   6  12          5.63          3.54         4.35 o                         
   8   6  12          1.36          1.13         4.93 o                         
   9   6  12          0.61         -4.02         5.09 o                         
  10   6  12          2.03          7.94         7.31 o                         
 -10   7  12         10.84         14.21         4.76 o                         
  -9   7  12          1.82          1.39         4.28 o                         
  -8   7  12          4.64          5.08         4.24 o                         
  -7   7  12          0.01         -0.06         3.27 o                         
  -6   7  12          0.09          2.34         3.16 o                         
  -5   7  12          0.20          1.21         3.54 o                         
  -4   7  12          1.49          4.53         3.09 o                         
  -3   7  12          0.69          5.45         3.19 o                         
  -2   7  12          3.80          4.77         3.00 o                         
  -1   7  12          8.25          5.81         4.49 o                         
   0   7  12          3.32          5.57         3.67 o                         
   1   7  12          2.11          6.02         3.57 o                         
   2   7  12          2.99          6.93         3.80 o                         
   3   7  12         24.65         29.14         4.12 o                         
   4   7  12          0.22          0.61         3.85 o                         
   5   7  12          6.63          1.31         3.94 o                         
   6   7  12          0.21         -2.22         4.38 o                         
   7   7  12          2.40          0.07         4.94 o                         
   8   7  12          0.52          0.84         5.24 o                         
   9   7  12          0.08          0.73         5.16 o                         
  -9   8  12          8.70          8.40         4.48 o                         
  -8   8  12          0.77          0.16         4.31 o                         
  -7   8  12          0.69         -1.40         4.08 o                         
  -6   8  12          1.84          5.84         3.58 o                         
  -5   8  12          0.16          1.17         3.56 o                         
  -4   8  12          3.80          5.58         3.31 o                         
  -3   8  12         27.23         22.24         3.30 o                         
  -2   8  12          1.32         -0.11         3.44 o                         
  -1   8  12          0.20          4.15         3.46 o                         
   0   8  12          2.04          4.03         3.29 o                         
   1   8  12          0.05          3.57         3.37 o                         
   2   8  12          0.70          0.81         3.96 o                         
   3   8  12          1.68          4.81         4.22 o                         
   4   8  12          0.01         -0.81         3.95 o                         
   5   8  12          1.33          2.62         5.26 o                         
   6   8  12          0.09          1.07         5.11 o                         
   7   8  12          1.63          0.42         4.90 o                         
   8   8  12          1.12          2.72         5.62 o                         
  -7   9  12          3.54          9.26         4.21 o                         
  -6   9  12          0.90          4.43         4.06 o                         
  -5   9  12          0.12          5.87         3.73 o                         
  -4   9  12          8.24         10.15         3.94 o                         
  -3   9  12          1.02          1.27         3.64 o                         
  -2   9  12          1.45          2.30         3.87 o                         
  -1   9  12          0.10          2.00         3.94 o                         
   0   9  12          1.29          4.02         3.65 o                         
   1   9  12          4.74          3.53         4.11 o                         
   2   9  12          3.67          7.64         4.08 o                         
   3   9  12          1.80          0.14         4.36 o                         
   4   9  12          0.00         -0.82         4.94 o                         
   5   9  12          0.02          0.47         5.21 o                         
   6   9  12          5.09          2.31         4.95 o                         
  -6  10  12          1.08          4.36         5.91 o                         
  -5  10  12          3.65          1.26         4.14 o                         
  -4  10  12          0.04          2.76         3.84 o                         
  -3  10  12          6.45          5.78         4.19 o                         
  -2  10  12          2.50          5.60         3.90 o                         
  -1  10  12          2.52          3.57         3.94 o                         
   0  10  12          1.99          3.60         3.93 o                         
   1  10  12          0.02          1.99         4.22 o                         
   2  10  12          0.66          3.47         4.14 o                         
   3  10  12          0.18          3.67         5.07 o                         
   4  10  12          1.10          6.00         5.45 o                         
  -2  11  12          0.98          4.01         6.44 o                         
  -1  11  12          0.67          2.73         4.21 o                         
   0  11  12          0.31          0.50         4.22 o                         
   1  11  12          1.29          3.99         4.40 o                         
 -11   0  13          3.74          3.48         6.83 o                         
  -9   0  13          0.48          2.14         5.93 o                         
  -7   0  13         20.45         32.75         6.78 o                         
  -5   0  13          0.05          7.04         5.54 o                         
  -3   0  13        344.26        336.43         7.38 o                         
  -1   0  13          8.17         11.05         4.33 o                         
   1   0  13          5.71         10.97         4.23 o                         
   3   0  13         58.64         57.67         4.33 o                         
   5   0  13          3.85          3.40         4.48 o                         
   7   0  13        245.72        233.52         6.09 o                         
   9   0  13          6.61          7.95         5.24 o                         
  11   0  13          9.65          7.20         6.43 o                         
 -12   1  13          0.49          5.77         4.98 o                         
 -11   1  13          0.17         -5.76         5.76 o                         
 -10   1  13          1.06         -1.31         5.22 o                         
  -9   1  13          9.61          8.67         4.59 o                         
  -8   1  13         27.98         29.38         8.08 o                         
  -7   1  13         19.31         27.16         4.03 o                         
  -6   1  13          1.15          6.62         4.09 o                         
  -5   1  13          0.57          5.00         3.25 o                         
  -4   1  13        133.56        140.17         3.93 o                         
  -3   1  13         60.97         62.02         2.79 o                         
  -2   1  13          5.76          6.45         2.92 o                         
  -1   1  13         61.98         60.66         3.26 o                         
   0   1  13         12.02         11.43         2.80 o                         
   1   1  13          0.00          1.63         2.62 o                         
   2   1  13        161.79        165.15         3.36 o                         
   3   1  13         17.14         13.33         2.98 o                         
   4   1  13          2.90          2.73         2.99 o                         
   5   1  13         31.70         34.41         3.34 o                         
   6   1  13        106.09        102.25         3.44 o                         
   7   1  13         33.20         31.50         3.28 o                         
   8   1  13          0.10          3.35         3.63 o                         
   9   1  13          0.63          0.10         3.77 o                         
  10   1  13          0.25          1.55         3.80 o                         
  11   1  13          4.04          5.23         4.21 o                         
 -12   2  13          2.14         11.33         4.28 o                         
 -11   2  13          0.33          3.63         3.76 o                         
 -10   2  13         16.53         18.30         5.11 o                         
  -9   2  13         33.73         38.31         5.42 o                         
  -8   2  13         69.32         71.03         4.80 o                         
  -7   2  13          4.91          5.40         5.22 o                         
  -6   2  13         16.61         19.62         4.34 o                         
  -5   2  13         17.31         16.45         3.57 o                         
  -4   2  13         27.50         34.51         3.31 o                         
  -3   2  13         46.84         53.81         3.87 o                         
  -2   2  13          8.65         10.67         2.94 o                         
  -1   2  13          0.01          1.73         2.72 o                         
   0   2  13        169.71        157.37         5.70 o                         
   1   2  13          4.62          9.84         2.76 o                         
   2   2  13         20.97         19.28         2.72 o                         
   3   2  13         13.10          8.75         2.71 o                         
   4   2  13         14.88         18.69         3.02 o                         
   5   2  13         43.61         40.40         3.12 o                         
   6   2  13          0.09          2.25         3.48 o                         
   7   2  13          4.59          3.75         3.43 o                         
   8   2  13         22.88         18.08         3.55 o                         
   9   2  13          0.01          1.57         3.88 o                         
  10   2  13          3.19          3.05         3.76 o                         
  11   2  13          0.33          0.08         4.53 o                         
 -12   3  13          2.71          0.03         4.74 o                         
 -11   3  13          2.99          6.51         4.39 o                         
 -10   3  13          0.23          0.24         4.32 o                         
  -9   3  13          0.69          3.89         4.73 o                         
  -8   3  13          0.42         -0.47         4.68 o                         
  -7   3  13         36.75         23.47         4.61 o                         
  -6   3  13         37.89         32.64         3.76 o                         
  -5   3  13          3.06          2.88         3.60 o                         
  -4   3  13          2.73          4.20         3.38 o                         
  -3   3  13         27.37         26.79         3.27 o                         
  -2   3  13          2.98          8.63         3.70 o                         
  -1   3  13         12.61          9.84         4.79 o                         
   0   3  13          2.27          6.39         2.89 o                         
   1   3  13         42.40         49.48         3.20 o                         
   2   3  13        107.30        100.71         3.53 o                         
   3   3  13          1.03          1.31         3.05 o                         
   4   3  13         17.68         21.83         2.93 o                         
   5   3  13         37.60         39.17         3.46 o                         
   6   3  13          8.78          9.92         3.06 o                         
   7   3  13          9.60         17.02         3.57 o                         
   8   3  13          0.03          3.73         3.54 o                         
   9   3  13          2.74          2.80         3.89 o                         
  10   3  13          0.00          3.99         4.07 o                         
  11   3  13          0.08          2.02         4.32 o                         
 -11   4  13          3.84          3.25         4.23 o                         
 -10   4  13         11.33          8.96         3.98 o                         
  -9   4  13          0.37         -0.39         3.80 o                         
  -8   4  13         13.84         12.10         4.66 o                         
  -7   4  13          3.59          2.69         5.89 o                         
  -6   4  13         10.82         12.34         3.72 o                         
  -5   4  13         11.32         18.72         3.58 o                         
  -4   4  13          6.42         11.20         3.81 o                         
  -3   4  13          2.15          4.11         3.17 o                         
  -2   4  13         29.04         27.03         3.38 o                         
  -1   4  13          5.02          1.88         3.29 o                         
   0   4  13         25.61         22.28         3.38 o                         
   1   4  13          3.34          1.79         3.28 o                         
   2   4  13          0.34         -0.15         3.41 o                         
   3   4  13          0.43          1.59         3.29 o                         
   4   4  13         11.76         16.45         3.27 o                         
   5   4  13         24.71         23.60         3.14 o                         
   6   4  13          3.42          4.45         3.30 o                         
   7   4  13          0.05          0.87         3.69 o                         
   8   4  13         27.29         22.26         4.42 o                         
   9   4  13          0.52          6.66         4.00 o                         
  10   4  13          0.00          1.49         4.58 o                         
 -11   5  13          0.95          0.69         5.07 o                         
 -10   5  13          0.00          1.77         4.80 o                         
  -9   5  13          1.43          3.40         4.56 o                         
  -8   5  13          0.65          5.87         4.01 o                         
  -7   5  13         21.80         19.45         3.66 o                         
  -6   5  13          3.46          8.00         3.76 o                         
  -5   5  13         17.75         22.33         3.57 o                         
  -4   5  13         18.21         13.26         3.46 o                         
  -3   5  13          4.93         10.20         3.93 o                         
  -2   5  13          7.79         12.36         3.35 o                         
  -1   5  13         44.50         48.48         3.43 o                         
   0   5  13          0.24          2.48         3.28 o                         
   1   5  13          0.97          5.84         3.65 o                         
   2   5  13         27.73         25.47         3.67 o                         
   3   5  13          0.27          3.94         3.27 o                         
   4   5  13         23.61         18.16         3.85 o                         
   5   5  13          8.49          6.47         3.69 o                         
   6   5  13         28.03         28.85         5.31 o                         
   7   5  13          0.19          3.78         4.25 o                         
   8   5  13         13.12         14.14         4.76 o                         
   9   5  13          1.63          7.88         5.22 o                         
  10   5  13          0.67          4.46         5.61 o                         
 -10   6  13          0.87          1.03         4.36 o                         
  -9   6  13          0.02          2.61         4.34 o                         
  -8   6  13          1.17          6.06         3.82 o                         
  -7   6  13          3.40          3.26         3.33 o                         
  -6   6  13         16.27         15.08         3.73 o                         
  -5   6  13          0.35          1.74         3.83 o                         
  -4   6  13          0.00          6.39         4.23 o                         
  -3   6  13          4.76         11.38         4.03 o                         
  -2   6  13          2.79          2.96         3.58 o                         
  -1   6  13          0.01          1.46         3.24 o                         
   0   6  13          0.24          4.77         3.50 o                         
   1   6  13          3.74          1.85         3.57 o                         
   2   6  13          3.09         -1.04         3.54 o                         
   3   6  13          0.10         -0.02         3.51 o                         
   4   6  13          0.32          0.12         3.68 o                         
   5   6  13          3.48          1.20         3.81 o                         
   6   6  13          3.11          9.04         4.09 o                         
   7   6  13          7.83         10.79         4.45 o                         
   8   6  13          0.00          0.00         4.69 o                         
   9   6  13          0.30          6.50         5.02 o                         
  -9   7  13          0.00          5.42         4.60 o                         
  -8   7  13          2.74          6.75         4.64 o                         
  -7   7  13          0.04          5.74         3.57 o                         
  -6   7  13         14.13         11.71         3.61 o                         
  -5   7  13         13.04         12.53         3.04 o                         
  -4   7  13          3.63          8.72         3.26 o                         
  -3   7  13          2.66          5.43         3.37 o                         
  -2   7  13          6.63          7.53         3.91 o                         
  -1   7  13          3.54          2.93         3.76 o                         
   0   7  13          8.55          5.15         3.66 o                         
   1   7  13          1.37          3.58         3.79 o                         
   2   7  13          2.53          5.55         4.08 o                         
   3   7  13          5.28          7.76         4.36 o                         
   4   7  13          1.68         -0.74         4.21 o                         
   5   7  13          0.02          1.26         4.01 o                         
   6   7  13          0.28         -4.33         4.57 o                         
   7   7  13          0.16         -1.20         5.17 o                         
   8   7  13          1.03          1.69         4.98 o                         
  -8   8  13          0.03          0.40         4.34 o                         
  -7   8  13         21.42         23.05         3.99 o                         
  -6   8  13          0.24          3.20         3.73 o                         
  -5   8  13          4.77          9.43         3.90 o                         
  -4   8  13          0.09          4.13         3.55 o                         
  -3   8  13          6.79         10.85         3.82 o                         
  -2   8  13          5.85          4.77         3.63 o                         
  -1   8  13          1.62         -0.18         3.47 o                         
   0   8  13         28.86         33.42         3.75 o                         
   1   8  13          1.79          4.74         3.63 o                         
   2   8  13          1.75          2.84         3.43 o                         
   3   8  13          0.05          3.86         3.92 o                         
   4   8  13          0.29          0.99         4.01 o                         
   5   8  13          3.61          8.61         4.53 o                         
   6   8  13          0.65          6.08         5.23 o                         
   7   8  13          0.54          7.15         4.92 o                         
  -7   9  13          0.40          1.26         4.63 o                         
  -6   9  13          2.50          5.36         4.29 o                         
  -5   9  13          0.70          4.13         4.02 o                         
  -4   9  13          3.87          1.62         3.81 o                         
  -3   9  13          0.49          3.68         3.78 o                         
  -2   9  13          3.23          5.02         4.00 o                         
  -1   9  13          3.09          4.83         3.71 o                         
   0   9  13         15.31          8.12         3.90 o                         
   1   9  13          3.89          3.80         4.42 o                         
   2   9  13          1.69          4.01         4.27 o                         
   3   9  13          0.33          4.86         4.81 o                         
   4   9  13          0.01          5.71         5.22 o                         
   5   9  13          8.90          7.06         6.05 o                         
   6   9  13         14.96          3.19         7.36 o                         
  -5  10  13          1.75          0.28         5.85 o                         
  -4  10  13          0.02          0.84         4.44 o                         
  -3  10  13          0.53          0.20         4.33 o                         
  -2  10  13          0.13          2.37         4.30 o                         
  -1  10  13          7.61          7.31         4.15 o                         
   0  10  13          0.54          4.86         4.22 o                         
   1  10  13          0.03          2.83         4.38 o                         
   2  10  13          0.00          1.54         4.59 o                         
   3  10  13          0.62          5.56         5.57 o                         
 -12   0  14          1.82          5.35         8.94 o                         
 -10   0  14          5.06          6.43         7.65 o                         
  -8   0  14          1.66          3.67         7.15 o                         
  -6   0  14         20.71         18.25         5.54 o                         
  -4   0  14          2.36          3.86         5.34 o                         
  -2   0  14          7.52          7.77         4.59 o                         
   0   0  14         27.44         23.40         5.47 o                         
   2   0  14          0.09          8.06         4.30 o                         
   4   0  14          3.47         11.01         4.07 o                         
   6   0  14         67.57         77.55         7.42 o                         
   8   0  14         27.17         20.92         5.45 o                         
  10   0  14          0.33          3.48         6.06 o                         
 -12   1  14          1.78          4.16         4.43 o                         
 -11   1  14          0.23          4.39         5.26 o                         
 -10   1  14          0.43         -1.42         4.44 o                         
  -9   1  14          0.84         -1.88         5.16 o                         
  -8   1  14         31.66         29.25         4.63 o                         
  -7   1  14         14.80         14.72         5.10 o                         
  -6   1  14         22.26         22.38         4.37 o                         
  -5   1  14          2.33          2.41         3.22 o                         
  -4   1  14         20.54         18.28         3.23 o                         
  -3   1  14         40.49         42.55         3.06 o                         
  -2   1  14          0.90          3.86         2.72 o                         
  -1   1  14          6.04          6.38         2.59 o                         
   0   1  14         18.86         17.57         2.81 o                         
   1   1  14         65.32         68.94         3.39 o                         
   2   1  14         28.41         35.95         3.10 o                         
   3   1  14          0.53          2.95         2.88 o                         
   4   1  14         18.28         20.78         3.31 o                         
   5   1  14         37.95         43.60         3.38 o                         
   6   1  14         40.49         50.86         3.59 o                         
   7   1  14         54.64         53.64         3.50 o                         
   8   1  14          0.00         -2.04         3.31 o                         
   9   1  14          0.20         -0.30         3.57 o                         
  10   1  14          1.43          9.43         4.56 o                         
 -12   2  14          0.36          3.35         8.86 o                         
 -11   2  14          0.74         -0.37         4.02 o                         
 -10   2  14          0.07          2.95         5.07 o                         
  -9   2  14          0.06          3.72         4.83 o                         
  -8   2  14         14.65         15.60         5.21 o                         
  -7   2  14         16.13         13.94         4.98 o                         
  -6   2  14         75.18         64.63         4.62 o                         
  -5   2  14          0.81          3.97         4.03 o                         
  -4   2  14          1.61          3.25         3.29 o                         
  -3   2  14         92.22         88.24         5.41 o                         
  -2   2  14         17.94         22.81         3.33 o                         
  -1   2  14          4.64          3.88         3.05 o                         
   0   2  14          0.60          3.54         2.96 o                         
   1   2  14         22.41         24.45         2.99 o                         
   2   2  14         27.58         28.52         3.12 o                         
   3   2  14         14.36         15.97         2.92 o                         
   4   2  14          5.37          6.91         3.30 o                         
   5   2  14          6.01          7.16         3.14 o                         
   6   2  14         16.00         11.20         3.16 o                         
   7   2  14          5.58          8.08         3.38 o                         
   8   2  14          0.38          5.56         3.54 o                         
   9   2  14          1.85          5.32         3.94 o                         
  10   2  14          0.32          1.89         4.42 o                         
 -11   3  14          2.54          1.05         4.31 o                         
 -10   3  14         13.43         16.24         4.74 o                         
  -9   3  14          0.82          3.20         4.96 o                         
  -8   3  14          0.01          1.80         4.24 o                         
  -7   3  14         31.95         34.16         4.60 o                         
  -6   3  14         16.58         11.35         3.54 o                         
  -5   3  14          2.18          2.33         3.14 o                         
  -4   3  14          1.71          5.55         3.41 o                         
  -3   3  14         52.05         43.94         3.49 o                         
  -2   3  14        241.07        227.45         5.90 o                         
  -1   3  14        259.77        258.98         4.37 o                         
   0   3  14          2.01         -0.05         2.94 o                         
   1   3  14          3.04          5.77         3.02 o                         
   2   3  14         19.61         16.15         2.86 o                         
   3   3  14         34.50         34.75         3.07 o                         
   4   3  14         30.65         27.04         3.28 o                         
   5   3  14         15.76         15.58         3.17 o                         
   6   3  14          2.50          5.31         3.19 o                         
   7   3  14          6.12          8.05         3.69 o                         
   8   3  14          1.70         -0.04         3.93 o                         
   9   3  14          0.00         -0.50         4.13 o                         
  10   3  14          0.01          0.36         4.18 o                         
 -11   4  14          1.33          3.07         4.17 o                         
 -10   4  14         10.71         14.11         4.54 o                         
  -9   4  14          7.64          4.03         5.03 o                         
  -8   4  14          1.14          5.98         4.35 o                         
  -7   4  14          6.28          7.32         4.80 o                         
  -6   4  14          0.75          4.49         3.87 o                         
  -5   4  14         17.00         24.88         3.81 o                         
  -4   4  14          1.48          4.88         3.54 o                         
  -3   4  14         10.30          9.82         3.14 o                         
  -2   4  14         17.79         18.99         3.48 o                         
  -1   4  14         57.33         51.53         3.44 o                         
   0   4  14         81.32         84.83         3.95 o                         
   1   4  14          0.03          5.04         3.78 o                         
   2   4  14          0.07          0.28         3.56 o                         
   3   4  14          1.75          1.31         3.14 o                         
   4   4  14          0.41          5.19         3.43 o                         
   5   4  14          0.95          8.61         3.50 o                         
   6   4  14          4.38          8.57         3.39 o                         
   7   4  14          0.37          1.48         3.53 o                         
   8   4  14          5.47          6.36         4.36 o                         
   9   4  14          0.14          2.56         4.12 o                         
  10   4  14          1.61          4.10         4.95 o                         
 -10   5  14          0.19          6.69         4.26 o                         
  -9   5  14          7.92          3.19         4.35 o                         
  -8   5  14          1.58          4.26         4.23 o                         
  -7   5  14          3.25          2.39         3.62 o                         
  -6   5  14          0.64          7.10         3.63 o                         
  -5   5  14          0.25          4.90         3.61 o                         
  -4   5  14          1.38          7.34         3.60 o                         
  -3   5  14          4.87          3.61         3.34 o                         
  -2   5  14         14.68         14.56         3.62 o                         
  -1   5  14          4.38          3.55         3.29 o                         
   0   5  14         12.27         15.42         3.62 o                         
   1   5  14          2.08          4.23         3.54 o                         
   2   5  14         10.18          8.65         3.43 o                         
   3   5  14          0.09          2.68         3.88 o                         
   4   5  14          4.07          5.02         3.70 o                         
   5   5  14          3.35          2.11         3.82 o                         
   6   5  14          1.79          4.35         4.03 o                         
   7   5  14          2.00          2.68         4.32 o                         
   8   5  14          1.03          1.47         4.65 o                         
   9   5  14          1.03          3.23         5.38 o                         
 -10   6  14          4.30          5.37         5.68 o                         
  -9   6  14          1.98          2.26         4.25 o                         
  -8   6  14          0.00          4.69         4.63 o                         
  -7   6  14          0.97         -1.34         3.58 o                         
  -6   6  14          1.29          6.94         4.10 o                         
  -5   6  14         11.57         10.94         3.95 o                         
  -4   6  14          1.22          1.19         3.85 o                         
  -3   6  14          1.88          4.93         3.55 o                         
  -2   6  14          1.12         -0.19         3.59 o                         
  -1   6  14          6.02          5.70         3.28 o                         
   0   6  14         61.22         54.84         3.89 o                         
   1   6  14          5.45          2.89         3.77 o                         
   2   6  14          0.18          4.57         3.90 o                         
   3   6  14          2.51          3.89         3.97 o                         
   4   6  14          4.84         12.66         3.78 o                         
   5   6  14          0.06          0.00         3.98 o                         
   6   6  14          0.03          2.59         4.19 o                         
   7   6  14          0.02          6.84         4.32 o                         
   8   6  14          1.08          0.51         4.61 o                         
  -9   7  14          3.23          6.94         4.39 o                         
  -8   7  14          1.20          3.94         4.45 o                         
  -7   7  14          3.53          6.12         3.56 o                         
  -6   7  14          1.79          6.56         3.96 o                         
  -5   7  14          0.85          1.32         3.74 o                         
  -4   7  14         18.66         23.90         3.57 o                         
  -3   7  14          0.01          3.73         3.70 o                         
  -2   7  14         34.81         24.55         3.81 o                         
  -1   7  14         39.69         32.42         3.51 o                         
   0   7  14         25.01         18.81         4.01 o                         
   1   7  14          1.89          2.23         3.67 o                         
   2   7  14          0.01          4.15         3.56 o                         
   3   7  14          2.78          6.96         4.04 o                         
   4   7  14          0.00          5.12         4.77 o                         
   5   7  14          2.78          7.70         4.59 o                         
   6   7  14          0.61          1.99         4.82 o                         
   7   7  14          1.09         -2.50         8.95 o                         
  -8   8  14          3.61          1.11         8.78 o                         
  -7   8  14          2.02          4.96         4.08 o                         
  -6   8  14          1.94          3.78         3.56 o                         
  -5   8  14          0.05          4.77         3.77 o                         
  -4   8  14          4.88          6.87         3.56 o                         
  -3   8  14          0.60          2.76         3.45 o                         
  -2   8  14         36.00         31.00         3.71 o                         
  -1   8  14         23.30         26.57         3.96 o                         
   0   8  14         25.95         29.98         3.93 o                         
   1   8  14          5.61          6.52         3.56 o                         
   2   8  14          3.60          7.26         4.20 o                         
   3   8  14          3.10          5.04         4.11 o                         
   4   8  14          0.89          5.28         4.42 o                         
   5   8  14         11.13          4.62         6.74 o                         
   6   8  14          1.45          6.27         5.03 o                         
  -6   9  14          0.68          1.44         3.94 o                         
  -5   9  14          0.04          1.64         4.05 o                         
  -4   9  14          2.54          6.82         3.96 o                         
  -3   9  14          5.06          6.77         3.92 o                         
  -2   9  14          0.95          3.42         3.65 o                         
  -1   9  14          0.13          2.12         4.30 o                         
   0   9  14          6.63          8.92         4.08 o                         
   1   9  14          5.32          9.21         4.17 o                         
   2   9  14          2.95          4.51         4.12 o                         
   3   9  14          0.12          2.41         4.38 o                         
   4   9  14          5.19          6.69         5.47 o                         
   5   9  14          9.52          7.08         5.73 o                         
  -3  10  14          2.41          4.79         4.39 o                         
  -2  10  14          5.61          5.52         4.66 o                         
  -1  10  14          2.33          2.98         4.18 o                         
   0  10  14          1.61          2.64         4.22 o                         
   1  10  14          0.78          4.18         4.45 o                         
   2  10  14          2.98          3.56         5.07 o                         
 -11   0  15          1.09          4.14         7.15 o                         
  -9   0  15          0.04         -5.67         5.88 o                         
  -7   0  15         13.64         11.95         7.38 o                         
  -5   0  15         20.24         22.18         5.59 o                         
  -3   0  15         48.41         46.07         4.46 o                         
  -1   0  15         16.39         18.56         4.12 o                         
   1   0  15         17.08         19.48         4.53 o                         
   3   0  15         38.13         35.15         4.42 o                         
   5   0  15          2.09         10.30         4.33 o                         
   7   0  15         14.58         24.05         4.73 o                         
   9   0  15          0.00         -0.69         4.97 o                         
 -11   1  15          6.18         14.06         6.14 o                         
 -10   1  15          0.16         -1.80         5.04 o                         
  -9   1  15          0.16          4.81         4.13 o                         
  -8   1  15          0.07          3.80         4.20 o                         
  -7   1  15          8.39         13.45         4.57 o                         
  -6   1  15         27.97         29.33         4.48 o                         
  -5   1  15          8.45         13.70         3.20 o                         
  -4   1  15          1.20          4.28         3.42 o                         
  -3   1  15         17.58         22.83         2.93 o                         
  -2   1  15          3.85          1.15         2.86 o                         
  -1   1  15          4.19          4.50         2.68 o                         
   0   1  15          0.00          0.54         2.90 o                         
   1   1  15        149.19        140.25         3.39 o                         
   2   1  15         17.69         14.22         2.81 o                         
   3   1  15          0.90         -2.50         3.16 o                         
   4   1  15          8.70         11.75         3.29 o                         
   5   1  15          4.99         13.19         3.50 o                         
   6   1  15         35.48         37.35         3.79 o                         
   7   1  15          3.88          4.27         3.74 o                         
   8   1  15          2.59          5.58         3.59 o                         
   9   1  15          0.06          1.45         3.80 o                         
  10   1  15          0.00          2.34         4.40 o                         
 -11   2  15          2.52         -0.25         6.14 o                         
 -10   2  15          2.44          2.57         6.88 o                         
  -9   2  15          0.41         -0.46         5.05 o                         
  -8   2  15         20.46         25.85         4.36 o                         
  -7   2  15         90.05        102.04         9.18 o                         
  -6   2  15         19.34         18.39         4.52 o                         
  -5   2  15          1.35         -0.90         3.33 o                         
  -4   2  15          9.91         15.27         3.21 o                         
  -3   2  15         86.40         81.48         4.26 o                         
  -2   2  15        130.47        132.08         6.36 o                         
  -1   2  15         24.13         19.09         3.30 o                         
   0   2  15         14.22         18.81         3.12 o                         
   1   2  15         22.81         22.71         3.06 o                         
   2   2  15         11.13         11.51         2.97 o                         
   3   2  15          3.66          3.45         2.98 o                         
   4   2  15          1.66         -0.84         2.97 o                         
   5   2  15          0.99          2.95         3.28 o                         
   6   2  15          1.40          2.25         3.31 o                         
   7   2  15          2.07          2.83         3.99 o                         
   8   2  15          0.33         -0.74         3.61 o                         
   9   2  15          0.01         -0.34         4.08 o                         
  10   2  15          1.16          8.49         4.84 o                         
 -11   3  15          7.39          5.20         4.23 o                         
 -10   3  15         26.18         19.96         5.51 o                         
  -9   3  15         46.74         38.84         5.34 o                         
  -8   3  15         25.26         25.67         4.62 o                         
  -7   3  15         18.33         16.57         4.72 o                         
  -6   3  15         11.10         10.57         3.81 o                         
  -5   3  15          2.24          4.48         3.17 o                         
  -4   3  15         18.46         18.48         3.15 o                         
  -3   3  15          2.20          1.00         3.33 o                         
  -2   3  15        170.25        180.75         4.51 o                         
  -1   3  15        209.67        212.70         5.55 o                         
   0   3  15         94.14         95.60         7.81 o                         
   1   3  15         61.63         53.00         3.33 o                         
   2   3  15         80.44         75.53         3.22 o                         
   3   3  15         34.40         30.05         3.18 o                         
   4   3  15          3.24          4.63         3.12 o                         
   5   3  15          0.00          0.46         3.17 o                         
   6   3  15          8.30          6.87         3.44 o                         
   7   3  15          2.33          7.49         3.61 o                         
   8   3  15          4.79         10.10         3.96 o                         
   9   3  15          1.38          4.97         4.21 o                         
 -10   4  15         15.40         11.47         4.67 o                         
  -9   4  15         18.05         17.08         4.81 o                         
  -8   4  15          0.02          3.51        11.59 o                         
  -7   4  15          1.48         -1.45         4.34 o                         
  -6   4  15          0.05          0.33         3.66 o                         
  -5   4  15          1.01         -0.87         4.02 o                         
  -4   4  15          0.17         -0.03         3.47 o                         
  -3   4  15         41.26         42.01         3.72 o                         
  -2   4  15          6.18         15.13         3.90 o                         
  -1   4  15         11.97         12.26         3.19 o                         
   0   4  15         10.32         15.92         3.54 o                         
   1   4  15         18.14         21.71         3.66 o                         
   2   4  15          0.61          4.18         3.32 o                         
   3   4  15          0.44          1.20         3.32 o                         
   4   4  15         12.29         10.66         3.49 o                         
   5   4  15          7.83          7.67         3.28 o                         
   6   4  15          2.48          1.50         3.55 o                         
   7   4  15          0.27          9.05         3.62 o                         
   8   4  15          0.60          1.93         4.45 o                         
   9   4  15          0.55          0.61         4.57 o                         
 -10   5  15          0.00         -0.86         4.21 o                         
  -9   5  15          4.67          6.80         4.03 o                         
  -8   5  15          0.00          0.02         5.29 o                         
  -7   5  15          4.05          6.99         3.84 o                         
  -6   5  15          2.15          8.54         3.67 o                         
  -5   5  15          5.73          5.37         4.26 o                         
  -4   5  15          3.70          2.04         3.37 o                         
  -3   5  15         22.36         18.15         3.31 o                         
  -2   5  15         19.32         16.99         3.62 o                         
  -1   5  15          0.00          3.17         3.42 o                         
   0   5  15         14.14         12.74         3.49 o                         
   1   5  15          0.14          3.80         3.53 o                         
   2   5  15          0.00          2.32         3.79 o                         
   3   5  15          2.25          6.15         3.83 o                         
   4   5  15          0.31          5.69         3.70 o                         
   5   5  15          2.78          6.13         4.46 o                         
   6   5  15          1.23          7.02         3.95 o                         
   7   5  15          1.46          5.24         4.48 o                         
   8   5  15          0.64         -1.07         5.62 o                         
  -9   6  15          0.00          0.21         4.16 o                         
  -8   6  15          0.30          1.49         4.84 o                         
  -7   6  15          6.14          5.55         3.39 o                         
  -6   6  15          0.49          0.48         3.96 o                         
  -5   6  15          0.54         -2.24         4.16 o                         
  -4   6  15          3.17          4.70         3.98 o                         
  -3   6  15          5.68          3.55         4.23 o                         
  -2   6  15          0.25          3.93         3.85 o                         
  -1   6  15          8.08          8.92         3.58 o                         
   0   6  15         34.30         35.49         4.02 o                         
   1   6  15          0.30          2.65         3.83 o                         
   2   6  15          0.89          5.02         3.62 o                         
   3   6  15          7.03          7.31         3.87 o                         
   4   6  15         10.59          9.68         4.32 o                         
   5   6  15          8.70          8.83         4.42 o                         
   6   6  15          0.37         -2.32         4.62 o                         
   7   6  15          1.79          1.99         5.42 o                         
   8   6  15          0.56          4.46         5.99 o                         
  -8   7  15          0.40         -0.76         4.73 o                         
  -7   7  15          6.95         11.89         4.26 o                         
  -6   7  15          0.41          3.57         3.46 o                         
  -5   7  15          3.29          6.63         3.83 o                         
  -4   7  15          0.00          4.82         3.88 o                         
  -3   7  15          5.67          8.22         3.67 o                         
  -2   7  15         34.76         32.07         4.32 o                         
  -1   7  15         19.36         22.36         3.81 o                         
   0   7  15          6.94          4.62         3.59 o                         
   1   7  15          2.65         -0.98         4.26 o                         
   2   7  15          0.24          0.10         4.23 o                         
   3   7  15          1.32          5.49         4.31 o                         
   4   7  15         14.63         12.99         4.19 o                         
   5   7  15          0.18          0.19         4.67 o                         
   6   7  15          0.65          2.91         4.93 o                         
   7   7  15          0.16         -1.80         4.95 o                         
  -7   8  15          1.19          1.82         4.15 o                         
  -6   8  15          4.15          5.13         4.04 o                         
  -5   8  15          3.06          4.55         3.52 o                         
  -4   8  15          0.11          2.86         4.16 o                         
  -3   8  15          4.31          6.73         4.02 o                         
  -2   8  15          0.47          1.88         3.29 o                         
  -1   8  15          1.29          2.33         3.78 o                         
   0   8  15          7.04          9.28         3.92 o                         
   1   8  15          2.11          5.26         3.84 o                         
   2   8  15          7.36          5.68         3.84 o                         
   3   8  15          0.27          4.69         4.24 o                         
   4   8  15          0.40          4.68         4.21 o                         
   5   8  15          1.36          4.64         5.39 o                         
  -5   9  15          0.00          1.12         4.51 o                         
  -4   9  15          0.20          3.76         3.98 o                         
  -3   9  15          0.98          3.20         3.91 o                         
  -2   9  15          3.25          4.69         4.26 o                         
  -1   9  15          0.05          6.44         4.22 o                         
   0   9  15          1.67          4.09         4.16 o                         
   1   9  15          0.64          0.12         3.84 o                         
   2   9  15          0.21          0.51         4.14 o                         
   3   9  15          0.01          4.77         4.90 o                         
 -10   0  16          0.00          1.03         8.52 o                         
  -8   0  16         22.15         17.14         6.17 o                         
  -6   0  16         50.97         41.83         6.38 o                         
  -4   0  16          0.68          4.36         4.24 o                         
  -2   0  16         24.82         25.03         4.63 o                         
   0   0  16          8.20          9.73         4.10 o                         
   2   0  16          0.13          5.08         4.19 o                         
   4   0  16          3.03          8.11         4.32 o                         
   6   0  16          0.37          1.49         5.21 o                         
   8   0  16         10.85          8.24         7.34 o                         
 -11   1  16          0.21          0.92         5.56 o                         
 -10   1  16          2.15          1.24         5.13 o                         
  -9   1  16          0.53          2.78         5.04 o                         
  -8   1  16          4.07          1.55         5.36 o                         
  -7   1  16          0.52         -2.68         4.25 o                         
  -6   1  16          1.15          5.59         4.29 o                         
  -5   1  16          0.01          5.05         3.52 o                         
  -4   1  16          0.27         -1.25         3.29 o                         
  -3   1  16          1.71          1.67         3.16 o                         
  -2   1  16          1.47          6.40         3.16 o                         
  -1   1  16         19.72         16.64         3.03 o                         
   0   1  16          0.58          3.62         2.80 o                         
   1   1  16          1.88          1.65         2.82 o                         
   2   1  16         11.96          9.85         2.86 o                         
   3   1  16          1.94          5.42         3.19 o                         
   4   1  16          0.67          2.03         3.33 o                         
   5   1  16          2.34          3.14         3.22 o                         
   6   1  16         10.79         11.20         3.69 o                         
   7   1  16          1.15          6.03         3.63 o                         
   8   1  16          0.12          2.41         4.06 o                         
   9   1  16          0.47         -0.64         4.07 o                         
 -10   2  16          0.07         -2.03         6.91 o                         
  -9   2  16         11.39          7.47         7.17 o                         
  -8   2  16         11.39          5.65         6.14 o                         
  -7   2  16          1.93          0.74         4.64 o                         
  -6   2  16          4.27         10.15         5.10 o                         
  -5   2  16          0.01          1.91         3.47 o                         
  -4   2  16          9.39          5.42         5.08 o                         
  -3   2  16          3.15          6.02         3.13 o                         
  -2   2  16         73.08         70.85         3.47 o                         
  -1   2  16          1.71          1.58         3.52 o                         
   0   2  16          3.69          6.42         3.21 o                         
   1   2  16          0.03          3.73         2.87 o                         
   2   2  16          3.42          6.67         3.00 o                         
   3   2  16          4.01          1.33         2.88 o                         
   4   2  16          3.55          2.80         3.09 o                         
   5   2  16          2.63          4.52         3.38 o                         
   6   2  16          6.04          7.95         3.57 o                         
   7   2  16          4.90          7.55         3.80 o                         
   8   2  16          3.93          4.37         3.93 o                         
   9   2  16          0.58          3.92         4.60 o                         
 -10   3  16          3.74          4.69         6.21 o                         
  -9   3  16         23.41         17.29         5.37 o                         
  -8   3  16         30.39         23.11         5.41 o                         
  -7   3  16          2.24          4.15         4.86 o                         
  -6   3  16          0.00          4.40         3.91 o                         
  -5   3  16          6.14          7.81         3.58 o                         
  -4   3  16         60.45         55.28         3.96 o                         
  -3   3  16          5.73          7.55         3.17 o                         
  -2   3  16         56.95         54.13         3.62 o                         
  -1   3  16         16.80         20.33         3.73 o                         
   0   3  16         10.41          8.54         3.09 o                         
   1   3  16          4.96          3.87         3.33 o                         
   2   3  16          6.02          6.13         3.05 o                         
   3   3  16          0.01          2.81         3.14 o                         
   4   3  16          8.39          4.80         3.35 o                         
   5   3  16         15.64         18.29         3.62 o                         
   6   3  16         31.90         26.57         3.91 o                         
   7   3  16          0.68          5.36         3.96 o                         
   8   3  16          4.53         10.26         4.34 o                         
   9   3  16          0.91          0.16         4.74 o                         
 -10   4  16         12.90          5.78         5.15 o                         
  -9   4  16         11.21         13.78         5.52 o                         
  -8   4  16          6.85          8.97         5.29 o                         
  -7   4  16         23.07         24.40         5.14 o                         
  -6   4  16         13.96         12.67         3.98 o                         
  -5   4  16          8.36         10.12         3.66 o                         
  -4   4  16          0.14         -0.76         3.70 o                         
  -3   4  16          2.03          0.59         4.10 o                         
  -2   4  16          0.42         -0.97         3.35 o                         
  -1   4  16          0.05         -0.14         3.81 o                         
   0   4  16         26.31         18.39         3.79 o                         
   1   4  16         15.06         17.18         3.77 o                         
   2   4  16          0.00          6.58         3.54 o                         
   3   4  16          1.16          2.02         3.31 o                         
   4   4  16         22.42         17.49         3.36 o                         
   5   4  16          1.36          1.90         3.39 o                         
   6   4  16          0.38          2.13         3.66 o                         
   7   4  16          0.55          2.21         4.42 o                         
   8   4  16          6.05          2.84         4.37 o                         
  -9   5  16          0.28          4.82         4.15 o                         
  -8   5  16          2.08          4.10         5.39 o                         
  -7   5  16          0.85          7.57         4.06 o                         
  -6   5  16          0.55          2.29         4.19 o                         
  -5   5  16          0.08          2.37         3.73 o                         
  -4   5  16          0.01          0.92         3.53 o                         
  -3   5  16          2.34          2.48         3.92 o                         
  -2   5  16          0.14          3.23         3.37 o                         
  -1   5  16          0.22          4.13         3.86 o                         
   0   5  16          3.82          2.61         3.64 o                         
   1   5  16          0.17          4.81         3.78 o                         
   2   5  16          1.23          3.62         3.93 o                         
   3   5  16          5.66          4.47         3.96 o                         
   4   5  16          2.58          5.21         4.04 o                         
   5   5  16          5.96          7.41         4.24 o                         
   6   5  16          0.12         -0.16         4.06 o                         
   7   5  16          3.22          1.41         5.20 o                         
   8   5  16          0.15          0.46         5.08 o                         
  -8   6  16          1.44          0.75         4.92 o                         
  -7   6  16          0.69          2.87         3.75 o                         
  -6   6  16          6.18          5.17         4.40 o                         
  -5   6  16          3.31          3.77         4.74 o                         
  -4   6  16          2.05         -2.89         4.06 o                         
  -3   6  16          1.64          4.06         3.77 o                         
  -2   6  16          9.03          9.34         3.89 o                         
  -1   6  16         10.37          9.07         3.81 o                         
   0   6  16          7.04          7.19         3.65 o                         
   1   6  16          2.76          6.48         3.64 o                         
   2   6  16          0.50          1.71         4.37 o                         
   3   6  16         10.10         10.22         4.02 o                         
   4   6  16          5.57         10.46         4.40 o                         
   5   6  16          0.07         -1.09         5.70 o                         
   6   6  16          0.01          1.77         4.56 o                         
   7   6  16          0.33          6.10         5.17 o                         
  -7   7  16          0.48          3.45         4.24 o                         
  -6   7  16          7.42          8.05         4.05 o                         
  -5   7  16          1.23          2.51         3.85 o                         
  -4   7  16          2.31          2.53         4.30 o                         
  -3   7  16          0.40          3.01         4.31 o                         
  -2   7  16          6.31          5.99         3.73 o                         
  -1   7  16         13.48         12.52         4.16 o                         
   0   7  16          1.35          2.39         3.78 o                         
   1   7  16          5.49          7.92         3.87 o                         
   2   7  16          0.68          5.37         4.10 o                         
   3   7  16          0.04          2.23         4.14 o                         
   4   7  16          0.02          7.93         4.38 o                         
   5   7  16          6.78          9.33         4.57 o                         
   6   7  16          0.54          5.43         5.38 o                         
  -6   8  16          0.01         -0.19         4.40 o                         
  -5   8  16          0.27         -3.23         3.73 o                         
  -4   8  16          2.28          1.73         4.09 o                         
  -3   8  16          0.17          1.16         3.97 o                         
  -2   8  16          0.03          0.12         4.00 o                         
  -1   8  16          0.23          4.22         4.11 o                         
   0   8  16          5.06          5.26         3.59 o                         
   1   8  16          0.48          8.21         4.13 o                         
   2   8  16          0.21          6.19         4.27 o                         
   3   8  16          0.04          3.29         4.51 o                         
   4   8  16          0.16          1.60         5.12 o                         
  -3   9  16          1.60          1.35         4.53 o                         
  -2   9  16          3.47          6.38         4.13 o                         
  -1   9  16          1.67          0.98         4.27 o                         
   0   9  16          1.51          1.37         4.24 o                         
   1   9  16          0.08          4.51         4.53 o                         
   2   9  16          0.06          0.40         4.60 o                         
  -9   0  17          6.28          1.90         7.91 o                         
  -7   0  17         14.45          7.12         6.07 o                         
  -5   0  17          5.12         19.23         7.49 o                         
  -3   0  17         41.06         41.74         6.28 o                         
  -1   0  17          3.41         11.68         3.90 o                         
   1   0  17          2.17          1.37         4.57 o                         
   3   0  17         43.56         43.62         5.29 o                         
   5   0  17          9.77         11.66         4.68 o                         
   7   0  17          6.98         12.10         6.70 o                         
   9   0  17          0.02          2.85         6.26 o                         
 -10   1  17          0.98         -1.82         6.08 o                         
  -9   1  17          0.59          6.77         6.62 o                         
  -8   1  17         10.39         10.56         5.11 o                         
  -7   1  17          1.18          6.69         5.26 o                         
  -6   1  17          9.97         10.59         4.75 o                         
  -5   1  17          1.02          6.30         3.46 o                         
  -4   1  17          0.06          1.07         3.57 o                         
  -3   1  17         75.66         68.54         3.09 o                         
  -2   1  17         60.98         52.70         3.20 o                         
  -1   1  17          0.16          2.13         3.26 o                         
   0   1  17          3.77          1.97         2.82 o                         
   1   1  17         44.74         51.04         3.36 o                         
   2   1  17          1.34          3.10         2.93 o                         
   3   1  17          6.91          8.30         2.98 o                         
   4   1  17          0.27          2.29         3.38 o                         
   5   1  17          1.26          0.80         3.29 o                         
   6   1  17          0.26          1.61         3.30 o                         
   7   1  17          5.60          7.27         3.84 o                         
   8   1  17          0.07          1.86         4.17 o                         
   9   1  17          0.01          2.00         4.56 o                         
 -10   2  17          2.23          3.91         6.19 o                         
  -9   2  17          2.27          5.29         5.33 o                         
  -8   2  17          0.95          4.26         5.04 o                         
  -7   2  17          2.17          2.71         4.67 o                         
  -6   2  17         12.31         21.66         4.34 o                         
  -5   2  17          2.52          2.24         3.89 o                         
  -4   2  17          6.12         15.17         3.95 o                         
  -3   2  17          5.89          8.14         3.73 o                         
  -2   2  17          7.09          6.94         3.27 o                         
  -1   2  17         35.16         38.39         3.32 o                         
   0   2  17         15.79         20.54         3.16 o                         
   1   2  17          3.24          6.51         3.29 o                         
   2   2  17          3.92          5.32         3.10 o                         
   3   2  17          0.77          3.78         3.33 o                         
   4   2  17          0.79          3.92         3.26 o                         
   5   2  17          0.21          1.93         3.51 o                         
   6   2  17         14.59         17.28         3.94 o                         
   7   2  17         12.04         12.90         3.92 o                         
   8   2  17          0.81          1.21         4.25 o                         
  -9   3  17         14.59         10.22         5.51 o                         
  -8   3  17          0.26          4.07         8.25 o                         
  -7   3  17          4.99          7.96         4.65 o                         
  -6   3  17          0.05          2.57         3.61 o                         
  -5   3  17          3.53          4.44         3.43 o                         
  -4   3  17          4.46          4.10         3.66 o                         
  -3   3  17          6.25          8.73         3.58 o                         
  -2   3  17         11.63          4.48         3.59 o                         
  -1   3  17          4.09          4.84         3.63 o                         
   0   3  17          0.21         -0.76         3.54 o                         
   1   3  17          6.51          9.76         3.29 o                         
   2   3  17         21.05         20.99         3.47 o                         
   3   3  17         10.13         12.76         3.42 o                         
   4   3  17          2.99          4.10         3.36 o                         
   5   3  17         13.65         15.20         3.65 o                         
   6   3  17          6.91          6.45         3.82 o                         
   7   3  17          0.81          1.33         4.17 o                         
   8   3  17          4.41          6.95         4.26 o                         
  -9   4  17          0.01         -5.67         5.67 o                         
  -8   4  17          4.88         12.14         5.99 o                         
  -7   4  17          0.17          7.49         5.11 o                         
  -6   4  17          0.08          1.81         3.88 o                         
  -5   4  17          3.53          5.63         3.63 o                         
  -4   4  17          5.41          7.09         3.69 o                         
  -3   4  17          3.82          4.91         3.57 o                         
  -2   4  17          3.67          7.21         3.56 o                         
  -1   4  17          8.26          9.46         3.60 o                         
   0   4  17          2.86          5.86         3.59 o                         
   1   4  17          5.19          5.70         3.57 o                         
   2   4  17          1.22          4.60         3.64 o                         
   3   4  17          0.00          3.62         3.26 o                         
   4   4  17          1.19          5.82         3.61 o                         
   5   4  17          5.02          8.53         4.02 o                         
   6   4  17          1.68          2.72         3.87 o                         
   7   4  17          0.29         -1.19         4.28 o                         
   8   4  17          1.09          3.17         5.03 o                         
  -8   5  17          0.12          3.55         6.20 o                         
  -7   5  17          2.53          5.71         3.97 o                         
  -6   5  17          0.64          4.06         4.00 o                         
  -5   5  17          6.62          0.75         3.96 o                         
  -4   5  17          1.38          5.22         3.74 o                         
  -3   5  17          2.22          7.59         3.78 o                         
  -2   5  17          5.30         -0.55         4.16 o                         
  -1   5  17          0.06          6.87         3.94 o                         
   0   5  17          0.03          1.62         3.61 o                         
   1   5  17          0.47          2.90         3.90 o                         
   2   5  17          1.56          0.78         4.02 o                         
   3   5  17          0.76          3.14         4.36 o                         
   4   5  17          0.19          1.10         4.22 o                         
   5   5  17          6.54          8.40         4.34 o                         
   6   5  17          0.08          2.39         4.56 o                         
   7   5  17          0.01         -0.21         4.71 o                         
  -8   6  17          0.57          4.43         6.80 o                         
  -7   6  17          1.87          4.18         5.16 o                         
  -6   6  17          0.09          1.28         4.44 o                         
  -5   6  17          3.88         12.79         4.36 o                         
  -4   6  17          0.12          5.78         4.54 o                         
  -3   6  17          5.30          6.24         3.98 o                         
  -2   6  17          0.96          3.55         3.65 o                         
  -1   6  17         17.24         19.18         3.85 o                         
   0   6  17          2.85          8.01         4.44 o                         
   1   6  17          2.95          7.40         3.88 o                         
   2   6  17          0.00         -0.53         3.94 o                         
   3   6  17          0.78          3.64         4.00 o                         
   4   6  17          0.00          1.82         4.61 o                         
   5   6  17          6.06          9.18         4.76 o                         
   6   6  17          0.03          0.13         5.46 o                         
  -6   7  17          0.60          3.45         4.20 o                         
  -5   7  17          0.21          1.92         4.75 o                         
  -4   7  17          7.47          7.78         4.56 o                         
  -3   7  17          0.35          0.28         4.15 o                         
  -2   7  17          1.68          2.59         3.88 o                         
  -1   7  17          0.87          2.04         4.31 o                         
   0   7  17         17.98         16.62         5.98 o                         
   1   7  17         15.12         19.02         4.18 o                         
   2   7  17          0.10         -0.02         4.13 o                         
   3   7  17          0.07         -1.24         5.18 o                         
   4   7  17          1.22         -0.39         4.49 o                         
   5   7  17          9.18          8.02         5.61 o                         
  -5   8  17          0.41          0.32         8.86 o                         
  -4   8  17          1.39          3.44         3.97 o                         
  -3   8  17          0.47          3.12         4.42 o                         
  -2   8  17          4.51          4.22         4.04 o                         
  -1   8  17          0.04          2.34         4.21 o                         
   0   8  17          2.33          6.84         4.43 o                         
   1   8  17          0.03          4.13         4.70 o                         
   2   8  17          0.70          5.54         4.55 o                         
   3   8  17          0.30          1.03         4.19 o                         
  -8   0  18         13.37         14.40         6.54 o                         
  -6   0  18         29.99         11.29         6.49 o                         
  -4   0  18          3.40          0.67         4.16 o                         
  -2   0  18         70.23         70.23         8.58 o                         
   0   0  18         16.16         15.73         4.46 o                         
   2   0  18          0.04         -4.55         4.55 o                         
   4   0  18          0.10          3.48         4.74 o                         
   6   0  18          0.08          1.92         5.11 o                         
   8   0  18          0.02          2.31         6.06 o                         
  -9   1  18          0.08          1.43         6.23 o                         
  -8   1  18          0.12          0.44         5.77 o                         
  -7   1  18         21.34         21.69         4.69 o                         
  -6   1  18          5.16          8.40         4.47 o                         
  -5   1  18          0.65         -2.04         4.34 o                         
  -4   1  18          0.04          1.98         3.63 o                         
  -3   1  18         12.38         13.96         3.75 o                         
  -2   1  18         77.53         72.84         3.53 o                         
  -1   1  18         37.07         32.10         3.28 o                         
   0   1  18          6.28          9.95         3.18 o                         
   1   1  18          2.79          4.88         2.85 o                         
   2   1  18         48.85         42.49         3.18 o                         
   3   1  18         17.39         15.11         3.38 o                         
   4   1  18          0.00          4.45         3.77 o                         
   5   1  18          1.35         -0.10         3.59 o                         
   6   1  18         10.03         11.00         3.88 o                         
   7   1  18          0.00          4.31         4.04 o                         
   8   1  18          3.66          7.70         4.36 o                         
  -9   2  18          0.23         -0.51         6.29 o                         
  -8   2  18          0.06          6.49         5.86 o                         
  -7   2  18          7.87         13.07         4.65 o                         
  -6   2  18          8.88          9.82         4.68 o                         
  -5   2  18          0.06          2.05         3.97 o                         
  -4   2  18          0.00          7.81         4.51 o                         
  -3   2  18         25.67         29.82         3.54 o                         
  -2   2  18         10.73          9.72         3.61 o                         
  -1   2  18         13.88         16.18         3.47 o                         
   0   2  18         27.67         25.37         3.06 o                         
   1   2  18          9.93          7.25         3.12 o                         
   2   2  18          6.95          7.69         3.59 o                         
   3   2  18          0.36          1.57         3.44 o                         
   4   2  18          3.20          4.51         3.55 o                         
   5   2  18          3.13          5.77         3.47 o                         
   6   2  18          5.74          8.80         3.82 o                         
   7   2  18          3.59          5.24         4.17 o                         
   8   2  18          0.29          1.77         4.24 o                         
  -9   3  18          2.19          0.50         5.17 o                         
  -8   3  18          0.05          4.70         4.97 o                         
  -7   3  18          2.22         12.50         6.62 o                         
  -6   3  18          3.19          6.10         4.18 o                         
  -5   3  18          7.05          4.62         4.03 o                         
  -4   3  18          0.98          7.13         3.74 o                         
  -3   3  18         10.62         11.02         3.65 o                         
  -2   3  18          5.84          2.31         4.28 o                         
  -1   3  18          0.03          1.73         3.61 o                         
   0   3  18          2.66          4.40         3.89 o                         
   1   3  18         17.33         16.38         3.33 o                         
   2   3  18          0.39          3.05         3.43 o                         
   3   3  18          0.31          1.20         3.30 o                         
   4   3  18          0.14          3.16         3.42 o                         
   5   3  18          1.27          5.33         3.97 o                         
   6   3  18          4.41          4.09         3.78 o                         
   7   3  18          1.21          1.02         4.16 o                         
  -8   4  18          4.06          4.47         5.50 o                         
  -7   4  18          8.04          7.76         5.35 o                         
  -6   4  18          0.23         -1.75         3.81 o                         
  -5   4  18          2.47          5.14         3.96 o                         
  -4   4  18          0.20          5.80         3.80 o                         
  -3   4  18          0.00          2.18         3.74 o                         
  -2   4  18          1.69         10.08         3.90 o                         
  -1   4  18          0.15          0.45         3.71 o                         
   0   4  18          0.26          4.31         4.27 o                         
   1   4  18          0.17          2.49         3.90 o                         
   2   4  18          0.12          2.19         4.07 o                         
   3   4  18          0.15          6.15         4.09 o                         
   4   4  18          0.15          7.85         3.97 o                         
   5   4  18          0.11          5.90         3.94 o                         
   6   4  18          0.40          3.07         4.26 o                         
   7   4  18          1.13          1.80         4.88 o                         
  -7   5  18          0.22          2.02         4.30 o                         
  -6   5  18          0.26          1.83         4.22 o                         
  -5   5  18          0.10          1.37         3.95 o                         
  -4   5  18          2.35          4.19         4.29 o                         
  -3   5  18          0.58          5.00         3.66 o                         
  -2   5  18          4.23          2.62         3.80 o                         
  -1   5  18          0.42          1.02         3.96 o                         
   0   5  18          2.51          4.87         4.16 o                         
   1   5  18          1.48          2.60         4.14 o                         
   2   5  18          2.96         -0.10         4.29 o                         
   3   5  18          0.43          4.53         4.22 o                         
   4   5  18          1.35          1.53         4.41 o                         
   5   5  18          0.02          2.34         4.75 o                         
   6   5  18          0.00          5.83         4.83 o                         
  -7   6  18          0.01          3.43         7.57 o                         
  -6   6  18          0.24          1.72         4.18 o                         
  -5   6  18          0.10          3.30         4.26 o                         
  -4   6  18          0.57          3.59         4.38 o                         
  -3   6  18          2.79          8.55         4.32 o                         
  -2   6  18          1.15          2.61         4.33 o                         
  -1   6  18          0.07          2.89         4.29 o                         
   0   6  18          6.38          8.87         4.60 o                         
   1   6  18          0.04          5.46         4.00 o                         
   2   6  18          1.85          1.47         4.12 o                         
   3   6  18          2.20          3.56         4.16 o                         
   4   6  18          0.20          7.06         5.24 o                         
   5   6  18          0.67          3.72         4.84 o                         
  -5   7  18          2.13          0.74         4.71 o                         
  -4   7  18          1.53          2.47         4.39 o                         
  -3   7  18          0.04          1.85         4.97 o                         
  -2   7  18          0.04          4.11         4.23 o                         
  -1   7  18          0.22          2.20         4.23 o                         
   0   7  18          7.86          6.91         4.99 o                         
   1   7  18          2.23          0.24         4.29 o                         
   2   7  18          0.05          3.88         4.62 o                         
   3   7  18          1.35          1.55         4.52 o                         
  -2   8  18          0.05         -0.79         5.50 o                         
  -1   8  18          6.57          4.52         4.52 o                         
   0   8  18          2.67          6.08         4.57 o                         
  -9   0  19          0.86          4.25         7.52 o                         
  -7   0  19          6.67         10.39         8.33 o                         
  -5   0  19          4.10          9.76         7.78 o                         
  -3   0  19         35.15         43.10         9.88 o                         
  -1   0  19         13.16          5.28         4.70 o                         
   1   0  19          1.10          4.02         4.50 o                         
   3   0  19          0.39          4.33         5.59 o                         
   5   0  19          1.69         -0.62         5.23 o                         
   7   0  19          0.21          0.72         5.68 o                         
  -9   1  19          0.02          4.69         9.23 o                         
  -8   1  19          0.14          1.11         5.50 o                         
  -7   1  19          5.54          5.85         5.31 o                         
  -6   1  19          6.75          7.79         4.98 o                         
  -5   1  19          0.81         -0.47         4.83 o                         
  -4   1  19          0.10          4.67         3.56 o                         
  -3   1  19          7.03          9.59         3.94 o                         
  -2   1  19         36.12         33.44         3.40 o                         
  -1   1  19          7.93          8.57         3.73 o                         
   0   1  19          0.15          1.24         3.30 o                         
   1   1  19          2.60          6.38         2.99 o                         
   2   1  19          1.94          5.83         3.57 o                         
   3   1  19          1.85          6.78         3.47 o                         
   4   1  19          3.41          3.55         3.54 o                         
   5   1  19          0.11          2.56         3.60 o                         
   6   1  19          0.15          2.28         4.04 o                         
   7   1  19          0.61         -0.59         4.20 o                         
  -8   2  19          0.91          5.20         5.58 o                         
  -7   2  19          0.09          2.56         5.17 o                         
  -6   2  19          1.19          7.98         5.05 o                         
  -5   2  19          0.34          1.21         4.04 o                         
  -4   2  19          4.17          3.42         3.91 o                         
  -3   2  19          0.13          3.46         3.98 o                         
  -2   2  19         16.96         11.80         4.32 o                         
  -1   2  19         14.73          9.64         3.21 o                         
   0   2  19          1.36          6.74         3.16 o                         
   1   2  19          2.95          3.41         3.49 o                         
   2   2  19          0.20          5.50         3.67 o                         
   3   2  19          6.69          6.65         3.45 o                         
   4   2  19          2.63          3.84         4.02 o                         
   5   2  19          1.79          6.08         4.13 o                         
   6   2  19          4.30          2.84         3.84 o                         
   7   2  19          0.64          3.30         4.29 o                         
  -8   3  19          1.72          2.03         5.72 o                         
  -7   3  19          3.15          4.58         5.00 o                         
  -6   3  19          1.54          3.78         3.79 o                         
  -5   3  19          0.53         -1.05         3.74 o                         
  -4   3  19          1.10          8.36         4.48 o                         
  -3   3  19          6.55          5.59         4.47 o                         
  -2   3  19          8.80          7.16         3.92 o                         
  -1   3  19          0.65          1.25         3.64 o                         
   0   3  19          0.15          2.73         4.14 o                         
   1   3  19          0.64          6.08         3.49 o                         
   2   3  19          0.13         -0.02         3.47 o                         
   3   3  19          1.15         -0.30         3.47 o                         
   4   3  19          0.02          2.40         3.57 o                         
   5   3  19          0.32          4.71         3.95 o                         
   6   3  19          2.03          4.83         4.10 o                         
  -7   4  19          0.49         -0.57         5.63 o                         
  -6   4  19          0.50          6.54         4.53 o                         
  -5   4  19          0.08          3.49         4.33 o                         
  -4   4  19          5.30          3.39         4.27 o                         
  -3   4  19          1.70          2.62         4.53 o                         
  -2   4  19          2.70          7.38         4.20 o                         
  -1   4  19          0.03          2.11         3.74 o                         
   0   4  19          0.11          0.61         4.17 o                         
   1   4  19          1.74          3.22         4.21 o                         
   2   4  19          2.66          3.65         4.57 o                         
   3   4  19          0.55          4.90         4.21 o                         
   4   4  19          0.02          1.32         3.83 o                         
   5   4  19          0.04          3.34         4.05 o                         
   6   4  19          1.34          1.45         4.47 o                         
  -6   5  19          2.88         -1.03         4.15 o                         
  -5   5  19         12.12          4.61         3.97 o                         
  -4   5  19          3.94          6.15         4.85 o                         
  -3   5  19          0.15          3.28         4.25 o                         
  -2   5  19          3.94          4.15         4.24 o                         
  -1   5  19          3.37          1.15         4.07 o                         
   0   5  19          2.04          3.42         3.76 o                         
   1   5  19          0.47          2.14         4.63 o                         
   2   5  19          0.17          0.53         4.19 o                         
   3   5  19          1.44          3.90         4.88 o                         
   4   5  19          0.00          2.33         4.64 o                         
   5   5  19          7.21          4.37         4.76 o                         
  -5   6  19          0.06          3.23         4.83 o                         
  -4   6  19          2.69          4.33         4.11 o                         
  -3   6  19          1.74          5.29         4.58 o                         
  -2   6  19          0.05          2.97         4.13 o                         
  -1   6  19          2.20          3.45         4.14 o                         
   0   6  19          2.23         -0.16         4.84 o                         
   1   6  19          0.32          0.10         4.28 o                         
   2   6  19          0.54         -1.36         4.93 o                         
   3   6  19          0.20          2.15         4.55 o                         
   4   6  19          0.07          4.40         7.25 o                         
  -3   7  19          1.32          5.73         5.47 o                         
  -2   7  19          0.50          7.21         4.41 o                         
  -1   7  19          0.22          4.12         4.71 o                         
   0   7  19          1.12          1.91         4.70 o                         
   1   7  19          0.08          5.21         4.89 o                         
  -8   0  20          0.14          2.80         7.28 o                         
  -6   0  20          1.85         10.60         8.41 o                         
  -4   0  20          4.98          1.03         6.46 o                         
  -2   0  20         10.83          9.00         5.37 o                         
   0   0  20          1.59          3.86         4.26 o                         
   2   0  20          1.67          7.86         5.56 o                         
   4   0  20          0.24          0.63         5.28 o                         
   6   0  20          0.08          1.60         6.45 o                         
  -8   1  20          0.99          7.17         7.44 o                         
  -7   1  20          0.50         -2.79         5.56 o                         
  -6   1  20          0.03          5.64         5.35 o                         
  -5   1  20          0.00          4.39         5.11 o                         
  -4   1  20          0.22         -4.00         4.00 o                         
  -3   1  20          1.84          6.01         4.09 o                         
  -2   1  20         36.13         33.34         3.88 o                         
  -1   1  20          4.72         10.43         3.46 o                         
   0   1  20          2.80          3.84         3.43 o                         
   1   1  20          3.35          3.19         3.56 o                         
   2   1  20          1.52          6.33         3.59 o                         
   3   1  20          0.18         -0.50         3.85 o                         
   4   1  20          0.65          2.77         3.90 o                         
   5   1  20          0.14          4.97         4.12 o                         
   6   1  20          0.00          4.31         4.25 o                         
  -7   2  20          1.33          6.02         5.04 o                         
  -6   2  20          0.64          4.62         7.13 o                         
  -5   2  20          0.00          2.72         4.09 o                         
  -4   2  20          7.13          6.67         4.08 o                         
  -3   2  20          0.09          6.09         4.38 o                         
  -2   2  20          4.85          4.83         4.04 o                         
  -1   2  20         10.00         10.23         3.70 o                         
   0   2  20          0.04          2.11         3.52 o                         
   1   2  20          0.09          2.08         3.62 o                         
   2   2  20          1.05          2.51         3.55 o                         
   3   2  20          7.44          7.40         3.69 o                         
   4   2  20          4.99          8.31         3.57 o                         
   5   2  20          0.01         -0.33         4.06 o                         
   6   2  20          1.76          4.34         4.55 o                         
  -7   3  20          0.00          3.87         5.63 o                         
  -6   3  20          0.03          1.21         6.19 o                         
  -5   3  20          1.00          5.05         4.78 o                         
  -4   3  20          0.22          2.34         4.06 o                         
  -3   3  20          0.45          0.72         4.03 o                         
  -2   3  20          2.34          6.29         4.23 o                         
  -1   3  20          0.38          2.57         3.78 o                         
   0   3  20          0.02          3.08         4.59 o                         
   1   3  20          3.72          8.26         3.47 o                         
   2   3  20          1.63          4.32         3.64 o                         
   3   3  20          0.67          1.18         3.86 o                         
   4   3  20          0.07          3.79         4.34 o                         
   5   3  20          1.02         -0.63         4.47 o                         
  -6   4  20          2.74          6.12         4.73 o                         
  -5   4  20          2.68          5.05         4.54 o                         
  -4   4  20          6.42          2.91         4.19 o                         
  -3   4  20          0.01         -1.93         4.48 o                         
  -2   4  20          0.10          1.99         4.34 o                         
  -1   4  20          5.34          6.08         4.77 o                         
   0   4  20          0.05          5.89         4.36 o                         
   1   4  20          0.84          4.92         4.77 o                         
   2   4  20          0.76          3.19         4.20 o                         
   3   4  20          0.73          1.58         4.51 o                         
   4   4  20          2.41          6.45         4.31 o                         
  -5   5  20          0.02          0.79         5.86 o                         
  -4   5  20          7.46          2.04         4.41 o                         
  -3   5  20          0.34         -3.14         4.26 o                         
  -2   5  20          0.32          1.89         4.54 o                         
  -1   5  20          0.00          2.59         4.53 o                         
   0   5  20          8.49          8.32         4.99 o                         
   1   5  20          0.29          4.15         4.18 o                         
   2   5  20          3.46          0.64         4.30 o                         
   3   5  20          0.33          4.11         4.69 o                         
  -3   6  20          1.35          5.44         4.51 o                         
  -2   6  20          0.12          1.07         4.71 o                         
  -1   6  20          0.18          1.45         5.20 o                         
   0   6  20          0.04          3.11         4.28 o                         
   1   6  20          4.84          9.55         5.14 o                         
  -5   0  21          0.24         -2.14         8.65 o                         
  -3   0  21          9.86          6.87         4.66 o                         
  -1   0  21         16.45         13.93         5.65 o                         
   1   0  21          8.50          4.76         5.18 o                         
   3   0  21          5.47          5.41         5.46 o                         
   5   0  21          0.11          5.48         6.27 o                         
  -6   1  21          4.12          4.95         5.71 o                         
  -5   1  21          0.12          5.62         4.91 o                         
  -4   1  21          2.35          7.92         4.04 o                         
  -3   1  21          4.53          6.39         4.09 o                         
  -2   1  21          9.36          8.70         3.51 o                         
  -1   1  21          1.09          3.68         3.60 o                         
   0   1  21          2.46          8.44         3.43 o                         
   1   1  21          0.00          1.11         3.47 o                         
   2   1  21          2.85          6.71         3.79 o                         
   3   1  21          3.50          6.39         4.19 o                         
   4   1  21          0.04         -1.37         4.36 o                         
   5   1  21          0.36         -2.22         5.77 o                         
  -6   2  21          1.26         -0.43         5.51 o                         
  -5   2  21          0.33          3.86         4.34 o                         
  -4   2  21          1.11          0.93         4.16 o                         
  -3   2  21          4.71          9.87         4.84 o                         
  -2   2  21          0.81          4.22         4.08 o                         
  -1   2  21          0.37          0.83         4.36 o                         
   0   2  21          0.79          4.32         3.47 o                         
   1   2  21          1.42          0.23         3.51 o                         
   2   2  21          0.14          3.27         3.81 o                         
   3   2  21          0.59          1.86         3.79 o                         
   4   2  21          0.47          4.85         4.46 o                         
  -5   3  21          0.42          1.96         4.36 o                         
  -4   3  21          1.37          4.64         4.61 o                         
  -3   3  21          0.29          5.82         3.97 o                         
  -2   3  21          0.03          1.88         4.48 o                         
  -1   3  21          0.00          4.02         4.51 o                         
   0   3  21          0.54          6.50         4.49 o                         
   1   3  21          0.26          6.03         4.51 o                         
   2   3  21          1.28          5.19         4.03 o                         
   3   3  21          1.68          2.33         3.90 o                         
   4   3  21          0.21          7.45         5.74 o                         
  -5   4  21          0.76         -4.77         8.25 o                         
  -4   4  21          1.96          1.89         4.85 o                         
  -3   4  21          1.93          7.44         4.32 o                         
  -2   4  21          0.07          3.62         5.01 o                         
  -1   4  21          1.22          2.65         4.65 o                         
   0   4  21          0.74          1.80         4.60 o                         
   1   4  21          1.14          6.66         4.71 o                         
   2   4  21          1.07          4.55         4.50 o                         
   3   4  21          0.95          0.75         5.23 o                         
  -3   5  21          0.03          8.20         7.31 o                         
  -2   5  21          0.11          1.94         4.34 o                         
  -1   5  21          2.55          4.56         4.59 o                         
   0   5  21          1.37          2.46         4.73 o                         
   1   5  21          8.03          6.48         5.73 o                         
  -4   0  22          3.88          4.19         7.04 o                         
  -2   0  22         28.70         22.97         5.22 o                         
   0   0  22          3.50          3.09         4.79 o                         
   2   0  22          3.68          4.09         6.82 o                         
  -5   1  22          1.00         -2.08         7.07 o                         
  -4   1  22          0.03          3.70         4.18 o                         
  -3   1  22         13.59          6.63         4.37 o                         
  -2   1  22          1.25          5.84         4.56 o                         
  -1   1  22          7.53          8.24         4.00 o                         
   0   1  22          0.02          4.97         4.03 o                         
   1   1  22          0.32          3.96         3.77 o                         
   2   1  22          0.72          3.12         4.11 o                         
   3   1  22          1.46         -0.18         5.18 o                         
  -4   2  22          0.00          2.46         4.43 o                         
  -3   2  22          1.83          2.80         4.33 o                         
  -2   2  22          2.30         -0.36         4.37 o                         
  -1   2  22          0.37          6.21         4.56 o                         
   0   2  22          0.00          0.75         3.91 o                         
   1   2  22          0.02          2.55         3.61 o                         
   2   2  22          0.00          2.14         3.95 o                         
  -3   3  22          0.01          8.09         5.08 o                         
  -2   3  22          0.79          2.80         4.38 o                         
  -1   3  22          1.16          2.69         4.44 o                         
   0   3  22          0.01          0.62         4.66 o                         
   1   3  22          0.96          4.43         4.46 o                         
  -1   0  23         18.74          8.00         5.32 o                         
  -1   1  23          0.00          9.60         5.10 o                         
                                                                                
