# Supplementary material for: Polymorphism of 2-(5-benzyl-6-oxo-3-phenyl-1,6-di­hydro­pyridazin-1-yl)acetic acid with two monoclinic modifications: crystal structures and Hirshfeld surface analyses
Source: Acta Crystallogr E Crystallogr Commun. 2020 Feb 25;76(Pt 3):432–7. doi: 10.1107/S2056989020002406 (PMC7057381; doi:10.1107/S2056989020002406)
Supplement: Supplementary file 3 [file e-76-00432-IIsup3.hkl]

data_II                                                                         
_shelx_title ' sd21_a.res in P2(1)/c'                                           
_shelx_refln_list_code          4                                               
_shelx_F_calc_maximum      176.82                                               
_exptl_crystal_F_000       672.00                                               
_reflns_d_resolution_high  0.7149                                               
                                                                                
loop_                                                                           
 _space_group_symop_operation_xyz                                               
 'x, y, z'                                                                      
 '-x, y+1/2, -z+1/2'                                                            
 '-x, -y, -z'                                                                   
 'x, -y-1/2, z-1/2'                                                             
                                                                                
_cell_length_a    10.5976                                                       
_cell_length_b    15.5500                                                       
_cell_length_c    10.3731                                                       
_cell_angle_alpha  90.000                                                       
_cell_angle_beta  109.120                                                       
_cell_angle_gamma  90.000                                                       
                                                                                
_shelx_F_squared_multiplier     1.000                                           
                                                                                
loop_                                                                           
 _refln_index_h                                                                 
 _refln_index_k                                                                 
 _refln_index_l                                                                 
 _refln_F_squared_calc                                                          
 _refln_F_squared_meas                                                          
 _refln_F_squared_sigma                                                         
 _refln_observed_status                                                         
   1   0   0       4841.23       4987.17       106.36 o                         
   2   0   0       4010.59       3803.16        35.50 o                         
   3   0   0        311.67        304.86         8.38 o                         
   4   0   0        404.29        430.34         7.93 o                         
   5   0   0        154.90        137.38         8.14 o                         
   6   0   0        505.09        536.21        12.97 o                         
   7   0   0         58.11         65.03         2.69 o                         
   8   0   0        262.60        245.52         7.77 o                         
   9   0   0          1.63          5.07         2.62 o                         
  10   0   0        109.34        105.53         3.13 o                         
  11   0   0          9.47         10.00         4.93 o                         
  12   0   0          1.33          1.00         3.14 o                         
  13   0   0         29.05         31.27         3.45 o                         
   1   1   0        237.52        244.24         4.76 o                         
   2   1   0        127.71        126.86         3.09 o                         
   3   1   0        755.94        747.32         9.46 o                         
   4   1   0         16.62         16.46         1.81 o                         
   5   1   0         20.53         17.38         1.76 o                         
   6   1   0        203.42        212.30         3.69 o                         
   7   1   0          6.15          6.55         1.76 o                         
   8   1   0         15.16         16.76         1.85 o                         
   9   1   0         44.31         47.69         1.80 o                         
  10   1   0          2.00          3.14         1.97 o                         
  11   1   0          4.28          3.18         1.81 o                         
  12   1   0          2.46          2.55         2.17 o                         
  13   1   0         12.77         11.72         2.42 o                         
   0   2   0         85.33         93.78         6.01 o                         
   1   2   0        226.46        266.20         5.22 o                         
   2   2   0         44.38         64.33         2.65 o                         
   3   2   0         31.34         38.01         2.19 o                         
   4   2   0       1130.03       1153.22        13.22 o                         
   5   2   0       1346.50       1282.78        11.41 o                         
   6   2   0         20.01         16.55         1.81 o                         
   7   2   0        295.25        267.61         3.42 o                         
   8   2   0         46.52         45.86         1.97 o                         
   9   2   0          0.80          2.35         1.85 o                         
  10   2   0         31.60         32.05         1.94 o                         
  11   2   0          0.83          3.56         2.03 o                         
  12   2   0         14.83         16.48         2.22 o                         
  13   2   0          6.85         11.13         2.41 o                         
   1   3   0       6107.41       5686.45        93.78 o                         
   2   3   0       9013.44       8592.57       128.37 o                         
   3   3   0        584.42        670.25         8.84 o                         
   4   3   0          2.72          5.72         1.73 o                         
   5   3   0        194.62        195.25         4.27 o                         
   6   3   0         23.96         24.91         1.64 o                         
   7   3   0         10.84         11.30         1.80 o                         
   8   3   0          8.82          9.85         1.73 o                         
   9   3   0         83.73         88.06         2.75 o                         
  10   3   0         67.75         65.70         1.85 o                         
  11   3   0          0.19          0.34         2.00 o                         
  12   3   0          0.00          0.75         1.97 o                         
  13   3   0          0.90          2.59         2.16 o                         
   0   4   0         39.75         19.86         3.48 o                         
   1   4   0        382.26        442.12         6.86 o                         
   2   4   0       2657.48       2714.86        12.47 o                         
   3   4   0        150.30        151.41         2.73 o                         
   4   4   0          4.36          3.14         1.65 o                         
   5   4   0        679.62        663.85         4.93 o                         
   6   4   0        132.76        138.27         2.32 o                         
   7   4   0         10.99         10.82         1.86 o                         
   8   4   0        407.00        400.92         8.01 o                         
   9   4   0        147.98        132.00         2.15 o                         
  10   4   0         13.92         17.01         2.04 o                         
  11   4   0         19.33         19.48         2.25 o                         
  12   4   0          2.58          2.79         2.25 o                         
  13   4   0          6.54          5.94         2.17 o                         
   1   5   0        509.89        501.27         9.68 o                         
   2   5   0       2266.09       2157.56        45.11 o                         
   3   5   0        332.55        286.57         3.62 o                         
   4   5   0          0.04          1.46         1.96 o                         
   5   5   0          4.40          3.67         1.85 o                         
   6   5   0        518.13        533.27         4.08 o                         
   7   5   0         96.16         87.18         2.20 o                         
   8   5   0        783.93        736.89        10.93 o                         
   9   5   0        141.09        130.59         2.24 o                         
  10   5   0          0.17          0.95         2.10 o                         
  11   5   0          2.57          1.71         2.12 o                         
  12   5   0          3.22          5.23         2.04 o                         
  13   5   0          1.56          3.37         2.58 o                         
   0   6   0        179.65        160.11         8.21 o                         
   1   6   0       1857.32       1764.02        41.82 o                         
   2   6   0        709.85        685.07        28.09 o                         
   3   6   0        596.96        580.95         9.42 o                         
   4   6   0         63.82         71.69         2.24 o                         
   5   6   0          0.66          5.23         1.96 o                         
   6   6   0        201.93        206.83         2.50 o                         
   7   6   0       1360.67       1293.35        24.89 o                         
   8   6   0        228.00        233.43         2.67 o                         
   9   6   0         21.28         23.67         1.78 o                         
  10   6   0          0.71          4.23         1.78 o                         
  11   6   0          0.68          2.00         2.08 o                         
  12   6   0          8.49          9.03         2.39 o                         
  13   6   0          3.21          1.79         2.57 o                         
   1   7   0        869.96        796.07        27.18 o                         
   2   7   0         77.43         77.46         2.88 o                         
   3   7   0        281.86        260.81         8.96 o                         
   4   7   0         79.09         80.73         2.52 o                         
   5   7   0          6.79          2.71         1.98 o                         
   6   7   0        122.85        122.52         2.44 o                         
   7   7   0         82.35         87.10         2.38 o                         
   8   7   0         26.67         25.99         2.08 o                         
   9   7   0          7.58          8.38         1.81 o                         
  10   7   0          0.01          2.54         2.08 o                         
  11   7   0          2.99          5.26         2.24 o                         
  12   7   0         17.87         21.71         2.41 o                         
  13   7   0          0.07          2.27         2.74 o                         
   0   8   0         38.74         37.91         3.47 o                         
   1   8   0         19.81         15.50         2.26 o                         
   2   8   0        387.64        389.16        27.56 o                         
   3   8   0        170.93        160.86         6.10 o                         
   4   8   0          3.01          2.88         2.42 o                         
   5   8   0         31.94         27.77         1.99 o                         
   6   8   0        187.17        172.77         2.65 o                         
   7   8   0         52.26         57.55         2.23 o                         
   8   8   0          3.77          5.89         1.78 o                         
   9   8   0          0.20          1.18         2.01 o                         
  10   8   0          3.49          4.26         2.15 o                         
  11   8   0          1.85          3.48         2.39 o                         
  12   8   0          0.72          1.29         2.12 o                         
  13   8   0          0.20          2.85         6.24 o                         
   1   9   0         63.90         67.87         2.42 o                         
   2   9   0         37.91         44.34         6.38 o                         
   3   9   0         36.65         32.48         2.67 o                         
   4   9   0         33.69         36.89         2.60 o                         
   5   9   0          3.91          6.41         3.84 o                         
   6   9   0        130.76        140.88         3.55 o                         
   7   9   0          2.21          3.22         2.31 o                         
   8   9   0         43.41         42.54         2.29 o                         
   9   9   0          0.60          4.75         2.10 o                         
  10   9   0          1.39          2.95         2.30 o                         
  11   9   0          5.89          8.90         2.51 o                         
  12   9   0          7.29          7.21         2.70 o                         
   0  10   0         85.83         83.11         3.55 o                         
   1  10   0         63.74         69.47         2.67 o                         
   2  10   0        486.64        515.70        14.29 o                         
   3  10   0         10.37          9.07         3.08 o                         
   4  10   0          4.40          8.40         2.53 o                         
   5  10   0        163.77        148.40         8.10 o                         
   6  10   0         90.02         81.07         3.01 o                         
   7  10   0          0.13          0.61         2.28 o                         
   8  10   0          0.66          3.21         2.49 o                         
   9  10   0          6.09          6.99         2.68 o                         
  10  10   0          0.18          4.65         2.54 o                         
  11  10   0          5.46          8.57         2.82 o                         
  12  10   0          0.00          4.34         3.06 o                         
   1  11   0        128.28        131.75         7.63 o                         
   2  11   0        168.84        156.76         7.27 o                         
   3  11   0        113.69        107.73         8.52 o                         
   4  11   0          5.62          3.41         2.63 o                         
   5  11   0        146.21        149.31         3.15 o                         
   6  11   0        182.48        195.88        11.75 o                         
   7  11   0         15.49         17.97         2.65 o                         
   8  11   0         54.53         58.88         2.44 o                         
   9  11   0          0.14          0.62         2.70 o                         
  10  11   0          0.95          2.70         2.73 o                         
  11  11   0          0.14          2.71         3.02 o                         
  12  11   0          0.04          4.40         2.68 o                         
   0  12   0        169.27        169.50         5.80 o                         
   1  12   0          8.39          6.43         2.48 o                         
   2  12   0         40.69         52.32         4.64 o                         
   3  12   0         77.05         76.83         2.94 o                         
   4  12   0         41.90         36.91         3.18 o                         
   5  12   0         78.41         72.75         5.71 o                         
   6  12   0          4.91          5.81         2.20 o                         
   7  12   0         16.19         17.73         2.91 o                         
   8  12   0          0.56          1.61         2.36 o                         
   9  12   0          8.39         10.62         6.33 o                         
  10  12   0          0.16          6.24         3.17 o                         
  11  12   0          0.03         -0.27         3.11 o                         
   1  13   0         14.97         25.43         2.94 o                         
   2  13   0         14.29         16.60         2.65 o                         
   3  13   0          4.28          3.22         2.98 o                         
   4  13   0         24.50         20.55         2.74 o                         
   5  13   0         43.86         40.60         2.83 o                         
   6  13   0          3.21          4.68         2.68 o                         
   7  13   0          4.41          7.02         3.80 o                         
   8  13   0          0.04          3.10         3.57 o                         
   9  13   0          0.70          0.24         3.11 o                         
  10  13   0          5.12          5.85         3.27 o                         
  11  13   0          1.24          3.41         3.53 o                         
   0  14   0          0.56         -0.26         3.81 o                         
   1  14   0          1.20          3.59         2.58 o                         
   2  14   0          7.34          8.68         2.86 o                         
   3  14   0          2.46          3.76         3.38 o                         
   4  14   0          8.69          8.26         2.71 o                         
   5  14   0          0.30          1.32         2.75 o                         
   6  14   0         11.07         10.39         2.82 o                         
   7  14   0          7.43         13.19         3.69 o                         
   8  14   0          8.55          6.97         6.06 o                         
   9  14   0          0.31          2.75         3.30 o                         
  10  14   0          0.07          0.18         3.51 o                         
   1  15   0         17.19         23.75         3.16 o                         
   2  15   0         24.50         23.52         3.00 o                         
   3  15   0         18.13         22.25         3.18 o                         
   4  15   0          3.89          2.32         3.09 o                         
   5  15   0         26.83         27.14         3.19 o                         
   6  15   0          0.18         -0.48         3.27 o                         
   7  15   0          2.15          1.98         3.09 o                         
   8  15   0          3.70          4.64         3.16 o                         
   9  15   0          2.40         -1.27         3.44 o                         
  10  15   0          6.78          7.50         3.72 o                         
   0  16   0        104.61        120.44         8.88 o                         
   1  16   0          1.39          0.98         3.31 o                         
   2  16   0          0.00          0.91         3.08 o                         
   3  16   0          3.93          1.67         3.48 o                         
   4  16   0          5.74          8.67         3.12 o                         
   5  16   0          1.80          3.91         3.23 o                         
   6  16   0          0.84          0.44         3.02 o                         
   7  16   0          0.52          2.40         3.17 o                         
   8  16   0          0.26         -1.17         3.38 o                         
   9  16   0          2.51          3.06         3.72 o                         
   1  17   0         25.02         26.71         3.72 o                         
   2  17   0         15.54         19.25         3.61 o                         
   3  17   0          1.30          2.65         2.92 o                         
   4  17   0          0.04         -0.25         2.98 o                         
   5  17   0          5.77          8.88         3.15 o                         
   6  17   0          5.61          2.61         3.21 o                         
   7  17   0          0.01          0.97         3.35 o                         
   8  17   0          3.80          4.25         3.50 o                         
   0  18   0         20.46         26.94         6.62 o                         
   1  18   0          0.40          2.62         3.84 o                         
   2  18   0          0.04          1.99         3.81 o                         
   3  18   0          4.19          2.87         3.45 o                         
   4  18   0          9.03          8.05         4.02 o                         
   5  18   0          0.41         -3.36         3.36 o                         
   6  18   0          7.29          9.33         3.41 o                         
   7  18   0          1.12          2.60         3.49 o                         
   1  19   0          0.61          2.54         4.52 o                         
   2  19   0          1.43          3.56         3.91 o                         
   3  19   0         12.43         12.58         3.33 o                         
   4  19   0          1.29          0.61         3.66 o                         
   5  19   0          0.35          1.25         3.74 o                         
   6  19   0          0.05          0.34         3.62 o                         
   1  20   0          0.04          2.91         6.97 o                         
   2  20   0          0.58          2.14         4.15 o                         
   3  20   0          0.07          2.85         4.21 o                         
   4  20   0          0.03          0.00         3.43 o                         
   5  20   0          0.13          1.19         3.60 o                         
   1  21   0          1.35          0.48         8.32 o                         
   2  21   0          0.30          3.74         4.78 o                         
   3  21   0          0.81          1.58         4.53 o                         
 -14   1   1          4.11          6.84         2.58 o                         
 -13   1   1          6.17          7.12         2.33 o                         
 -12   1   1          0.58          0.79         1.86 o                         
 -11   1   1         19.52         19.31         2.31 o                         
 -10   1   1          2.03          1.73         1.89 o                         
  -9   1   1         13.18         13.33         1.82 o                         
  -8   1   1        132.53        130.12         2.38 o                         
  -7   1   1        405.05        390.67         8.19 o                         
  -6   1   1          9.02          9.48         1.71 o                         
  -5   1   1         12.50         11.11         1.77 o                         
  -4   1   1         73.49         90.12         2.11 o                         
  -3   1   1         56.68         64.68         2.14 o                         
  -2   1   1       7072.75       6779.28        14.91 o                         
  -1   1   1         24.86         32.86         3.14 o                         
   0   1   1       4441.01       4711.96       101.20 o                         
   1   1   1         27.76         29.63         2.61 o                         
   2   1   1        871.00        865.01         5.12 o                         
   3   1   1        414.22        401.85         3.32 o                         
   4   1   1        324.78        288.93         4.33 o                         
   5   1   1         20.04         25.04         1.80 o                         
   6   1   1         31.11         28.76         1.82 o                         
   7   1   1          8.86          8.83         1.59 o                         
   8   1   1         31.41         32.93         2.35 o                         
   9   1   1        138.16        141.75         2.30 o                         
  10   1   1        143.26        145.43         2.53 o                         
  11   1   1         36.30         35.01         2.20 o                         
  12   1   1          0.70          2.74         2.22 o                         
  13   1   1          7.28          9.93         2.47 o                         
 -14   2   1          4.28          6.15         2.23 o                         
 -13   2   1          4.38          2.09         2.03 o                         
 -12   2   1         13.18         18.86         2.19 o                         
 -11   2   1         12.21         14.77         2.13 o                         
 -10   2   1        161.40        159.21         4.65 o                         
  -9   2   1         20.94         19.35         1.79 o                         
  -8   2   1          8.00          8.96         1.77 o                         
  -7   2   1        158.89        155.24         2.10 o                         
  -6   2   1        567.65        604.92        12.68 o                         
  -5   2   1       1326.44       1329.51        16.80 o                         
  -4   2   1        395.22        378.24         4.01 o                         
  -3   2   1         48.87         48.01         2.22 o                         
  -2   2   1       1827.02       1802.96        13.36 o                         
  -1   2   1       2240.46       2444.20        19.53 o                         
   0   2   1        132.24        164.07         5.18 o                         
   1   2   1         11.52         15.57         2.54 o                         
   2   2   1       1979.20       1966.08        19.27 o                         
   3   2   1        480.97        423.00         4.82 o                         
   4   2   1        335.82        333.11         5.57 o                         
   5   2   1        160.78        171.97         2.34 o                         
   6   2   1         60.37         57.86         1.97 o                         
   7   2   1          2.56          1.64         1.82 o                         
   8   2   1         19.03         22.46         2.61 o                         
   9   2   1        736.58        754.76        10.32 o                         
  10   2   1         21.49         17.57         1.71 o                         
  11   2   1          0.00          0.81         2.11 o                         
  12   2   1          4.42          3.16         2.33 o                         
  13   2   1          8.58         10.85         2.50 o                         
 -14   3   1         14.62         16.04         2.57 o                         
 -13   3   1         10.09         10.45         2.46 o                         
 -12   3   1          6.92          9.53         2.15 o                         
 -11   3   1          1.08          0.70         1.97 o                         
 -10   3   1          3.19          6.97         1.92 o                         
  -9   3   1         19.93         22.14         1.87 o                         
  -8   3   1         30.52         27.80         1.82 o                         
  -7   3   1        405.89        384.19        10.05 o                         
  -6   3   1        494.64        544.76         5.55 o                         
  -5   3   1        253.29        263.96         2.72 o                         
  -4   3   1         73.06         83.59         2.21 o                         
  -3   3   1       1647.90       1661.36         9.05 o                         
  -2   3   1        705.65        696.78         6.86 o                         
  -1   3   1        237.79        265.34         4.37 o                         
   0   3   1      15058.03      14673.47       437.94 o                         
   1   3   1      31263.76      26503.33       420.01 o                         
   2   3   1        359.06        391.88         5.82 o                         
   3   3   1        936.69        903.01         6.54 o                         
   4   3   1          1.40          1.41         1.82 o                         
   5   3   1        118.60        121.89         2.23 o                         
   6   3   1         24.36         28.23         1.91 o                         
   7   3   1        452.46        448.58         4.92 o                         
   8   3   1        388.99        376.66         6.43 o                         
   9   3   1         39.60         38.42         2.04 o                         
  10   3   1          2.97          3.66         1.94 o                         
  11   3   1         13.57         15.90         2.17 o                         
  12   3   1          0.19          2.08         2.38 o                         
  13   3   1          4.45          3.48         2.53 o                         
 -14   4   1          1.60          5.33         3.05 o                         
 -13   4   1          6.83          9.74         2.19 o                         
 -12   4   1          0.13          2.49         1.79 o                         
 -11   4   1          7.26          5.02         1.97 o                         
 -10   4   1         84.91         79.90         4.37 o                         
  -9   4   1          1.51          2.83         1.86 o                         
  -8   4   1         21.03         23.08         1.96 o                         
  -7   4   1         22.14         28.88         1.68 o                         
  -6   4   1         77.90         83.73         2.09 o                         
  -5   4   1         39.44         34.31         1.95 o                         
  -4   4   1         41.95         47.65         2.07 o                         
  -3   4   1        621.89        571.74         9.08 o                         
  -2   4   1        616.75        566.45         5.34 o                         
  -1   4   1        212.91        193.93         3.81 o                         
   0   4   1       6029.19       6214.52       140.49 o                         
   1   4   1       7453.07       6958.88        77.42 o                         
   2   4   1       6842.28       6294.50        74.06 o                         
   3   4   1       2186.52       2000.89        30.60 o                         
   4   4   1         20.31         14.70         1.93 o                         
   5   4   1        236.50        217.88         3.14 o                         
   6   4   1          3.71          6.42         1.82 o                         
   7   4   1          2.44          1.35         1.85 o                         
   8   4   1          0.16          2.26         1.87 o                         
   9   4   1         44.18         44.77         2.05 o                         
  10   4   1         19.37         22.21         1.80 o                         
  11   4   1         14.78         16.33         2.13 o                         
  12   4   1          4.23          3.12         2.41 o                         
  13   4   1          1.95          2.51         2.28 o                         
 -13   5   1          6.83          9.41         2.53 o                         
 -12   5   1          0.02          3.66         2.31 o                         
 -11   5   1         13.67         14.92         2.01 o                         
 -10   5   1          1.08          2.12         1.79 o                         
  -9   5   1        155.91        166.95         4.84 o                         
  -8   5   1        142.19        140.39         2.97 o                         
  -7   5   1        136.39        127.27         2.20 o                         
  -6   5   1        151.05        136.90         2.96 o                         
  -5   5   1        302.07        282.31         4.87 o                         
  -4   5   1          1.65          2.48         1.70 o                         
  -3   5   1        188.91        194.09         5.13 o                         
  -2   5   1        346.78        355.15         5.48 o                         
  -1   5   1        867.69        908.73         5.97 o                         
   0   5   1          0.00          1.03         2.29 o                         
   1   5   1        951.25        843.96        33.71 o                         
   2   5   1       1693.41       1561.35        23.63 o                         
   3   5   1        529.83        493.84         4.00 o                         
   4   5   1        119.94        115.83         2.41 o                         
   5   5   1         12.18          9.93         1.96 o                         
   6   5   1        188.89        188.62         2.42 o                         
   7   5   1        435.97        403.71         3.97 o                         
   8   5   1        155.40        139.65         2.26 o                         
   9   5   1          0.97          2.84         2.08 o                         
  10   5   1          9.64         12.83         3.01 o                         
  11   5   1          7.06         14.17         2.30 o                         
  12   5   1         10.22         13.49         2.46 o                         
  13   5   1          3.28          2.29         2.56 o                         
 -13   6   1         16.55         15.36         2.46 o                         
 -12   6   1          9.59         11.91         2.42 o                         
 -11   6   1          1.38          0.53         2.17 o                         
 -10   6   1          0.50          1.09         2.03 o                         
  -9   6   1         32.79         29.72         2.03 o                         
  -8   6   1        179.61        181.33         2.50 o                         
  -7   6   1        128.39        115.06         2.44 o                         
  -6   6   1        124.84        136.40         2.88 o                         
  -5   6   1         56.02         55.98         2.16 o                         
  -4   6   1         47.12         50.59         2.21 o                         
  -3   6   1          7.81          9.67         2.26 o                         
  -2   6   1        436.87        472.50        12.61 o                         
  -1   6   1         95.50         96.89         2.69 o                         
   0   6   1        663.35        685.59         9.25 o                         
   1   6   1        557.49        559.56        13.51 o                         
   2   6   1         28.55         35.36         2.46 o                         
   3   6   1         10.18          5.98         2.25 o                         
   4   6   1        263.58        261.94         3.16 o                         
   5   6   1         23.86         27.76         1.75 o                         
   6   6   1          6.20          6.42         1.95 o                         
   7   6   1         86.64         85.69         2.36 o                         
   8   6   1         32.30         32.20         2.14 o                         
   9   6   1          0.05          0.02         1.75 o                         
  10   6   1          0.05          2.45         2.15 o                         
  11   6   1          0.61          2.65         1.95 o                         
  12   6   1          9.08          9.79         2.15 o                         
  13   6   1          0.04          1.93         2.68 o                         
 -13   7   1          1.50          3.99         2.65 o                         
 -12   7   1         14.74         16.03         2.28 o                         
 -11   7   1         11.88          9.13         1.99 o                         
 -10   7   1          1.07          3.48         1.96 o                         
  -9   7   1         19.24         17.84         2.13 o                         
  -8   7   1          4.00          5.00         1.95 o                         
  -7   7   1          4.43          4.71         1.84 o                         
  -6   7   1         10.85         12.41         1.76 o                         
  -5   7   1          2.68          7.15         2.03 o                         
  -4   7   1         63.86         63.62         2.67 o                         
  -3   7   1       1728.76       1687.42        35.03 o                         
  -2   7   1        171.54        161.51         3.28 o                         
  -1   7   1        235.52        250.01         3.42 o                         
   0   7   1          4.80          5.95         2.13 o                         
   1   7   1        258.79        254.12         7.70 o                         
   2   7   1        505.55        480.80        14.40 o                         
   3   7   1         64.36         96.10         2.83 o                         
   4   7   1         35.89         46.90         2.36 o                         
   5   7   1         63.70         58.04         2.33 o                         
   6   7   1        350.41        328.11         4.51 o                         
   7   7   1        153.58        151.62         2.45 o                         
   8   7   1         46.57         47.94         2.19 o                         
   9   7   1          5.06          4.03         1.76 o                         
  10   7   1          4.80          5.71         2.26 o                         
  11   7   1          1.00          2.41         2.20 o                         
  12   7   1         11.44          9.40         2.53 o                         
 -13   8   1          0.59         -0.56         2.63 o                         
 -12   8   1          1.96          5.57         2.19 o                         
 -11   8   1         22.94         28.64         2.30 o                         
 -10   8   1          8.88         14.07         2.16 o                         
  -9   8   1          2.83          3.36         1.84 o                         
  -8   8   1        463.12        428.42         6.20 o                         
  -7   8   1        665.37        657.24         9.01 o                         
  -6   8   1         59.54         58.39         2.03 o                         
  -5   8   1        196.82        210.65         8.53 o                         
  -4   8   1         62.49         61.73         2.66 o                         
  -3   8   1          1.75          2.35         2.35 o                         
  -2   8   1        115.98        116.96         3.06 o                         
  -1   8   1        137.27        149.16         3.69 o                         
   0   8   1         33.87         34.58         2.18 o                         
   1   8   1         43.89         43.92         2.52 o                         
   2   8   1        799.87        868.80        19.59 o                         
   3   8   1        847.62        790.47        27.76 o                         
   4   8   1        540.04        543.17        10.06 o                         
   5   8   1        250.33        242.23         3.02 o                         
   6   8   1        308.11        317.17         4.85 o                         
   7   8   1        208.13        194.74         2.60 o                         
   8   8   1         51.71         55.26         2.21 o                         
   9   8   1          0.07          1.62         2.12 o                         
  10   8   1          0.03          1.04         2.10 o                         
  11   8   1          0.39         -1.88         2.47 o                         
  12   8   1          0.08          1.53         2.26 o                         
 -13   9   1          0.32         -0.85         3.76 o                         
 -12   9   1         12.33         10.66         2.33 o                         
 -11   9   1          2.28          3.42         2.42 o                         
 -10   9   1          1.75          0.98         2.37 o                         
  -9   9   1          6.32          7.70         2.13 o                         
  -8   9   1        111.28        108.99         3.76 o                         
  -7   9   1        502.33        509.51        12.61 o                         
  -6   9   1        128.11        114.27        10.26 o                         
  -5   9   1          5.23          5.57         2.39 o                         
  -4   9   1          0.02          1.41         2.44 o                         
  -3   9   1        561.05        524.53        27.17 o                         
  -2   9   1          3.90          4.34         2.57 o                         
  -1   9   1        125.98        111.13         2.73 o                         
   0   9   1          2.92          6.22         2.07 o                         
   1   9   1        387.48        379.94         5.60 o                         
   2   9   1         42.22         40.36         2.35 o                         
   3   9   1        112.37         91.12         2.70 o                         
   4   9   1         54.66         62.25         2.54 o                         
   5   9   1          0.05          0.10         2.25 o                         
   6   9   1          3.39          3.21         2.35 o                         
   7   9   1         45.22         42.89         2.40 o                         
   8   9   1         76.09         75.37         2.59 o                         
   9   9   1          0.31          5.07         2.07 o                         
  10   9   1          2.12          6.18         2.57 o                         
  11   9   1          1.93          3.28         2.39 o                         
  12   9   1          0.32          3.24         2.23 o                         
 -12  10   1          0.70          3.52         2.71 o                         
 -11  10   1          7.20          7.68         2.48 o                         
 -10  10   1         15.03         20.16         2.47 o                         
  -9  10   1         11.84         12.19         2.47 o                         
  -8  10   1          0.03          0.12         1.81 o                         
  -7  10   1        108.72        120.49         3.10 o                         
  -6  10   1        182.70        182.05        12.03 o                         
  -5  10   1        112.44        116.38         4.91 o                         
  -4  10   1        108.60        105.44         5.72 o                         
  -3  10   1        126.52        133.85         3.15 o                         
  -2  10   1         63.28         72.16         2.99 o                         
  -1  10   1        214.52        203.39         4.99 o                         
   0  10   1         65.72         63.07         2.40 o                         
   1  10   1         42.06         50.14         2.60 o                         
   2  10   1         65.82         57.98         2.65 o                         
   3  10   1         31.06         36.27         2.83 o                         
   4  10   1        337.44        326.74        13.42 o                         
   5  10   1          1.10          0.79         2.07 o                         
   6  10   1         16.32         23.36         2.39 o                         
   7  10   1         10.17         13.22         2.44 o                         
   8  10   1         36.24         36.58         2.63 o                         
   9  10   1          3.01          2.22         2.55 o                         
  10  10   1          9.84          7.15         2.64 o                         
  11  10   1          1.74         -0.51         2.60 o                         
  12  10   1          4.68          4.02         3.04 o                         
 -12  11   1          0.00          1.22         2.73 o                         
 -11  11   1          3.16          4.00         2.48 o                         
 -10  11   1          0.04          4.58         2.78 o                         
  -9  11   1         14.75         28.17         6.58 o                         
  -8  11   1         49.81         42.68         2.52 o                         
  -7  11   1          1.44          1.76         2.69 o                         
  -6  11   1         11.79         12.44         2.66 o                         
  -5  11   1          5.23          8.27         2.61 o                         
  -4  11   1          1.07          2.10         2.54 o                         
  -3  11   1         30.43         33.23         2.66 o                         
  -2  11   1        156.80        175.09         7.32 o                         
  -1  11   1          2.40          2.92         1.93 o                         
   0  11   1         66.76         71.42         2.59 o                         
   1  11   1          6.20          6.51         2.39 o                         
   2  11   1         20.09         32.20         2.37 o                         
   3  11   1         10.58         10.70         2.73 o                         
   4  11   1          0.26          2.01         2.63 o                         
   5  11   1         21.92         27.50         2.84 o                         
   6  11   1         22.77         19.45         2.49 o                         
   7  11   1         19.42         22.04         2.70 o                         
   8  11   1          6.15          5.88         2.21 o                         
   9  11   1          0.22         -1.31         2.14 o                         
  10  11   1         16.40         18.14         2.90 o                         
  11  11   1          0.01          1.77         2.93 o                         
 -11  12   1          0.43          2.57         3.25 o                         
 -10  12   1          9.18         12.12         2.58 o                         
  -9  12   1         10.98          9.12         3.03 o                         
  -8  12   1         16.37         19.60         2.30 o                         
  -7  12   1          4.40         -0.03         2.82 o                         
  -6  12   1          3.44          9.76         2.75 o                         
  -5  12   1         98.30        121.94         7.31 o                         
  -4  12   1          0.23          2.20         2.45 o                         
  -3  12   1         31.58         35.64         2.98 o                         
  -2  12   1          1.49          0.83         2.71 o                         
  -1  12   1          2.24          3.15         2.38 o                         
   0  12   1         16.84         19.72         2.47 o                         
   1  12   1         30.37         32.29         2.61 o                         
   2  12   1         41.08         39.89         3.15 o                         
   3  12   1         81.90         74.09         2.90 o                         
   4  12   1         62.86         59.07         3.55 o                         
   5  12   1         11.48          6.84         2.72 o                         
   6  12   1         10.47         13.28         2.81 o                         
   7  12   1         44.77         46.30         4.47 o                         
   8  12   1          2.91          3.36         2.89 o                         
   9  12   1          0.08         -0.41         2.90 o                         
  10  12   1          0.29          2.22         2.52 o                         
  11  12   1          1.33         -0.66         3.16 o                         
 -11  13   1          0.21          3.12         3.51 o                         
 -10  13   1          9.15         12.52         3.30 o                         
  -9  13   1          0.85          3.46         3.03 o                         
  -8  13   1          0.09          3.76         2.94 o                         
  -7  13   1          6.57         10.47         2.77 o                         
  -6  13   1         27.14         26.56         3.94 o                         
  -5  13   1        117.99        118.33         4.59 o                         
  -4  13   1        138.55        145.82         7.94 o                         
  -3  13   1         15.86         19.19         2.71 o                         
  -2  13   1          1.74          2.69         3.02 o                         
  -1  13   1         12.54         15.04         2.54 o                         
   0  13   1          0.21          0.36         2.62 o                         
   1  13   1          1.30          1.54         2.50 o                         
   2  13   1          0.04         -1.17         3.27 o                         
   3  13   1          9.30         10.81         2.68 o                         
   4  13   1         28.38         26.81         2.81 o                         
   5  13   1         14.17         14.60         2.78 o                         
   6  13   1         12.47         13.37         2.90 o                         
   7  13   1          0.85          0.48         2.89 o                         
   8  13   1          0.02          3.20         3.02 o                         
   9  13   1          3.23          2.19         2.65 o                         
  10  13   1          4.10          9.29         3.40 o                         
 -10  14   1         15.86         14.18         3.50 o                         
  -9  14   1          0.01         -1.04         3.27 o                         
  -8  14   1          0.17          0.95         3.00 o                         
  -7  14   1          0.97          1.21         2.87 o                         
  -6  14   1         19.60         22.03         2.84 o                         
  -5  14   1          5.75          7.20         2.85 o                         
  -4  14   1         30.72         36.47         3.39 o                         
  -3  14   1          1.56          0.59         2.70 o                         
  -2  14   1         23.53         26.79         4.71 o                         
  -1  14   1        258.03        253.55        10.62 o                         
   0  14   1        254.70        255.69        11.17 o                         
   1  14   1         40.67         41.82         2.70 o                         
   2  14   1          1.13          2.74         2.88 o                         
   3  14   1          8.81         13.25         2.93 o                         
   4  14   1          6.32          7.35         3.00 o                         
   5  14   1          0.06         -0.31         2.78 o                         
   6  14   1          0.00          1.88         2.88 o                         
   7  14   1          1.84          2.29         2.84 o                         
   8  14   1          5.56          4.27         3.22 o                         
   9  14   1         28.23         26.98         2.92 o                         
  10  14   1          3.85          2.16         4.50 o                         
 -10  15   1          8.47          8.74         9.50 o                         
  -9  15   1          8.42          7.84         3.90 o                         
  -8  15   1          2.31          3.62         3.16 o                         
  -7  15   1          2.44          5.29         2.93 o                         
  -6  15   1          1.01          4.11         2.86 o                         
  -5  15   1         49.67         54.17         5.76 o                         
  -4  15   1         55.75         52.68         3.06 o                         
  -3  15   1          8.59          8.08         2.96 o                         
  -2  15   1         20.76         25.67         2.78 o                         
  -1  15   1          5.81         11.23         3.10 o                         
   0  15   1         23.04         23.16         3.05 o                         
   1  15   1          9.80         16.13         3.01 o                         
   2  15   1          0.00          2.59         2.95 o                         
   3  15   1         36.57         40.18         3.57 o                         
   4  15   1         37.23         39.18         3.58 o                         
   5  15   1          5.93          7.89         2.95 o                         
   6  15   1          0.84          2.77         3.34 o                         
   7  15   1          2.20          5.05         3.02 o                         
   8  15   1          0.21         -0.07         3.34 o                         
   9  15   1          0.01          0.98         2.86 o                         
  -9  16   1          2.18          3.38         3.47 o                         
  -8  16   1          1.68         -0.45         2.76 o                         
  -7  16   1          0.06         -1.68         3.12 o                         
  -6  16   1          0.00          0.40         3.00 o                         
  -5  16   1          4.08          7.28         3.26 o                         
  -4  16   1         21.24         19.21         3.63 o                         
  -3  16   1          0.32          1.18         3.05 o                         
  -2  16   1         27.97         37.55         3.27 o                         
  -1  16   1          0.07          0.87         3.34 o                         
   0  16   1          0.82          3.03         3.08 o                         
   1  16   1         11.76         14.94         2.93 o                         
   2  16   1          2.15          1.29         3.47 o                         
   3  16   1         12.06         16.26         2.93 o                         
   4  16   1          1.03         -3.03         3.66 o                         
   5  16   1          1.24          1.35         2.89 o                         
   6  16   1          5.10          5.49         3.61 o                         
   7  16   1          1.39          4.09         3.23 o                         
   8  16   1          0.97          1.57         4.36 o                         
   9  16   1          0.06          2.90         3.08 o                         
  -8  17   1          4.05          7.63         3.48 o                         
  -7  17   1          1.81         -0.25         3.36 o                         
  -6  17   1          1.57          1.96         3.15 o                         
  -5  17   1          4.61          8.76         3.07 o                         
  -4  17   1          1.38          1.22         3.03 o                         
  -3  17   1          0.09         -1.24         3.11 o                         
  -2  17   1          0.00          0.47         3.46 o                         
  -1  17   1         28.15         22.33         3.74 o                         
   0  17   1         17.58         13.64         3.52 o                         
   1  17   1          3.13          0.15         3.82 o                         
   2  17   1          0.52          1.35         3.55 o                         
   3  17   1         12.42         10.69         3.28 o                         
   4  17   1          0.88          2.82         3.71 o                         
   5  17   1          2.15          4.20         3.12 o                         
   6  17   1          6.29          6.89         3.29 o                         
   7  17   1          0.74          1.31         3.41 o                         
   8  17   1          0.15          2.00         3.69 o                         
  -8  18   1          1.18          0.96         3.65 o                         
  -7  18   1          0.11          4.76         3.56 o                         
  -6  18   1          0.01          0.29         3.59 o                         
  -5  18   1          0.23          3.95         3.27 o                         
  -4  18   1         10.14          9.56         3.15 o                         
  -3  18   1          1.17          1.65         3.27 o                         
  -2  18   1          7.97          9.05         3.79 o                         
  -1  18   1          1.03          1.86         5.28 o                         
   0  18   1          0.09          2.49         3.80 o                         
   1  18   1          0.14         -0.02         3.71 o                         
   2  18   1          3.54          4.91         3.85 o                         
   3  18   1          0.31          2.40         3.13 o                         
   4  18   1          2.44          1.33         3.26 o                         
   5  18   1          3.45          2.90         3.33 o                         
   6  18   1          2.32          3.38         3.73 o                         
   7  18   1          3.89          1.56         4.02 o                         
  -7  19   1          0.10          5.06         5.14 o                         
  -6  19   1          0.05          0.57         3.54 o                         
  -5  19   1          0.11          1.83         4.20 o                         
  -4  19   1          1.58          3.93         3.45 o                         
  -3  19   1          0.18          2.38         3.97 o                         
  -2  19   1          6.74          8.65         3.99 o                         
  -1  19   1          3.56          2.61         5.65 o                         
   0  19   1          2.69          4.25         8.07 o                         
   1  19   1         10.78         12.42         4.62 o                         
   2  19   1          3.72          3.76         4.01 o                         
   3  19   1          4.77          5.27         4.03 o                         
   4  19   1          9.20         11.83         3.74 o                         
   5  19   1          0.14          0.02         3.49 o                         
   6  19   1          0.01          6.73         8.13 o                         
  -5  20   1          0.39          0.95         4.46 o                         
  -4  20   1          0.05          1.85         3.87 o                         
  -3  20   1          6.95          5.94         4.31 o                         
  -2  20   1          1.22          1.37         6.81 o                         
  -1  20   1          2.19          4.28         6.92 o                         
   1  20   1          0.84          1.53         4.85 o                         
   2  20   1          0.81          1.71         4.23 o                         
   3  20   1          1.14          4.62         4.18 o                         
   4  20   1          0.40          2.16         3.61 o                         
  -3  21   1         11.65          5.88         4.73 o                         
  -2  21   1          8.10          7.40         7.46 o                         
  -1  21   1          4.01          5.68         8.34 o                         
   2  21   1          5.63          5.24         4.61 o                         
 -14   0   2          8.73          8.38         3.44 o                         
 -13   0   2          2.58          4.34         3.21 o                         
 -12   0   2          0.55          1.41         2.97 o                         
 -11   0   2         49.21         43.89         4.19 o                         
 -10   0   2        128.94        123.98         4.70 o                         
  -9   0   2         36.25         33.27         2.64 o                         
  -8   0   2         21.07         17.44         2.51 o                         
  -7   0   2        240.86        214.87        10.85 o                         
  -6   0   2       1985.01       2048.36        40.15 o                         
  -5   0   2       1730.28       1969.10        86.51 o                         
  -4   0   2        245.44        206.01         5.54 o                         
  -3   0   2        921.85        916.76         6.62 o                         
  -2   0   2        602.91        573.25         9.43 o                         
   1   0   2       8124.66       7627.04        52.94 o                         
   2   0   2       1637.27       1560.35        19.55 o                         
   3   0   2       1724.16       1770.38         8.99 o                         
   4   0   2        549.30        515.44         4.35 o                         
   5   0   2        269.99        251.22         3.14 o                         
   6   0   2         55.00         50.68         2.66 o                         
   7   0   2         13.72         15.87         2.51 o                         
   8   0   2        430.17        427.79         4.79 o                         
   9   0   2        397.10        395.00        12.00 o                         
  10   0   2          3.26          8.34         2.86 o                         
  11   0   2         13.70         16.04         3.05 o                         
  12   0   2          2.69          4.08         2.72 o                         
  13   0   2          0.97         -2.00         6.77 o                         
 -14   1   2          0.02          0.59         2.49 o                         
 -13   1   2          2.82          4.39         2.25 o                         
 -12   1   2         11.23         14.05         2.11 o                         
 -11   1   2         68.59         62.49         2.43 o                         
 -10   1   2         15.21         13.28         1.93 o                         
  -9   1   2         82.18         76.63         1.99 o                         
  -8   1   2         52.98         57.56         1.85 o                         
  -7   1   2         88.47         97.18         1.89 o                         
  -6   1   2         10.24          6.28         1.71 o                         
  -5   1   2       7396.89       7537.16       109.03 o                         
  -4   1   2       1175.46       1184.02        13.66 o                         
  -3   1   2          1.37          0.55         1.73 o                         
  -2   1   2        274.39        302.95         3.33 o                         
  -1   1   2       2873.97       3124.54        18.87 o                         
   0   1   2       1188.91       1336.23        12.65 o                         
   1   1   2       5237.51       5277.49        49.75 o                         
   2   1   2        293.12        315.79         3.08 o                         
   3   1   2          6.57          5.90         1.61 o                         
   4   1   2          9.02         10.49         1.59 o                         
   5   1   2        254.71        231.55         2.40 o                         
   6   1   2          0.04          0.97         1.76 o                         
   7   1   2         38.27         42.34         1.91 o                         
   8   1   2        237.78        234.72         2.49 o                         
   9   1   2        186.02        178.44         2.45 o                         
  10   1   2         59.33         65.52         2.23 o                         
  11   1   2          0.00          1.59         2.16 o                         
  12   1   2          0.18          1.08         2.06 o                         
  13   1   2          0.06          0.20         2.57 o                         
 -14   2   2          0.07          1.67         2.22 o                         
 -13   2   2          0.25          0.91         2.24 o                         
 -12   2   2          1.06          3.55         2.09 o                         
 -11   2   2          3.35          4.63         1.76 o                         
 -10   2   2          5.16          6.23         1.68 o                         
  -9   2   2          0.39          0.56         1.77 o                         
  -8   2   2        136.44        133.46         4.25 o                         
  -7   2   2        157.84        174.44         4.87 o                         
  -6   2   2        578.98        582.02        12.12 o                         
  -5   2   2         94.26        110.62         3.71 o                         
  -4   2   2        768.74        743.50         6.49 o                         
  -3   2   2        717.25        688.52         5.73 o                         
  -2   2   2         91.75         94.65         2.69 o                         
  -1   2   2       1215.66       1515.65        12.95 o                         
   0   2   2         12.54         11.74         4.63 o                         
   1   2   2       2140.88       2080.92        30.43 o                         
   2   2   2        324.68        290.25         3.28 o                         
   3   2   2        453.86        410.45         3.41 o                         
   4   2   2        360.75        375.96         5.96 o                         
   5   2   2         23.64         23.40         1.71 o                         
   6   2   2         14.86         13.53         1.65 o                         
   7   2   2         64.27         69.33         2.05 o                         
   8   2   2        260.13        262.18         2.50 o                         
   9   2   2          0.42          1.27         1.94 o                         
  10   2   2         53.07         54.82         2.18 o                         
  11   2   2         28.26         31.79         2.23 o                         
  12   2   2          0.72          2.78         2.35 o                         
  13   2   2          5.41          4.90         2.56 o                         
 -14   3   2          0.83          3.39         2.53 o                         
 -13   3   2          5.58          5.20         2.26 o                         
 -12   3   2          4.61          7.30         2.07 o                         
 -11   3   2          8.60         12.39         2.71 o                         
 -10   3   2         36.52         37.40         2.00 o                         
  -9   3   2          3.42          5.62         1.80 o                         
  -8   3   2          3.41          3.65         1.75 o                         
  -7   3   2        104.58        108.98         2.42 o                         
  -6   3   2         42.45         46.79         1.84 o                         
  -5   3   2        484.68        518.90         7.56 o                         
  -4   3   2        102.90        101.17         1.99 o                         
  -3   3   2         26.55         28.07         1.99 o                         
  -2   3   2        594.12        626.12         4.85 o                         
  -1   3   2        971.06       1176.43        28.80 o                         
   0   3   2      28127.91      25851.74       489.09 o                         
   1   3   2       1690.50       1583.21        13.39 o                         
   2   3   2       2072.98       2015.61        34.08 o                         
   3   3   2        372.16        386.68         3.00 o                         
   4   3   2         27.18         27.14         1.88 o                         
   5   3   2        538.05        512.55         7.96 o                         
   6   3   2         66.73         62.43         2.07 o                         
   7   3   2        360.12        372.71         5.22 o                         
   8   3   2          3.27          4.61         1.85 o                         
   9   3   2         49.42         46.46         2.02 o                         
  10   3   2         21.23         21.05         2.13 o                         
  11   3   2          9.92          9.90         2.21 o                         
  12   3   2          3.40          5.74         2.41 o                         
  13   3   2         12.48         15.52         2.61 o                         
 -14   4   2          0.30         -0.53         2.24 o                         
 -13   4   2         24.65         22.41         2.50 o                         
 -12   4   2         34.07         37.98         2.37 o                         
 -11   4   2          0.15         -0.45         1.93 o                         
 -10   4   2         30.54         29.23         1.94 o                         
  -9   4   2         10.63         11.44         1.91 o                         
  -8   4   2        161.39        157.53         3.34 o                         
  -7   4   2        100.00         90.17         2.05 o                         
  -6   4   2          2.93          5.13         1.80 o                         
  -5   4   2        225.87        235.71         4.70 o                         
  -4   4   2        263.58        268.06         2.77 o                         
  -3   4   2        275.28        312.16         6.84 o                         
  -2   4   2        905.86        903.38         8.82 o                         
  -1   4   2         46.03         62.71         2.76 o                         
   0   4   2        296.00        288.48         8.35 o                         
   1   4   2        213.73        221.04         4.00 o                         
   2   4   2        188.65        163.49         2.84 o                         
   3   4   2        792.84        849.69         4.60 o                         
   4   4   2        135.89        158.90         2.63 o                         
   5   4   2          2.34         -0.02         1.81 o                         
   6   4   2          5.70          4.41         1.88 o                         
   7   4   2        568.82        565.53         5.85 o                         
   8   4   2         50.18         42.37         1.98 o                         
   9   4   2         12.91         13.97         1.94 o                         
  10   4   2          7.15          7.65         2.08 o                         
  11   4   2          1.79          3.72         1.87 o                         
  12   4   2          0.13          1.52         1.92 o                         
 -14   5   2          7.52          5.60         2.30 o                         
 -13   5   2         17.03         19.51         2.37 o                         
 -12   5   2          0.03         -0.38         2.17 o                         
 -11   5   2          1.00          1.70         2.12 o                         
 -10   5   2          2.10          4.73         1.71 o                         
  -9   5   2         24.82         21.86         2.07 o                         
  -8   5   2        194.59        188.94         7.59 o                         
  -7   5   2         81.76         78.50         2.00 o                         
  -6   5   2        452.28        452.09        12.76 o                         
  -5   5   2         84.40         82.40         2.15 o                         
  -4   5   2         49.17         52.02         1.88 o                         
  -3   5   2       1054.35       1063.54         9.74 o                         
  -2   5   2        837.97        828.55         6.21 o                         
  -1   5   2         81.44         64.88         2.51 o                         
   0   5   2       1445.77       1499.31        28.28 o                         
   1   5   2        421.57        409.06         4.52 o                         
   2   5   2       2416.41       2527.25        40.32 o                         
   3   5   2        179.11        192.17         3.75 o                         
   4   5   2         10.47          8.33         2.24 o                         
   5   5   2          0.00          1.44         1.66 o                         
   6   5   2          4.40          3.35         1.87 o                         
   7   5   2         20.20         19.73         1.73 o                         
   8   5   2          4.66          4.77         1.74 o                         
   9   5   2         18.13         22.16         2.07 o                         
  10   5   2          9.95         14.61         2.07 o                         
  11   5   2          0.34          1.09         2.29 o                         
  12   5   2          0.04         -0.98         2.42 o                         
 -13   6   2          0.84          2.04         2.43 o                         
 -12   6   2          3.74          5.97         2.14 o                         
 -11   6   2          0.00          3.64         2.06 o                         
 -10   6   2         41.88         43.56         2.24 o                         
  -9   6   2         12.14         10.77         1.93 o                         
  -8   6   2        191.49        198.52         3.12 o                         
  -7   6   2         35.32         34.24         1.86 o                         
  -6   6   2        112.21        110.66         2.53 o                         
  -5   6   2         17.69         21.51         1.89 o                         
  -4   6   2         13.49         13.68         1.74 o                         
  -3   6   2        148.09        157.71         2.89 o                         
  -2   6   2         21.04         16.35         2.13 o                         
  -1   6   2        447.19        449.41        20.38 o                         
   0   6   2         95.39         94.47         2.67 o                         
   1   6   2       1365.30       1420.06        39.74 o                         
   2   6   2       6017.98       5680.80       128.41 o                         
   3   6   2         21.10         10.88         1.67 o                         
   4   6   2         23.62         27.62         2.29 o                         
   5   6   2         10.76         11.81         2.19 o                         
   6   6   2         11.95         10.71         1.73 o                         
   7   6   2          0.56          1.50         1.86 o                         
   8   6   2         84.18         86.69         2.22 o                         
   9   6   2          0.12         -0.94         1.75 o                         
  10   6   2          0.62          1.09         2.10 o                         
  11   6   2          5.16          8.53         2.27 o                         
  12   6   2          0.06          2.72         2.18 o                         
 -13   7   2         18.22         20.57         2.43 o                         
 -12   7   2          2.50          4.64         2.28 o                         
 -11   7   2          3.86          2.59         2.25 o                         
 -10   7   2          0.14          0.03         2.15 o                         
  -9   7   2         38.51         36.23         2.18 o                         
  -8   7   2          6.47          8.34         1.72 o                         
  -7   7   2          0.04          0.34         1.97 o                         
  -6   7   2         12.86         16.57         2.03 o                         
  -5   7   2         42.57         45.12         2.33 o                         
  -4   7   2        155.81        174.71         5.07 o                         
  -3   7   2       1125.71       1161.48         5.60 o                         
  -2   7   2        293.58        289.34         5.70 o                         
  -1   7   2         40.47         50.66         2.43 o                         
   0   7   2        701.16        696.57        17.39 o                         
   1   7   2       1735.78       1778.61        46.13 o                         
   2   7   2       2285.07       2116.66        49.81 o                         
   3   7   2        245.14        236.27         3.06 o                         
   4   7   2         17.37         12.09         2.24 o                         
   5   7   2        280.40        258.36         9.41 o                         
   6   7   2         37.44         37.39         2.29 o                         
   7   7   2          6.69          6.76         2.22 o                         
   8   7   2          1.41          0.74         2.10 o                         
   9   7   2          1.39          3.95         2.08 o                         
  10   7   2          0.00          1.70         2.17 o                         
  11   7   2          9.62         11.77         2.19 o                         
  12   7   2          0.21          0.75         2.70 o                         
 -13   8   2          3.17          4.30         2.58 o                         
 -12   8   2          6.53         10.75         2.12 o                         
 -11   8   2          0.06          2.28         2.02 o                         
 -10   8   2          1.79          1.73         1.93 o                         
  -9   8   2         36.34         34.64         1.93 o                         
  -8   8   2         21.34         17.33         2.12 o                         
  -7   8   2          9.04         12.55         2.13 o                         
  -6   8   2         58.15         61.11         2.07 o                         
  -5   8   2          0.15          1.15         2.23 o                         
  -4   8   2          8.68          8.08         2.35 o                         
  -3   8   2         10.39          6.79         2.36 o                         
  -2   8   2         45.80         49.58         2.49 o                         
  -1   8   2          3.31          3.05         1.85 o                         
   0   8   2        108.64        110.84         3.09 o                         
   1   8   2         31.94         21.83         2.31 o                         
   2   8   2        543.55        476.39        10.01 o                         
   3   8   2          0.14          2.00         2.21 o                         
   4   8   2          3.84          1.31         2.14 o                         
   5   8   2          0.18          1.80         2.19 o                         
   6   8   2         30.71         29.35         2.21 o                         
   7   8   2         43.81         38.20         2.06 o                         
   8   8   2          0.02          0.31         2.37 o                         
   9   8   2          2.89          4.12         2.87 o                         
  10   8   2          0.51         -0.29         2.61 o                         
  11   8   2          0.62         -1.94         2.44 o                         
  12   8   2          0.15          4.30         2.67 o                         
 -13   9   2          0.41          1.41         2.77 o                         
 -12   9   2         28.63         27.03         2.33 o                         
 -11   9   2          0.20         -0.37         2.35 o                         
 -10   9   2          0.12         -1.46         2.22 o                         
  -9   9   2         12.83         10.46         2.18 o                         
  -8   9   2         23.61         25.20         2.20 o                         
  -7   9   2        407.19        419.56         8.42 o                         
  -6   9   2         95.12         88.47         2.40 o                         
  -5   9   2          8.49          7.46         2.27 o                         
  -4   9   2         46.46         49.07         2.83 o                         
  -3   9   2         71.53         84.08         4.60 o                         
  -2   9   2         20.74         14.67         2.27 o                         
  -1   9   2        217.71        236.46         5.23 o                         
   0   9   2        372.14        388.02         4.09 o                         
   1   9   2          8.77          8.26         2.17 o                         
   2   9   2         67.43         55.41         2.31 o                         
   3   9   2         41.83         37.25         2.21 o                         
   4   9   2          0.24          4.70         2.23 o                         
   5   9   2         72.18         83.74         2.66 o                         
   6   9   2          0.00          1.21         2.20 o                         
   7   9   2         43.58         39.64         2.46 o                         
   8   9   2         36.67         40.66         2.51 o                         
   9   9   2          3.52          6.81         2.53 o                         
  10   9   2          2.42          1.51         2.70 o                         
  11   9   2          2.77          2.87         2.92 o                         
 -12  10   2          0.60          1.25         2.41 o                         
 -11  10   2         16.08         18.17         2.54 o                         
 -10  10   2          0.59          1.79         2.38 o                         
  -9  10   2          2.09          2.74         2.50 o                         
  -8  10   2          0.51         -1.34         2.44 o                         
  -7  10   2         13.77         11.33         2.63 o                         
  -6  10   2          0.16          1.18         2.57 o                         
  -5  10   2        121.33        111.16         4.02 o                         
  -4  10   2         10.28         11.86         2.55 o                         
  -3  10   2        309.30        307.80        11.44 o                         
  -2  10   2         25.48         23.25         2.48 o                         
  -1  10   2         11.05         12.65         2.18 o                         
   0  10   2        209.99        181.51         3.18 o                         
   1  10   2        116.86        122.30         4.52 o                         
   2  10   2         23.89         28.39         2.40 o                         
   3  10   2         44.62         49.09         2.34 o                         
   4  10   2         19.21         16.51         2.13 o                         
   5  10   2         38.78         41.19         2.53 o                         
   6  10   2          0.16          2.37         2.44 o                         
   7  10   2          6.61          9.85         2.39 o                         
   8  10   2          6.28          7.19         2.42 o                         
   9  10   2          0.25          2.07         2.61 o                         
  10  10   2          4.04          6.05         2.77 o                         
  11  10   2          4.54          3.25         3.01 o                         
 -12  11   2          1.24          1.27         3.44 o                         
 -11  11   2          7.86          9.03         2.65 o                         
 -10  11   2         26.64         26.18         3.05 o                         
  -9  11   2         26.22         19.95         2.86 o                         
  -8  11   2          0.01          1.44         2.40 o                         
  -7  11   2        145.41        122.60         5.15 o                         
  -6  11   2         90.35         92.20         5.61 o                         
  -5  11   2         49.20         51.68         2.74 o                         
  -4  11   2         16.77         18.16         2.54 o                         
  -3  11   2          7.71          7.13         2.47 o                         
  -2  11   2          0.12          0.19         2.22 o                         
  -1  11   2         10.11         11.23         1.93 o                         
   0  11   2        345.60        326.32         4.56 o                         
   1  11   2         18.00         18.25         2.26 o                         
   2  11   2        105.24        122.31         2.82 o                         
   3  11   2         25.36         29.66         2.47 o                         
   4  11   2         83.56         62.84         2.41 o                         
   5  11   2         38.01         37.23         2.41 o                         
   6  11   2         12.41          6.64         2.47 o                         
   7  11   2         32.39         37.54         2.60 o                         
   8  11   2          2.61          4.86         3.04 o                         
   9  11   2          1.08          2.90         2.66 o                         
  10  11   2          6.28          3.14         2.86 o                         
  11  11   2          3.40          4.94         3.16 o                         
 -12  12   2          0.13          3.33         3.58 o                         
 -11  12   2          3.16          3.22         2.36 o                         
 -10  12   2         46.23         48.39         4.99 o                         
  -9  12   2         10.23          8.87         3.02 o                         
  -8  12   2         93.49         89.58         3.14 o                         
  -7  12   2        210.39        206.84         5.37 o                         
  -6  12   2        107.11        102.22         6.89 o                         
  -5  12   2          3.70          2.14         2.66 o                         
  -4  12   2          8.56         12.87         2.44 o                         
  -3  12   2          0.87          3.82         2.52 o                         
  -2  12   2         31.12         31.28         2.69 o                         
  -1  12   2         82.25         85.55         4.22 o                         
   0  12   2          0.00          0.42         2.34 o                         
   1  12   2         79.80         82.94         2.81 o                         
   2  12   2         32.26         36.28         2.34 o                         
   3  12   2         15.30         15.18         2.54 o                         
   4  12   2          1.65          3.18         2.34 o                         
   5  12   2         26.37         24.04         2.54 o                         
   6  12   2          2.12          3.47         2.46 o                         
   7  12   2          4.69          4.67         2.67 o                         
   8  12   2          0.08          1.07         2.63 o                         
   9  12   2          3.70          7.76         2.89 o                         
  10  12   2          0.23          1.45         3.03 o                         
 -11  13   2          6.96          3.26         2.80 o                         
 -10  13   2          7.23          6.71         3.34 o                         
  -9  13   2          1.78          2.33         3.02 o                         
  -8  13   2          0.07          3.99         2.96 o                         
  -7  13   2         11.87         16.95         2.85 o                         
  -6  13   2         59.23         67.64         2.89 o                         
  -5  13   2         58.44         60.24         5.94 o                         
  -4  13   2         25.89         25.31         2.68 o                         
  -3  13   2         34.78         40.80         2.73 o                         
  -2  13   2          3.01          1.23         2.61 o                         
  -1  13   2         24.62         28.46         2.56 o                         
   0  13   2         50.64         50.88         3.07 o                         
   1  13   2          0.57          1.18         2.44 o                         
   2  13   2         13.37         17.92         2.37 o                         
   3  13   2          0.84          0.48         2.79 o                         
   4  13   2         33.95         30.99         2.77 o                         
   5  13   2         32.00         27.10         2.91 o                         
   6  13   2          1.33         -0.68         3.70 o                         
   7  13   2          9.75         14.85         3.02 o                         
   8  13   2          9.92         11.18         3.22 o                         
   9  13   2         19.05         15.61         3.11 o                         
  10  13   2          0.79          3.79         3.30 o                         
 -11  14   2          0.25          3.29         3.59 o                         
 -10  14   2          0.05          3.23         3.40 o                         
  -9  14   2          0.97         -1.05         3.23 o                         
  -8  14   2          0.59          0.25         3.01 o                         
  -7  14   2          0.67         -0.07         2.84 o                         
  -6  14   2         23.25         17.72         2.93 o                         
  -5  14   2         32.00         36.75         2.95 o                         
  -4  14   2          5.72          9.33         2.64 o                         
  -3  14   2         12.89         12.77         2.74 o                         
  -2  14   2          0.90          2.45         2.83 o                         
  -1  14   2         11.29         12.65         3.62 o                         
   0  14   2         62.36         57.80         3.24 o                         
   1  14   2          6.44          7.13         2.77 o                         
   2  14   2          6.87          4.24         2.40 o                         
   3  14   2          7.03          7.33         3.00 o                         
   4  14   2          0.11          3.70         3.22 o                         
   5  14   2         46.74         45.41         2.95 o                         
   6  14   2         10.73          9.18         2.96 o                         
   7  14   2          7.60          6.15         6.63 o                         
   8  14   2          0.08         -1.05         3.15 o                         
   9  14   2          0.04          2.92         3.49 o                         
 -10  15   2          3.93          4.37         3.57 o                         
  -9  15   2         19.63         20.08         7.60 o                         
  -8  15   2          0.55          1.87         3.17 o                         
  -7  15   2          8.25          8.89         2.98 o                         
  -6  15   2          6.64          9.93         3.27 o                         
  -5  15   2          0.24          4.11         2.82 o                         
  -4  15   2          7.51         12.44         3.41 o                         
  -3  15   2          7.47         11.65         3.01 o                         
  -2  15   2          0.22          1.17         3.27 o                         
  -1  15   2          0.00          1.05         3.33 o                         
   0  15   2         27.33         28.91         2.94 o                         
   1  15   2          7.78          9.50         2.88 o                         
   2  15   2          1.67          1.95         2.80 o                         
   3  15   2          0.00          1.34         2.69 o                         
   4  15   2          5.18         11.05         2.91 o                         
   5  15   2          0.40          0.85         2.87 o                         
   6  15   2          0.06         -1.02         3.53 o                         
   7  15   2          0.40          5.06         3.26 o                         
   8  15   2          1.82          4.05         3.39 o                         
   9  15   2          4.92          5.82         3.60 o                         
  -9  16   2          0.86          2.84         3.47 o                         
  -8  16   2          0.16          0.64         5.15 o                         
  -7  16   2          1.44          2.20         3.75 o                         
  -6  16   2         16.04         20.78         3.81 o                         
  -5  16   2         15.78         17.88         3.35 o                         
  -4  16   2          2.63          1.57         3.70 o                         
  -3  16   2          1.45          1.51         3.06 o                         
  -2  16   2          1.15          3.86         2.84 o                         
  -1  16   2         25.51         30.49         4.15 o                         
   0  16   2          0.06          1.22         3.12 o                         
   1  16   2          0.73          1.70         2.56 o                         
   2  16   2          0.00          1.12         2.75 o                         
   3  16   2         39.31         40.74         3.38 o                         
   4  16   2         19.25         18.26         3.05 o                         
   5  16   2          7.45          6.85         3.05 o                         
   6  16   2          0.01          0.51         3.13 o                         
   7  16   2          0.51          1.55         4.19 o                         
   8  16   2          7.20          9.57         3.66 o                         
  -9  17   2          0.75          2.27         3.71 o                         
  -8  17   2          0.04         -0.55         3.59 o                         
  -7  17   2          0.02          0.79         3.28 o                         
  -6  17   2          0.02          3.57         3.13 o                         
  -5  17   2          2.70          3.63         3.37 o                         
  -4  17   2         14.10         12.95         3.32 o                         
  -3  17   2         29.07         31.87         3.47 o                         
  -2  17   2         18.60         13.54         3.31 o                         
  -1  17   2          0.13          1.62         4.23 o                         
   0  17   2          3.63          3.93         3.40 o                         
   1  17   2          3.66          4.28         3.35 o                         
   2  17   2          5.39          4.77         3.31 o                         
   3  17   2          1.45          3.99         2.97 o                         
   4  17   2          0.51          0.69         3.37 o                         
   5  17   2          6.37          7.65         3.23 o                         
   6  17   2          1.50          4.55         3.80 o                         
   7  17   2          8.70          8.39         3.56 o                         
  -8  18   2          0.00          0.71         3.63 o                         
  -7  18   2          0.39          2.61         3.43 o                         
  -6  18   2          0.00          2.63         3.33 o                         
  -5  18   2          1.18          1.73         3.30 o                         
  -4  18   2          3.52          4.97         3.37 o                         
  -3  18   2          0.00         -0.33         3.74 o                         
  -2  18   2         16.24         10.47         5.36 o                         
  -1  18   2         53.39         52.67         6.03 o                         
   0  18   2         16.54         18.15         4.51 o                         
   1  18   2          4.58          2.32         3.76 o                         
   2  18   2          0.24          2.17         3.43 o                         
   3  18   2          4.72          5.99         3.19 o                         
   4  18   2          6.85          5.79         3.34 o                         
   5  18   2          5.60          8.63         3.80 o                         
   6  18   2          0.40          1.99         3.53 o                         
  -7  19   2          0.43          2.14         3.58 o                         
  -6  19   2          0.30         -0.24         3.90 o                         
  -5  19   2          1.20          1.28         3.71 o                         
  -4  19   2          3.66          1.53         3.63 o                         
  -3  19   2          3.69          1.59         3.74 o                         
  -2  19   2          0.67         -1.13         5.76 o                         
  -1  19   2          2.34          0.81         6.46 o                         
   0  19   2          3.63          5.18         5.45 o                         
   1  19   2          0.96          1.98         4.31 o                         
   2  19   2          0.60          2.02         3.97 o                         
   3  19   2          0.30          5.51         3.61 o                         
   4  19   2          0.03         -2.81         3.84 o                         
   5  19   2          0.72          2.78         3.91 o                         
  -5  20   2          0.03          3.45         4.41 o                         
  -4  20   2          0.05          3.35         4.15 o                         
  -3  20   2          3.82          5.30         5.01 o                         
  -2  20   2          4.95          3.98         6.08 o                         
  -1  20   2          2.82          4.66         7.00 o                         
   0  20   2          0.02          1.59        11.47 o                         
   1  20   2          4.48          2.83         6.97 o                         
   2  20   2          5.72          4.61         4.23 o                         
   3  20   2          0.15          0.63         3.89 o                         
   4  20   2          0.34          2.54         4.02 o                         
  -3  21   2          1.54          1.35         6.68 o                         
  -2  21   2          5.06          4.20         6.49 o                         
  -1  21   2          5.29          5.92         8.53 o                         
   1  21   2          1.47          7.08         7.35 o                         
   2  21   2          0.75          1.56         4.53 o                         
 -14   1   3          0.30          1.70         2.44 o                         
 -13   1   3          0.26          1.07         2.21 o                         
 -12   1   3         20.01         19.28         2.09 o                         
 -11   1   3         16.33         15.14         1.97 o                         
 -10   1   3         14.50          9.58         1.86 o                         
  -9   1   3         48.19         46.28         1.90 o                         
  -8   1   3        102.90        108.52         2.00 o                         
  -7   1   3         14.73         20.38         1.70 o                         
  -6   1   3        352.45        385.09         7.23 o                         
  -5   1   3          0.35          1.62         1.66 o                         
  -4   1   3        289.83        295.07         4.97 o                         
  -3   1   3       1598.39       1725.41        25.07 o                         
  -2   1   3         18.81         15.58         3.50 o                         
   0   1   3        854.82        743.77         7.91 o                         
   1   1   3        222.42        241.43         2.99 o                         
   2   1   3        424.55        396.23         2.96 o                         
   3   1   3          4.46          2.45         1.55 o                         
   4   1   3       2089.58       1999.29        14.47 o                         
   5   1   3          0.07         -0.85         1.77 o                         
   6   1   3         14.56         12.41         1.78 o                         
   7   1   3          4.75          5.02         1.67 o                         
   8   1   3        302.85        317.78         4.77 o                         
   9   1   3        196.96        198.09         4.74 o                         
  10   1   3          9.82         10.37         2.10 o                         
  11   1   3          2.99          4.31         2.25 o                         
  12   1   3          0.13          0.92         2.44 o                         
 -14   2   3          0.21          2.25         2.46 o                         
 -13   2   3          5.79          5.59         2.24 o                         
 -12   2   3          3.60          6.29         2.20 o                         
 -11   2   3         28.83         22.82         2.01 o                         
 -10   2   3        110.72         91.55         2.20 o                         
  -9   2   3          0.17         -0.52         1.73 o                         
  -8   2   3         72.94         68.30         2.00 o                         
  -7   2   3         42.46         48.57         1.89 o                         
  -6   2   3        674.13        717.66        12.11 o                         
  -5   2   3        977.85        982.76        15.50 o                         
  -4   2   3        503.05        523.39         8.49 o                         
  -3   2   3         39.24         37.44         2.05 o                         
  -2   2   3        640.53        651.59         7.51 o                         
   0   2   3       5055.45       4864.56        19.46 o                         
   1   2   3        271.20        245.33         2.98 o                         
   2   2   3         59.67         63.94         2.27 o                         
   3   2   3        819.46        868.75         5.73 o                         
   4   2   3         74.39         82.15         1.88 o                         
   5   2   3         72.90         77.97         1.84 o                         
   6   2   3         23.79         26.75         1.93 o                         
   7   2   3          7.94         11.01         1.92 o                         
   8   2   3         21.89         24.99         1.57 o                         
   9   2   3         85.74         92.84         3.60 o                         
  10   2   3         36.99         42.81         2.21 o                         
  11   2   3          2.69          5.72         2.27 o                         
  12   2   3          0.87          0.16         2.46 o                         
 -14   3   3          0.25          1.47         2.48 o                         
 -13   3   3          5.61          7.99         2.04 o                         
 -12   3   3         13.70         11.49         2.12 o                         
 -11   3   3         13.09         16.51         2.04 o                         
 -10   3   3         95.74         84.94         3.48 o                         
  -9   3   3         13.72         10.47         1.81 o                         
  -8   3   3        182.79        177.55         4.25 o                         
  -7   3   3         23.63         28.81         1.76 o                         
  -6   3   3        154.03        154.95         3.03 o                         
  -5   3   3        277.08        304.20         2.56 o                         
  -4   3   3        157.36        170.69         2.56 o                         
  -3   3   3       1005.88        983.38         7.31 o                         
  -2   3   3        115.61        143.99         4.40 o                         
  -1   3   3       2574.84       2699.37        14.56 o                         
   0   3   3       2294.86       2359.53        13.46 o                         
   1   3   3        223.83        215.31        11.41 o                         
   2   3   3        180.38        172.27         2.53 o                         
   3   3   3         98.85        117.41         2.76 o                         
   4   3   3        130.36        122.91         2.40 o                         
   5   3   3         88.73         89.37         2.06 o                         
   6   3   3        140.04        143.83         2.26 o                         
   7   3   3          2.52          6.15         1.83 o                         
   8   3   3         19.24         24.12         1.74 o                         
   9   3   3         46.99         50.65         2.20 o                         
  10   3   3          0.66          1.26         1.88 o                         
  11   3   3          0.04          2.14         2.26 o                         
  12   3   3          0.05          3.49         2.42 o                         
 -14   4   3          2.07          2.78         2.53 o                         
 -13   4   3          0.04          1.26         2.39 o                         
 -12   4   3         11.03         13.51         2.26 o                         
 -11   4   3          0.63          2.41         1.98 o                         
 -10   4   3          2.98          3.86         1.65 o                         
  -9   4   3         70.16         71.24         1.97 o                         
  -8   4   3         27.17         27.31         1.98 o                         
  -7   4   3        208.85        210.11         4.91 o                         
  -6   4   3        117.59        105.84         2.14 o                         
  -5   4   3         87.97        122.27         2.12 o                         
  -4   4   3       2255.03       2393.87        22.68 o                         
  -3   4   3       1201.31       1206.00        15.89 o                         
  -2   4   3        589.52        608.55        14.70 o                         
  -1   4   3        382.46        374.04         4.60 o                         
   0   4   3          1.79          2.31         3.63 o                         
   1   4   3        183.80        190.35         3.39 o                         
   2   4   3       1734.60       1775.34        21.98 o                         
   3   4   3         34.99         35.76         2.17 o                         
   4   4   3         34.84         34.84         1.90 o                         
   5   4   3         36.17         36.77         1.88 o                         
   6   4   3        136.57        134.50         2.20 o                         
   7   4   3          0.01          2.58         1.81 o                         
   8   4   3        102.44        110.50         1.99 o                         
   9   4   3         13.69         17.89         2.01 o                         
  10   4   3         22.19         25.32         2.03 o                         
  11   4   3          4.90          4.56         2.01 o                         
  12   4   3          8.47          5.36         2.24 o                         
 -14   5   3          0.27          2.54         2.32 o                         
 -13   5   3          4.52          4.54         2.31 o                         
 -12   5   3         20.40         25.21         2.17 o                         
 -11   5   3         26.76         28.32         2.08 o                         
 -10   5   3         38.14         37.23         2.09 o                         
  -9   5   3         86.61         88.47         2.87 o                         
  -8   5   3         89.79         89.04         2.21 o                         
  -7   5   3        270.57        257.51         7.67 o                         
  -6   5   3         63.23         59.21         3.11 o                         
  -5   5   3        702.41        742.33        12.84 o                         
  -4   5   3        833.36        871.66         5.13 o                         
  -3   5   3         94.84        119.05         3.56 o                         
  -2   5   3         36.01         46.17         2.11 o                         
  -1   5   3         55.33         56.95         2.73 o                         
   0   5   3        357.08        407.02        10.53 o                         
   1   5   3         35.98         33.07         2.57 o                         
   2   5   3        657.02        692.79        11.06 o                         
   3   5   3          1.35          0.19         1.60 o                         
   4   5   3        155.82        169.46         2.43 o                         
   5   5   3        101.60         99.08         2.37 o                         
   6   5   3          3.41          5.04         1.88 o                         
   7   5   3          4.82          2.23         1.63 o                         
   8   5   3          2.12          3.06         2.02 o                         
   9   5   3         50.51         60.72         2.16 o                         
  10   5   3         35.06         38.24         2.18 o                         
  11   5   3         25.54         24.21         2.47 o                         
  12   5   3          6.94          8.92         2.55 o                         
 -14   6   3          2.84          1.82         2.59 o                         
 -13   6   3          5.19          6.24         2.52 o                         
 -12   6   3          1.60          2.10         2.12 o                         
 -11   6   3          8.68          8.78         2.11 o                         
 -10   6   3          8.22          8.31         2.00 o                         
  -9   6   3         51.06         44.87         2.03 o                         
  -8   6   3         89.01         82.02         2.23 o                         
  -7   6   3          4.09          4.52         1.76 o                         
  -6   6   3         72.55         83.89         2.09 o                         
  -5   6   3         67.36         63.41         2.28 o                         
  -4   6   3        473.33        510.71         3.73 o                         
  -3   6   3       2179.30       2348.53        34.48 o                         
  -2   6   3         23.70         33.33         2.14 o                         
  -1   6   3         26.44         25.34         2.76 o                         
   0   6   3       1032.50       1097.26        21.18 o                         
   1   6   3        577.39        503.87         7.48 o                         
   2   6   3        146.03        149.88         4.78 o                         
   3   6   3        147.05        141.31         2.52 o                         
   4   6   3          6.66          9.89         2.06 o                         
   5   6   3         33.56         33.96         2.29 o                         
   6   6   3         26.70         23.81         2.23 o                         
   7   6   3          0.10          0.43         2.17 o                         
   8   6   3         19.40         18.14         2.14 o                         
   9   6   3          7.28          7.16         2.15 o                         
  10   6   3          5.29          3.97         1.87 o                         
  11   6   3          5.05          6.60         2.43 o                         
  12   6   3          0.02         -1.11         2.23 o                         
 -13   7   3          4.52          3.05         2.24 o                         
 -12   7   3         13.61         16.65         2.35 o                         
 -11   7   3         17.38         18.57         2.28 o                         
 -10   7   3          3.34          4.69         2.04 o                         
  -9   7   3         17.08         20.15         2.04 o                         
  -8   7   3         44.67         37.82         2.07 o                         
  -7   7   3         82.16         67.74         2.91 o                         
  -6   7   3          2.45          0.87         2.12 o                         
  -5   7   3          2.45          3.46         2.05 o                         
  -4   7   3        182.85        165.58         2.67 o                         
  -3   7   3        464.12        504.59         8.20 o                         
  -2   7   3        482.87        516.79        16.64 o                         
  -1   7   3          9.76          7.18         2.67 o                         
   0   7   3       1213.37       1193.40        25.35 o                         
   1   7   3       1144.41       1220.14        31.00 o                         
   2   7   3        687.67        692.49         6.15 o                         
   3   7   3        162.86        181.62         3.34 o                         
   4   7   3          5.07          4.88         2.02 o                         
   5   7   3         32.52         33.39         1.81 o                         
   6   7   3          2.84          0.42         2.09 o                         
   7   7   3          2.69          4.06         1.94 o                         
   8   7   3          0.34          1.92         2.00 o                         
   9   7   3          4.87          8.38         2.38 o                         
  10   7   3          0.33          4.80         2.73 o                         
  11   7   3         26.67         30.31         2.86 o                         
 -13   8   3          0.29          2.73         2.49 o                         
 -12   8   3          2.47          2.92         2.49 o                         
 -11   8   3         39.37         38.60         2.39 o                         
 -10   8   3         22.39         30.89         2.24 o                         
  -9   8   3          2.39          6.37         1.83 o                         
  -8   8   3        559.56        533.87        14.60 o                         
  -7   8   3         23.39         23.57         1.99 o                         
  -6   8   3          0.05         -0.39         2.21 o                         
  -5   8   3          0.90          2.11         2.11 o                         
  -4   8   3        513.41        533.96         3.73 o                         
  -3   8   3          3.79          3.37         1.90 o                         
  -2   8   3       1431.97       1520.53        42.00 o                         
  -1   8   3        307.72        263.22         5.21 o                         
   0   8   3        129.44        119.75         6.18 o                         
   1   8   3        280.70        283.55         9.13 o                         
   2   8   3         95.51        118.80         2.66 o                         
   3   8   3        169.84        167.82         2.80 o                         
   4   8   3          0.00         -0.87         2.06 o                         
   5   8   3          0.46          2.40         1.92 o                         
   6   8   3         28.01         26.84         2.18 o                         
   7   8   3          3.97          2.81         1.89 o                         
   8   8   3         12.39         16.12         2.31 o                         
   9   8   3          0.34          0.94         2.51 o                         
  10   8   3          0.36          1.18         2.26 o                         
  11   8   3          5.01          6.69         2.47 o                         
 -13   9   3         11.52         10.36         2.78 o                         
 -12   9   3          5.47          6.14         2.51 o                         
 -11   9   3          0.19          1.73         2.31 o                         
 -10   9   3          0.97          1.88         2.24 o                         
  -9   9   3         37.54         34.72         3.28 o                         
  -8   9   3         68.17         60.79         2.55 o                         
  -7   9   3         56.39         61.69         2.56 o                         
  -6   9   3         10.13         11.79         1.96 o                         
  -5   9   3          1.90          3.50         2.08 o                         
  -4   9   3         20.17         23.31         2.19 o                         
  -3   9   3         30.00         31.46         2.15 o                         
  -2   9   3         10.85          6.63         2.20 o                         
  -1   9   3        127.61        118.31         8.38 o                         
   0   9   3         42.07         44.29         2.19 o                         
   1   9   3        290.04        294.68         6.81 o                         
   2   9   3        595.61        538.15        16.20 o                         
   3   9   3          5.46          5.81         2.22 o                         
   4   9   3          0.05         -0.89         2.22 o                         
   5   9   3        100.94         81.24         2.51 o                         
   6   9   3         23.22         22.11         2.74 o                         
   7   9   3          8.60          8.83         2.37 o                         
   8   9   3          0.14          1.90         2.33 o                         
   9   9   3          0.70          3.88         2.58 o                         
  10   9   3          0.10          1.37         2.77 o                         
  11   9   3          2.19          4.20         2.47 o                         
 -13  10   3          1.27          0.22         2.90 o                         
 -12  10   3         24.48         22.43         2.68 o                         
 -11  10   3          0.12         -0.37         2.68 o                         
 -10  10   3         21.47         20.60         2.74 o                         
  -9  10   3          1.23          2.51         2.08 o                         
  -8  10   3         44.01         53.60         4.68 o                         
  -7  10   3          6.18         10.28         2.54 o                         
  -6  10   3          9.00          2.99         3.01 o                         
  -5  10   3          8.98          7.87         2.43 o                         
  -4  10   3          0.26          0.30         2.39 o                         
  -3  10   3          3.34          4.33         2.14 o                         
  -2  10   3        370.52        380.11         9.52 o                         
  -1  10   3         17.84         19.77         2.71 o                         
   0  10   3         54.52         59.97         2.35 o                         
   1  10   3         79.39         97.41         4.19 o                         
   2  10   3        244.51        223.70         6.08 o                         
   3  10   3         68.24         70.17         2.41 o                         
   4  10   3          2.56          2.10         1.92 o                         
   5  10   3         15.65         15.92         2.31 o                         
   6  10   3          0.85          0.35         2.40 o                         
   7  10   3          3.69          4.29         2.40 o                         
   8  10   3          0.98          1.36         2.56 o                         
   9  10   3         12.66         18.32         2.58 o                         
  10  10   3          6.93          8.08         2.76 o                         
  11  10   3          0.09         -1.17         4.00 o                         
 -12  11   3          1.26          0.91         3.16 o                         
 -11  11   3         10.50         12.98         3.02 o                         
 -10  11   3         31.40         30.03         2.85 o                         
  -9  11   3          0.37          2.02         2.76 o                         
  -8  11   3         87.77         84.44         3.62 o                         
  -7  11   3         58.21         50.91         5.03 o                         
  -6  11   3         66.52         68.15         2.44 o                         
  -5  11   3          5.31          4.94         3.89 o                         
  -4  11   3          0.05          2.18         2.50 o                         
  -3  11   3          8.45          8.99         2.25 o                         
  -2  11   3         18.29         20.45         2.43 o                         
  -1  11   3         37.85         30.71         3.47 o                         
   0  11   3         42.23         39.08         2.69 o                         
   1  11   3        102.18         92.01         2.74 o                         
   2  11   3        459.91        449.52         6.39 o                         
   3  11   3        284.63        273.25         7.40 o                         
   4  11   3         29.89         35.32         2.29 o                         
   5  11   3         31.03         34.10         2.47 o                         
   6  11   3         67.26         64.88         2.72 o                         
   7  11   3          7.95          8.05         2.49 o                         
   8  11   3          6.68          6.76         2.83 o                         
   9  11   3         17.60         24.71         2.82 o                         
  10  11   3          0.69          2.57         3.00 o                         
 -12  12   3          3.07          4.32         2.92 o                         
 -11  12   3          0.71          4.13         4.20 o                         
 -10  12   3         18.37         16.83         4.19 o                         
  -9  12   3         54.71         67.43         3.22 o                         
  -8  12   3         15.08         18.64         2.73 o                         
  -7  12   3         48.51         49.81         2.93 o                         
  -6  12   3         74.03         73.87         5.85 o                         
  -5  12   3         41.02         44.44         2.70 o                         
  -4  12   3          2.22          3.05         2.41 o                         
  -3  12   3          0.11          1.89         2.44 o                         
  -2  12   3          1.13          0.18         2.26 o                         
  -1  12   3          4.49          5.40         2.80 o                         
   0  12   3          0.23          1.18         2.55 o                         
   1  12   3         60.15         53.50         2.64 o                         
   2  12   3         26.16         23.70         2.17 o                         
   3  12   3         36.96         26.17         2.31 o                         
   4  12   3         78.56         81.60         2.51 o                         
   5  12   3         47.89         51.11         2.44 o                         
   6  12   3          0.90          3.55         2.54 o                         
   7  12   3         17.31         15.75         2.76 o                         
   8  12   3          0.27          0.94         2.78 o                         
   9  12   3          0.56          5.38         2.88 o                         
  10  12   3          0.78          4.05         3.04 o                         
 -11  13   3          5.65          7.82         3.43 o                         
 -10  13   3         74.19         75.49         3.60 o                         
  -9  13   3         13.45         16.97         3.31 o                         
  -8  13   3          2.23          6.84         2.91 o                         
  -7  13   3          4.89          5.29         2.88 o                         
  -6  13   3         22.31         24.15         2.83 o                         
  -5  13   3         46.22         43.85         2.80 o                         
  -4  13   3          3.70          3.44         2.72 o                         
  -3  13   3         55.29         57.42         3.14 o                         
  -2  13   3          0.24          0.80         2.60 o                         
  -1  13   3         11.52          9.97         2.88 o                         
   0  13   3         20.40         20.18         2.39 o                         
   1  13   3          1.16          2.64         2.74 o                         
   2  13   3          0.00          0.65         2.27 o                         
   3  13   3         17.75         20.84         2.50 o                         
   4  13   3         34.40         27.32         2.46 o                         
   5  13   3         29.45         24.14         2.60 o                         
   6  13   3          0.04          0.80         2.49 o                         
   7  13   3          1.68          5.68         2.64 o                         
   8  13   3         18.40         16.82         2.68 o                         
   9  13   3          8.11          7.57         3.18 o                         
 -11  14   3          5.45          4.02         3.49 o                         
 -10  14   3          0.50          5.35         3.37 o                         
  -9  14   3          7.66         12.07         3.13 o                         
  -8  14   3          7.92          8.43         2.30 o                         
  -7  14   3          0.03          1.17         2.77 o                         
  -6  14   3         22.76         18.00         2.88 o                         
  -5  14   3          0.65          5.72         2.70 o                         
  -4  14   3          0.10          1.49         2.65 o                         
  -3  14   3          0.64          2.84         2.59 o                         
  -2  14   3         49.85         47.96         2.73 o                         
  -1  14   3        203.42        210.03         4.55 o                         
   0  14   3         11.31          7.43         2.73 o                         
   1  14   3          0.01          0.81         2.31 o                         
   2  14   3          1.61          1.57         2.19 o                         
   3  14   3          3.00          0.14         2.38 o                         
   4  14   3          5.26          4.71         2.58 o                         
   5  14   3          2.49          0.61         2.96 o                         
   6  14   3          7.49         15.62         3.08 o                         
   7  14   3          0.18          1.89         3.18 o                         
   8  14   3         19.66         22.82         3.50 o                         
   9  14   3          0.03          5.39         3.63 o                         
 -10  15   3          2.35          5.45         3.43 o                         
  -9  15   3          1.49          2.78         3.23 o                         
  -8  15   3          9.83         10.55         3.14 o                         
  -7  15   3          7.64          8.15         2.98 o                         
  -6  15   3         74.27         65.38         4.36 o                         
  -5  15   3         50.37         51.57         7.13 o                         
  -4  15   3          2.96          2.31         2.80 o                         
  -3  15   3          2.49          6.24         3.02 o                         
  -2  15   3         14.73         15.75         4.29 o                         
  -1  15   3         11.10         11.36         3.64 o                         
   0  15   3         42.84         42.94         3.05 o                         
   1  15   3          4.16          7.29         2.89 o                         
   2  15   3          0.09         -0.97         2.38 o                         
   3  15   3          0.63          0.45         3.09 o                         
   4  15   3         12.55         17.64         3.58 o                         
   5  15   3          1.63          1.33         3.00 o                         
   6  15   3          4.10          3.38         3.23 o                         
   7  15   3          3.44          5.10         3.24 o                         
   8  15   3          3.37          7.96         3.51 o                         
  -9  16   3          0.41          2.61         3.47 o                         
  -8  16   3          2.72          2.42         3.26 o                         
  -7  16   3          4.17          2.54         5.17 o                         
  -6  16   3         31.82         30.99         3.16 o                         
  -5  16   3         35.12         33.70         3.19 o                         
  -4  16   3          0.72          2.44         3.22 o                         
  -3  16   3          2.40          4.41         2.83 o                         
  -2  16   3          0.02          1.00         4.98 o                         
  -1  16   3          0.57          2.00         3.96 o                         
   0  16   3          2.59          3.53         3.67 o                         
   1  16   3          4.70          5.82         2.95 o                         
   2  16   3          9.72         10.21         2.76 o                         
   3  16   3          4.26          3.03         3.73 o                         
   4  16   3          6.87          8.02         3.02 o                         
   5  16   3          0.93          1.99         3.09 o                         
   6  16   3          2.18          1.39         3.69 o                         
   7  16   3          0.28         -1.96         3.44 o                         
  -9  17   3          2.10          5.75         3.68 o                         
  -8  17   3          0.57          2.95         3.50 o                         
  -7  17   3          0.09         -0.61         3.30 o                         
  -6  17   3          0.49          5.64         3.18 o                         
  -5  17   3         12.13          7.52         4.16 o                         
  -4  17   3          1.64          2.57         3.28 o                         
  -3  17   3          1.51          0.44         3.11 o                         
  -2  17   3         18.89         20.16         5.33 o                         
  -1  17   3         88.34         90.20         8.53 o                         
   0  17   3         42.85         38.64         4.12 o                         
   1  17   3          2.09          6.34         3.17 o                         
   2  17   3          1.54          1.05         3.67 o                         
   3  17   3          8.80          5.71         3.17 o                         
   4  17   3          3.32          4.82         3.96 o                         
   5  17   3          1.83          0.77         3.29 o                         
   6  17   3          0.20          2.22         3.42 o                         
   7  17   3          1.13          1.70         3.67 o                         
  -8  18   3          0.97          1.85         3.63 o                         
  -7  18   3          0.19          1.77         3.49 o                         
  -6  18   3          5.84          3.19         3.32 o                         
  -5  18   3          5.58          4.80         5.10 o                         
  -4  18   3         10.28          9.09         3.26 o                         
  -3  18   3          7.72          8.75         4.55 o                         
  -2  18   3         14.13          9.77         4.71 o                         
  -1  18   3          8.96         13.11         4.56 o                         
   0  18   3          0.37          0.32         4.46 o                         
   1  18   3          0.61          0.68         3.21 o                         
   2  18   3          5.47          7.68         3.49 o                         
   3  18   3          1.79          4.97         3.68 o                         
   4  18   3          0.05          2.13         4.10 o                         
   5  18   3          1.92          0.02         3.49 o                         
   6  18   3          2.12          2.21         3.67 o                         
  -7  19   3          2.11          3.87         4.07 o                         
  -6  19   3          0.03          0.91         3.58 o                         
  -5  19   3          0.81          3.41         3.47 o                         
  -4  19   3          9.50          9.17         3.78 o                         
  -3  19   3         22.63         18.98         4.90 o                         
  -2  19   3         14.16         12.33         5.89 o                         
  -1  19   3          0.21         -0.65         5.84 o                         
   0  19   3          0.93          2.63         4.68 o                         
   1  19   3          0.50          2.29         5.52 o                         
   2  19   3          2.53          3.85         4.14 o                         
   3  19   3          0.01          4.18         4.20 o                         
   4  19   3          1.62          1.96         3.56 o                         
   5  19   3          0.43          4.60         3.69 o                         
  -5  20   3          1.99          5.89         3.74 o                         
  -4  20   3          0.35          0.48         5.03 o                         
  -3  20   3          0.05          0.78         6.03 o                         
  -2  20   3          0.02         -2.13         6.24 o                         
  -1  20   3          0.01          0.65         6.06 o                         
   0  20   3          0.19          2.45         5.97 o                         
   1  20   3          2.25          3.15         6.00 o                         
   2  20   3          0.12         -0.45         4.41 o                         
   3  20   3          0.08          3.50         4.04 o                         
  -2  21   3          0.09          3.01         6.76 o                         
  -1  21   3          0.09          1.45         8.40 o                         
   0  21   3          1.27          3.10        10.63 o                         
 -14   0   4          3.72          1.56         3.42 o                         
 -13   0   4          0.33          1.82         3.08 o                         
 -12   0   4          6.51          8.68         2.90 o                         
 -11   0   4         39.01         36.17         4.83 o                         
 -10   0   4         27.59         22.21         2.77 o                         
  -9   0   4          4.37          8.66         2.50 o                         
  -8   0   4         84.61         75.84         2.61 o                         
  -7   0   4         53.16         49.03         2.54 o                         
  -6   0   4        118.34        112.35         7.43 o                         
  -5   0   4        583.03        561.93        12.97 o                         
  -4   0   4        792.78        898.31        33.90 o                         
  -3   0   4       1088.19       1192.14         9.02 o                         
   1   0   4         82.10        100.75         4.20 o                         
   2   0   4       1627.52       1585.85         9.58 o                         
   3   0   4         62.48         56.22         2.45 o                         
   4   0   4         11.46          8.74         2.57 o                         
   5   0   4         35.98         42.67         2.50 o                         
   6   0   4         12.35         16.16         2.24 o                         
   7   0   4          3.20          6.47         2.61 o                         
   8   0   4          8.06         13.50         2.81 o                         
   9   0   4         73.29         75.03         3.14 o                         
  10   0   4          1.43          0.65         3.08 o                         
  11   0   4          0.60          0.82         4.17 o                         
  12   0   4          2.62         -1.77         3.61 o                         
 -14   1   4          2.05          2.72         2.44 o                         
 -13   1   4          2.06         -0.26         2.20 o                         
 -12   1   4         24.68         22.18         2.09 o                         
 -11   1   4          1.72          2.95         1.95 o                         
 -10   1   4         78.89         66.96         2.02 o                         
  -9   1   4          0.28          2.89         1.73 o                         
  -8   1   4         42.37         40.97         1.79 o                         
  -7   1   4         23.97         20.29         1.69 o                         
  -6   1   4        613.17        673.74        11.08 o                         
  -5   1   4         48.86         49.45         1.72 o                         
  -4   1   4        373.21        338.91         2.99 o                         
  -3   1   4        226.64        199.64         3.04 o                         
  -2   1   4        463.56        486.16         5.84 o                         
   0   1   4          2.33          2.31         3.36 o                         
   1   1   4          2.82          3.67         2.36 o                         
   2   1   4         19.43         14.03         2.73 o                         
   3   1   4        488.03        552.43         3.36 o                         
   4   1   4        570.38        603.35         5.37 o                         
   5   1   4         10.96          9.05         1.86 o                         
   6   1   4          6.86          7.67         1.79 o                         
   7   1   4         79.05         82.82         2.05 o                         
   8   1   4          7.72         11.69         1.97 o                         
   9   1   4         33.68         31.51         1.97 o                         
  10   1   4          1.57          1.69         1.97 o                         
  11   1   4          1.42          3.00         2.34 o                         
  12   1   4          1.32         -1.09         2.61 o                         
 -14   2   4         12.21         11.27         2.52 o                         
 -13   2   4          1.96          5.11         2.22 o                         
 -12   2   4          2.91          3.50         2.18 o                         
 -11   2   4         23.63         16.05         1.96 o                         
 -10   2   4        133.49        118.69         2.41 o                         
  -9   2   4          2.46          3.12         1.74 o                         
  -8   2   4         13.22         15.27         1.76 o                         
  -7   2   4         60.80         58.58         1.70 o                         
  -6   2   4        113.45        112.03         2.59 o                         
  -5   2   4        620.56        627.20         7.93 o                         
  -4   2   4        207.86        198.37         2.67 o                         
  -3   2   4          0.16          0.34         1.85 o                         
  -2   2   4       2951.50       3173.93        13.70 o                         
   0   2   4       3045.74       3079.86        13.59 o                         
   1   2   4         78.82         80.33         2.80 o                         
   2   2   4       1277.91       1268.73        15.05 o                         
   3   2   4        142.79        131.85         2.47 o                         
   4   2   4         10.07         10.27         1.74 o                         
   5   2   4        145.05        142.12         2.12 o                         
   6   2   4          4.90          7.04         1.84 o                         
   7   2   4         13.49         12.81         1.70 o                         
   8   2   4         23.12         24.25         1.93 o                         
   9   2   4          0.01          2.26         2.02 o                         
  10   2   4          0.10          2.85         2.16 o                         
  11   2   4          4.27          2.89         2.38 o                         
  12   2   4          0.97          4.68         3.00 o                         
 -14   3   4          0.91          0.72         2.41 o                         
 -13   3   4          0.32          2.04         2.10 o                         
 -12   3   4          2.69          3.12         1.89 o                         
 -11   3   4         15.19         14.45         1.97 o                         
 -10   3   4         48.98         46.01         2.07 o                         
  -9   3   4         15.82         14.56         1.83 o                         
  -8   3   4         72.06         69.52         1.94 o                         
  -7   3   4        250.61        227.36         4.35 o                         
  -6   3   4        327.17        361.50         2.91 o                         
  -5   3   4        133.32        136.79         2.40 o                         
  -4   3   4        122.80        129.60         2.94 o                         
  -3   3   4       1554.95       1646.25        18.02 o                         
  -2   3   4       1249.98       1426.69         9.18 o                         
   0   3   4          3.79          6.11         3.39 o                         
   1   3   4         99.97         94.13         4.15 o                         
   2   3   4       1137.03       1220.55         8.75 o                         
   3   3   4          2.16          1.67         2.01 o                         
   4   3   4        105.44         94.52         2.36 o                         
   5   3   4         21.78         21.54         1.88 o                         
   6   3   4         62.79         59.40         1.98 o                         
   7   3   4          2.92          3.66         1.89 o                         
   8   3   4         73.18         79.01         2.18 o                         
   9   3   4         69.74         66.75         2.27 o                         
  10   3   4          0.00          3.18         2.18 o                         
  11   3   4          4.17          6.35         2.38 o                         
 -14   4   4          3.79          5.71         2.70 o                         
 -13   4   4          1.49          4.04         2.26 o                         
 -12   4   4          5.70          7.64         1.86 o                         
 -11   4   4         15.43         13.89         1.97 o                         
 -10   4   4         32.79         32.47         2.00 o                         
  -9   4   4          2.53          4.04         1.76 o                         
  -8   4   4        170.07        155.27         3.99 o                         
  -7   4   4         16.71         18.62         1.87 o                         
  -6   4   4          9.41          4.52         1.70 o                         
  -5   4   4        567.52        600.13        10.74 o                         
  -4   4   4        787.26        815.39         7.04 o                         
  -3   4   4        769.30        871.21         7.12 o                         
  -2   4   4         62.81         79.51         3.71 o                         
  -1   4   4        285.04        285.86        10.00 o                         
   0   4   4         30.78         31.41         3.58 o                         
   1   4   4        312.46        329.09         3.74 o                         
   2   4   4         52.70         36.28         1.88 o                         
   3   4   4          0.40          2.55         2.08 o                         
   4   4   4        169.79        161.62         2.98 o                         
   5   4   4          0.02          0.44         2.22 o                         
   6   4   4          1.30          5.19         1.66 o                         
   7   4   4          0.42          0.43         1.70 o                         
   8   4   4         15.32         18.81         1.80 o                         
   9   4   4         72.64         74.48         2.95 o                         
  10   4   4         26.85         30.40         2.07 o                         
  11   4   4          0.10          0.08         2.44 o                         
 -14   5   4          0.05          0.11         2.50 o                         
 -13   5   4          1.86          3.90         2.39 o                         
 -12   5   4          4.19          4.75         2.15 o                         
 -11   5   4          1.08          2.73         1.99 o                         
 -10   5   4          0.01          0.80         1.69 o                         
  -9   5   4          0.01          1.67         1.84 o                         
  -8   5   4         68.31         71.46         1.86 o                         
  -7   5   4        195.83        191.99         5.55 o                         
  -6   5   4        288.97        293.23         4.25 o                         
  -5   5   4        116.66        117.15         2.36 o                         
  -4   5   4          0.24          0.68         2.03 o                         
  -3   5   4         21.52         32.23         2.34 o                         
  -2   5   4          4.61          4.06         2.26 o                         
  -1   5   4       1067.93       1028.93        32.91 o                         
   0   5   4        558.01        528.20         6.33 o                         
   1   5   4       1952.49       1785.00        18.10 o                         
   2   5   4        285.07        252.57         6.40 o                         
   3   5   4        306.32        313.02         9.12 o                         
   4   5   4         12.84         16.13         2.08 o                         
   5   5   4         10.95          8.20         1.95 o                         
   6   5   4          0.14          0.37         2.11 o                         
   7   5   4         35.15         34.10         2.05 o                         
   8   5   4          2.65          1.23         2.26 o                         
   9   5   4          2.07          5.00         2.39 o                         
  10   5   4         20.65         20.85         2.36 o                         
  11   5   4          5.37          4.43         2.80 o                         
 -14   6   4          0.02          0.15         2.78 o                         
 -13   6   4          1.52          0.10         2.03 o                         
 -12   6   4          2.51          4.87         2.17 o                         
 -11   6   4          2.03          3.73         2.02 o                         
 -10   6   4         10.64         14.32         2.12 o                         
  -9   6   4        335.07        318.73        10.53 o                         
  -8   6   4        300.51        285.94         7.21 o                         
  -7   6   4        129.99        123.81         4.58 o                         
  -6   6   4        162.43        162.21         2.55 o                         
  -5   6   4         73.17         78.66         2.14 o                         
  -4   6   4         97.23        115.02         2.35 o                         
  -3   6   4         10.33          9.82         2.22 o                         
  -2   6   4         51.20         45.60         2.59 o                         
  -1   6   4         37.00         37.48         2.60 o                         
   0   6   4       1173.20       1116.22        62.30 o                         
   1   6   4        205.56        212.16         3.40 o                         
   2   6   4        250.50        236.76         6.05 o                         
   3   6   4         12.85         12.24         2.03 o                         
   4   6   4         26.05         22.14         2.25 o                         
   5   6   4         92.66         79.40         2.40 o                         
   6   6   4          0.27          1.40         2.09 o                         
   7   6   4         34.14         34.64         2.11 o                         
   8   6   4          0.14          2.14         2.27 o                         
   9   6   4          1.68          2.12         3.15 o                         
  10   6   4          3.70          7.54         2.40 o                         
  11   6   4          4.69         11.07         2.83 o                         
 -14   7   4          0.02         -1.71         3.97 o                         
 -13   7   4          0.00          1.46         2.46 o                         
 -12   7   4          0.05          2.01         2.28 o                         
 -11   7   4          3.34          7.45         2.13 o                         
 -10   7   4          2.71          7.29         1.94 o                         
  -9   7   4         10.91         15.53         1.75 o                         
  -8   7   4        158.39        147.80         4.36 o                         
  -7   7   4         44.99         45.55         2.36 o                         
  -6   7   4         23.39         23.37         2.14 o                         
  -5   7   4          0.01          1.21         1.98 o                         
  -4   7   4         60.86         70.06         2.27 o                         
  -3   7   4          7.05          5.42         1.89 o                         
  -2   7   4          0.27          1.16         2.51 o                         
  -1   7   4        341.57        314.44         7.20 o                         
   0   7   4         40.05         42.40         2.69 o                         
   1   7   4         22.53         16.80         2.60 o                         
   2   7   4         11.28          8.40         2.06 o                         
   3   7   4         44.28         33.68         2.23 o                         
   4   7   4         70.63         61.35         2.32 o                         
   5   7   4         36.71         41.89         2.26 o                         
   6   7   4         10.31          6.37         2.22 o                         
   7   7   4          2.96          5.03         2.26 o                         
   8   7   4          3.41          6.43         2.37 o                         
   9   7   4         17.06         22.25         2.04 o                         
  10   7   4         22.54         22.34         2.46 o                         
  11   7   4         12.93          8.10         2.92 o                         
 -13   8   4          4.62          4.84         2.66 o                         
 -12   8   4          2.63          4.20         2.37 o                         
 -11   8   4          1.12          2.28         2.21 o                         
 -10   8   4         31.13         25.48         2.04 o                         
  -9   8   4         43.87         42.88         2.46 o                         
  -8   8   4         97.89        116.01         4.99 o                         
  -7   8   4          1.51          2.21         2.18 o                         
  -6   8   4         94.58        103.68         2.51 o                         
  -5   8   4         83.85         87.77         3.04 o                         
  -4   8   4        407.46        462.77         6.19 o                         
  -3   8   4         44.98         44.89         2.23 o                         
  -2   8   4         11.17         12.39         2.69 o                         
  -1   8   4         63.78         59.31         2.74 o                         
   0   8   4          7.56         11.98         2.63 o                         
   1   8   4          7.67          6.02         2.07 o                         
   2   8   4          3.19          3.20         2.03 o                         
   3   8   4         36.64         34.61         1.96 o                         
   4   8   4          2.46          4.02         2.11 o                         
   5   8   4         38.46         28.34         2.36 o                         
   6   8   4         28.35         25.07         3.06 o                         
   7   8   4          3.07          2.26         2.37 o                         
   8   8   4          0.31         -0.02         2.42 o                         
   9   8   4          6.35          5.18         2.73 o                         
  10   8   4          0.61          1.23         2.75 o                         
  11   8   4          1.64          2.27         2.60 o                         
 -13   9   4          0.54         -0.75         3.03 o                         
 -12   9   4          2.55         -0.25         2.43 o                         
 -11   9   4          5.20          6.69         2.60 o                         
 -10   9   4         68.52         70.87         2.80 o                         
  -9   9   4          0.06          3.05         2.34 o                         
  -8   9   4        646.19        633.18        18.27 o                         
  -7   9   4        105.53         99.88         3.53 o                         
  -6   9   4         63.34         71.78         3.75 o                         
  -5   9   4          1.10          1.62         1.65 o                         
  -4   9   4         12.60         12.10         1.91 o                         
  -3   9   4         44.14         42.27         2.41 o                         
  -2   9   4        270.20        285.64        14.33 o                         
  -1   9   4         71.27         71.52         3.00 o                         
   0   9   4          0.55          0.43         1.89 o                         
   1   9   4        186.16        193.34         5.16 o                         
   2   9   4        569.42        530.33         9.62 o                         
   3   9   4          0.70          2.41         2.12 o                         
   4   9   4          1.03          2.67         2.24 o                         
   5   9   4        184.13        166.75         4.16 o                         
   6   9   4         52.18         45.81         2.23 o                         
   7   9   4          6.66          4.55         2.29 o                         
   8   9   4          6.05          8.06         2.59 o                         
   9   9   4         10.31         13.21         2.75 o                         
  10   9   4          3.63          7.12         3.01 o                         
 -13  10   4          0.32          1.59         2.32 o                         
 -12  10   4         10.24         12.08         2.96 o                         
 -11  10   4         43.77         41.76         2.89 o                         
 -10  10   4         40.40         32.53         2.71 o                         
  -9  10   4         57.49         58.27         2.77 o                         
  -8  10   4         14.32          7.23         1.86 o                         
  -7  10   4         23.90         21.34         2.49 o                         
  -6  10   4         75.54         72.54         2.48 o                         
  -5  10   4          6.40          6.16         2.12 o                         
  -4  10   4          2.12          0.94         2.01 o                         
  -3  10   4         45.32         45.28         2.43 o                         
  -2  10   4         13.37         12.47         2.80 o                         
  -1  10   4         36.53         29.78         2.68 o                         
   0  10   4         60.57         55.44         2.36 o                         
   1  10   4         30.47         24.42         2.18 o                         
   2  10   4        330.41        330.01         6.78 o                         
   3  10   4         29.31         36.02         1.99 o                         
   4  10   4         10.01          8.33         2.33 o                         
   5  10   4         63.09         53.07         2.53 o                         
   6  10   4         16.56         17.94         2.41 o                         
   7  10   4          8.50         11.78         2.55 o                         
   8  10   4          5.90          4.96         2.62 o                         
   9  10   4          7.36          9.15         2.38 o                         
  10  10   4          1.17          2.31         2.85 o                         
 -12  11   4          9.77         10.00         3.08 o                         
 -11  11   4          3.45          5.70         2.48 o                         
 -10  11   4          1.59          1.88         2.72 o                         
  -9  11   4          1.47          2.85         2.27 o                         
  -8  11   4          0.97          4.07         2.71 o                         
  -7  11   4         16.51         17.56         2.20 o                         
  -6  11   4          0.36          5.11         2.58 o                         
  -5  11   4          2.18          3.86         2.59 o                         
  -4  11   4          4.29          5.91         2.12 o                         
  -3  11   4          3.72          5.86         2.28 o                         
  -2  11   4         27.47         34.07         3.28 o                         
  -1  11   4        263.43        269.00         6.55 o                         
   0  11   4        244.78        251.48         4.25 o                         
   1  11   4          4.06          6.27         2.23 o                         
   2  11   4         39.12         38.08         2.06 o                         
   3  11   4         13.67         16.62         2.02 o                         
   4  11   4          0.99          1.13         2.07 o                         
   5  11   4          8.81          3.32         2.45 o                         
   6  11   4          5.40          8.69         2.59 o                         
   7  11   4          0.06          2.91         2.63 o                         
   8  11   4          0.37          1.35         2.79 o                         
   9  11   4          1.56          4.60         2.92 o                         
  10  11   4          1.29          4.75         3.16 o                         
 -12  12   4         15.70         12.70         3.60 o                         
 -11  12   4          3.37          5.84         2.67 o                         
 -10  12   4          0.33         -2.06         3.01 o                         
  -9  12   4          0.12          3.33         2.90 o                         
  -8  12   4          0.09          0.37         2.17 o                         
  -7  12   4         61.11         68.69         3.09 o                         
  -6  12   4          2.69          8.15         2.68 o                         
  -5  12   4         12.25         10.34         2.65 o                         
  -4  12   4          5.49          3.74         2.44 o                         
  -3  12   4          4.48          6.51         2.24 o                         
  -2  12   4         11.05         10.63         2.97 o                         
  -1  12   4          0.36          1.86         2.89 o                         
   0  12   4         15.27         20.62         3.10 o                         
   1  12   4        234.33        234.41         3.15 o                         
   2  12   4         12.40         15.41         2.08 o                         
   3  12   4         31.58         23.97         2.15 o                         
   4  12   4          3.23          5.50         2.11 o                         
   5  12   4          0.00          1.67         2.24 o                         
   6  12   4         20.13         15.66         2.60 o                         
   7  12   4          7.21          8.92         2.69 o                         
   8  12   4          0.89          3.44         2.87 o                         
   9  12   4          4.50          3.38         3.08 o                         
 -11  13   4          0.08          1.74         2.99 o                         
 -10  13   4         10.53         11.67         2.63 o                         
  -9  13   4          2.83          2.55         2.10 o                         
  -8  13   4          0.00         -0.24         2.37 o                         
  -7  13   4          8.33          6.85         2.97 o                         
  -6  13   4         18.86         18.10         4.04 o                         
  -5  13   4          1.12          3.63         2.64 o                         
  -4  13   4          0.36          0.98         2.56 o                         
  -3  13   4          4.61          5.53         2.26 o                         
  -2  13   4          0.25          1.36         2.96 o                         
  -1  13   4          0.83          3.88         3.28 o                         
   0  13   4         35.74         31.80         3.34 o                         
   1  13   4        139.87        155.46         2.96 o                         
   2  13   4         13.93         15.61         2.28 o                         
   3  13   4          8.26         10.53         2.24 o                         
   4  13   4          4.88          5.25         2.32 o                         
   5  13   4          0.25          0.57         2.35 o                         
   6  13   4          0.08          0.28         2.45 o                         
   7  13   4          0.87          2.26         2.51 o                         
   8  13   4          3.54          7.20         3.07 o                         
   9  13   4          0.03          1.20         3.26 o                         
 -11  14   4          9.11          4.02         3.51 o                         
 -10  14   4         15.15         20.92         3.44 o                         
  -9  14   4          1.76          3.44         3.14 o                         
  -8  14   4         15.18         12.43         3.11 o                         
  -7  14   4         10.62          8.73         2.92 o                         
  -6  14   4         11.38         17.62         2.86 o                         
  -5  14   4          0.11          0.20         3.04 o                         
  -4  14   4          1.44          1.38         2.96 o                         
  -3  14   4         13.81         16.13         3.35 o                         
  -2  14   4         52.08         48.50         3.41 o                         
  -1  14   4         68.30         66.81         3.71 o                         
   0  14   4        121.71        130.91         4.02 o                         
   1  14   4          5.62          3.99         2.68 o                         
   2  14   4         59.37         64.00         2.47 o                         
   3  14   4         89.46         74.25         2.69 o                         
   4  14   4         51.64         43.70         2.55 o                         
   5  14   4          1.26          2.55         2.43 o                         
   6  14   4          1.53          1.61         2.69 o                         
   7  14   4          0.00          1.24         2.86 o                         
   8  14   4          1.13          4.28         3.00 o                         
 -10  15   4          0.28          3.42         3.45 o                         
  -9  15   4          4.21         11.48         3.37 o                         
  -8  15   4          2.49          3.97         3.11 o                         
  -7  15   4          4.95          8.17         2.99 o                         
  -6  15   4         35.92         41.26         2.98 o                         
  -5  15   4         23.59         26.50         3.00 o                         
  -4  15   4          0.30          3.85         3.04 o                         
  -3  15   4         10.26         13.83         3.88 o                         
  -2  15   4         69.22         63.22         3.61 o                         
  -1  15   4        130.56        128.92         4.35 o                         
   0  15   4          5.43          7.88         3.42 o                         
   1  15   4          0.12          1.29         2.40 o                         
   2  15   4          0.63          1.01         2.48 o                         
   3  15   4          1.75          3.52         2.51 o                         
   4  15   4         58.58         54.07         2.86 o                         
   5  15   4          1.90          5.36         2.74 o                         
   6  15   4          0.93          2.82         3.07 o                         
   7  15   4          2.49         -1.13         3.48 o                         
   8  15   4          5.38          5.84         5.33 o                         
  -9  16   4          1.62         -0.60         3.43 o                         
  -8  16   4          0.30          1.69         5.22 o                         
  -7  16   4          5.48          3.69         3.20 o                         
  -6  16   4          1.71          2.77         3.32 o                         
  -5  16   4         23.11         25.20         3.05 o                         
  -4  16   4          0.00          1.05         2.93 o                         
  -3  16   4          9.40         11.47         5.30 o                         
  -2  16   4         17.35         19.54         4.04 o                         
  -1  16   4          3.44          3.88         3.73 o                         
   0  16   4          0.25          2.24         3.59 o                         
   1  16   4          1.48          1.70         3.12 o                         
   2  16   4          0.08          0.86         2.65 o                         
   3  16   4          4.92          8.79         2.92 o                         
   4  16   4          2.56          3.82         3.20 o                         
   5  16   4          1.81          1.28         3.26 o                         
   6  16   4          0.15          3.90         3.39 o                         
   7  16   4          0.37         -2.05         3.62 o                         
  -9  17   4          2.23          3.59         4.12 o                         
  -8  17   4          2.95         -2.04         3.64 o                         
  -7  17   4          0.14         -0.12         3.38 o                         
  -6  17   4          0.01          2.53         3.22 o                         
  -5  17   4         10.96         17.96         3.21 o                         
  -4  17   4          1.71          1.36         3.11 o                         
  -3  17   4          1.49          1.99         5.17 o                         
  -2  17   4          0.00          1.55         4.58 o                         
  -1  17   4          9.19          9.08         4.05 o                         
   0  17   4          2.77          2.37         3.68 o                         
   1  17   4          0.46          3.53         3.24 o                         
   2  17   4          0.36          1.60         2.89 o                         
   3  17   4          2.77          1.71         3.19 o                         
   4  17   4          0.26         -0.61         3.27 o                         
   5  17   4          0.43          1.22         3.42 o                         
   6  17   4          6.87          7.47         3.69 o                         
  -8  18   4          0.16          0.88         3.60 o                         
  -7  18   4          0.88          1.22         3.51 o                         
  -6  18   4         12.71         10.48         3.45 o                         
  -5  18   4         13.25         10.58         3.61 o                         
  -4  18   4          9.42          6.57         5.60 o                         
  -3  18   4          1.24          0.81         4.66 o                         
  -2  18   4          6.83         13.62         5.63 o                         
  -1  18   4          3.55          4.82         4.40 o                         
   0  18   4          1.21          4.06         4.14 o                         
   1  18   4          0.00          0.69         3.52 o                         
   2  18   4         14.49         16.93         3.61 o                         
   3  18   4          0.44          5.58         3.61 o                         
   4  18   4          2.31          3.56         3.54 o                         
   5  18   4          0.37          1.87         3.62 o                         
  -6  19   4         10.80          9.31         3.76 o                         
  -5  19   4          4.58          6.34         3.57 o                         
  -4  19   4          0.00          1.18         4.82 o                         
  -3  19   4          3.48         -2.21         6.19 o                         
  -2  19   4          4.35          4.04         5.01 o                         
  -1  19   4          0.42          0.61         4.56 o                         
   0  19   4          1.52          2.70         4.79 o                         
   1  19   4          0.08          1.66         4.23 o                         
   2  19   4          0.29          1.05         5.89 o                         
   3  19   4          0.03          0.65         3.95 o                         
   4  19   4          0.43          3.94         3.65 o                         
  -5  20   4          5.96          4.12         6.46 o                         
  -4  20   4         16.96         13.05         5.30 o                         
  -3  20   4          9.36          6.08         6.38 o                         
  -2  20   4          0.29          2.64         6.19 o                         
  -1  20   4          1.94          1.37         6.16 o                         
   0  20   4          5.04          3.60         5.49 o                         
   1  20   4          0.27          0.40         6.19 o                         
   2  20   4          0.31          2.40         6.41 o                         
 -14   1   5          1.33          5.05         2.43 o                         
 -13   1   5         14.76         11.83         2.32 o                         
 -12   1   5          4.78          4.44         2.04 o                         
 -11   1   5          1.53          1.26         1.96 o                         
 -10   1   5         51.52         53.40         1.96 o                         
  -9   1   5        108.27         91.89         2.10 o                         
  -8   1   5          4.60          8.40         1.73 o                         
  -7   1   5        304.66        282.05         4.36 o                         
  -6   1   5        651.72        653.59         9.27 o                         
  -5   1   5        382.63        404.84         4.51 o                         
  -4   1   5        628.25        605.49         9.64 o                         
  -3   1   5       1474.69       1574.24        31.09 o                         
   0   1   5          1.61          4.15         2.48 o                         
   1   1   5         83.82         74.34         2.77 o                         
   2   1   5          7.20         10.39         2.56 o                         
   3   1   5        231.17        224.13         2.38 o                         
   4   1   5         15.37         17.67         2.53 o                         
   5   1   5         27.60         29.52         1.89 o                         
   6   1   5         35.17         35.87         1.76 o                         
   7   1   5          2.34          2.99         1.92 o                         
   8   1   5          9.16          7.46         1.79 o                         
   9   1   5          0.28          2.70         2.15 o                         
  10   1   5          0.05         -0.35         2.31 o                         
  11   1   5          0.01          0.89         2.45 o                         
 -14   2   5          0.97          2.21         2.44 o                         
 -13   2   5          1.76          3.26         2.19 o                         
 -12   2   5         35.98         30.99         2.17 o                         
 -11   2   5         17.62         20.08         1.95 o                         
 -10   2   5          1.46          4.66         1.80 o                         
  -9   2   5         23.29         22.84         1.65 o                         
  -8   2   5          0.91          1.93         1.75 o                         
  -7   2   5        182.12        199.27         4.81 o                         
  -6   2   5         19.09         19.05         1.71 o                         
  -5   2   5         29.10         35.43         1.95 o                         
  -4   2   5         17.82         24.66         2.33 o                         
  -3   2   5        268.29        270.37         4.82 o                         
  -2   2   5        262.87        274.38         4.95 o                         
   0   2   5        188.90        182.14         4.50 o                         
   1   2   5        562.60        581.10         6.54 o                         
   2   2   5         25.09         29.34         2.56 o                         
   3   2   5        156.30        154.05         2.46 o                         
   4   2   5        634.09        663.27         3.64 o                         
   5   2   5          1.09          2.30         1.85 o                         
   6   2   5          8.13          9.80         1.85 o                         
   7   2   5          0.17          3.77         1.91 o                         
   8   2   5         13.61         14.69         2.57 o                         
   9   2   5          3.34          4.99         2.16 o                         
  10   2   5          0.27          1.97         2.24 o                         
  11   2   5          2.35          5.93         2.53 o                         
 -14   3   5          0.88          3.28         2.43 o                         
 -13   3   5          3.98          2.11         2.36 o                         
 -12   3   5         10.21          9.13         2.16 o                         
 -11   3   5         12.65         10.62         2.02 o                         
 -10   3   5          4.02          4.81         1.87 o                         
  -9   3   5         13.14          8.44         1.77 o                         
  -8   3   5         48.58         45.67         2.35 o                         
  -7   3   5        103.85         94.89         3.33 o                         
  -6   3   5          0.47         -1.30         1.82 o                         
  -5   3   5        359.97        363.25         3.45 o                         
  -4   3   5        209.00        270.44         3.47 o                         
  -3   3   5         60.07         69.93         3.69 o                         
  -2   3   5        307.38        354.70         5.33 o                         
  -1   3   5        143.41        143.52         4.17 o                         
   0   3   5          0.11          0.78         3.39 o                         
   1   3   5         44.54         52.25         2.69 o                         
   2   3   5          0.99          1.25         2.44 o                         
   3   3   5         92.49         91.03         2.29 o                         
   4   3   5          0.46         -1.14         2.13 o                         
   5   3   5         19.66         16.19         2.19 o                         
   6   3   5          6.22          9.84         2.13 o                         
   7   3   5          5.18          3.63         1.94 o                         
   8   3   5         13.13         16.57         2.06 o                         
   9   3   5          0.47         -0.77         2.11 o                         
  10   3   5          2.32          2.38         2.09 o                         
  11   3   5          2.12          3.68         2.88 o                         
 -14   4   5          9.68         11.89         2.27 o                         
 -13   4   5          1.54          4.50         2.11 o                         
 -12   4   5          0.00          0.69         2.09 o                         
 -11   4   5         31.02         26.97         2.09 o                         
 -10   4   5          0.17          1.16         1.67 o                         
  -9   4   5          5.49          9.51         1.80 o                         
  -8   4   5         14.27         13.53         1.78 o                         
  -7   4   5         97.29         96.72         3.55 o                         
  -6   4   5         90.24         83.75         2.25 o                         
  -5   4   5        140.21        167.97         2.44 o                         
  -4   4   5        149.84        153.24         2.82 o                         
  -3   4   5        119.76         99.86         3.88 o                         
  -2   4   5        454.75        477.04         5.71 o                         
  -1   4   5        265.66        237.59         4.76 o                         
   0   4   5          0.09         -1.61         3.42 o                         
   1   4   5        161.43        164.11         4.47 o                         
   2   4   5         93.79         90.30         2.34 o                         
   3   4   5         37.41         36.82         2.17 o                         
   4   4   5         24.67         20.60         1.92 o                         
   5   4   5          1.75          1.32         2.14 o                         
   6   4   5          2.05          3.68         2.13 o                         
   7   4   5          9.55         10.62         2.34 o                         
   8   4   5          3.17          6.57         2.30 o                         
   9   4   5          2.59          3.06         2.49 o                         
  10   4   5          6.72          9.16         2.82 o                         
  11   4   5         16.68         19.22         3.07 o                         
 -14   5   5          0.05          0.37         2.52 o                         
 -13   5   5          0.73          1.29         2.30 o                         
 -12   5   5          0.18          3.28         2.21 o                         
 -11   5   5         17.69         13.65         1.86 o                         
 -10   5   5        116.70        103.05         2.20 o                         
  -9   5   5        169.45        160.89         6.65 o                         
  -8   5   5        899.55        871.33        21.65 o                         
  -7   5   5         27.87         26.16         2.63 o                         
  -6   5   5        447.97        470.47        11.31 o                         
  -5   5   5        207.59        217.21         3.25 o                         
  -4   5   5        759.32        804.08        11.56 o                         
  -3   5   5          0.62         -1.29         2.23 o                         
  -2   5   5        229.20        273.68        10.21 o                         
  -1   5   5          5.19          6.17         2.29 o                         
   0   5   5        237.08        237.29         4.90 o                         
   1   5   5       1173.69       1091.75         7.78 o                         
   2   5   5          8.13          8.20         2.03 o                         
   3   5   5          0.20          0.14         2.05 o                         
   4   5   5        124.25        120.94         4.09 o                         
   5   5   5          3.92          3.28         2.10 o                         
   6   5   5         29.51         20.78         2.46 o                         
   7   5   5         23.95         23.49         2.35 o                         
   8   5   5          0.42          6.39         2.36 o                         
   9   5   5          7.28          5.60         2.57 o                         
  10   5   5          0.20         -0.51         2.71 o                         
  11   5   5          1.40          3.61         3.68 o                         
 -14   6   5          0.97         -1.45         2.68 o                         
 -13   6   5          4.80          4.57         2.32 o                         
 -12   6   5          6.97          8.85         2.34 o                         
 -11   6   5          7.31          6.47         2.17 o                         
 -10   6   5          4.17          4.16         1.95 o                         
  -9   6   5        128.92        144.02         2.66 o                         
  -8   6   5         25.87         22.41         2.16 o                         
  -7   6   5        362.16        352.87        11.02 o                         
  -6   6   5         32.83         27.13         1.88 o                         
  -5   6   5        372.68        390.21         7.85 o                         
  -4   6   5          1.02          1.23         1.99 o                         
  -3   6   5         55.80         53.91         3.53 o                         
  -2   6   5         66.24         69.93         2.62 o                         
  -1   6   5          2.99          9.13         2.61 o                         
   0   6   5        319.16        283.43         5.19 o                         
   1   6   5         45.10         47.00         3.82 o                         
   2   6   5          6.35         10.60         1.98 o                         
   3   6   5         32.85         31.72         2.33 o                         
   4   6   5          1.08          1.99         2.54 o                         
   5   6   5        296.51        272.73         3.01 o                         
   6   6   5        214.22        206.46         2.82 o                         
   7   6   5         14.07         11.69         2.31 o                         
   8   6   5          5.94          6.58         3.35 o                         
   9   6   5         12.47          6.02         2.78 o                         
  10   6   5          1.41          2.15         2.89 o                         
 -14   7   5          7.10         12.46         5.25 o                         
 -13   7   5          6.62          7.09         2.32 o                         
 -12   7   5          0.87         -0.22         2.39 o                         
 -11   7   5          0.88          4.37         2.12 o                         
 -10   7   5         50.45         47.23         2.42 o                         
  -9   7   5        263.55        259.87         4.89 o                         
  -8   7   5         29.35         29.01         2.32 o                         
  -7   7   5        229.74        219.85         5.51 o                         
  -6   7   5         37.60         38.33         2.07 o                         
  -5   7   5         32.29         29.49         2.52 o                         
  -4   7   5        526.98        559.17        11.00 o                         
  -3   7   5          0.00         -0.41         2.45 o                         
  -2   7   5         43.06         40.79         2.59 o                         
  -1   7   5        155.86        156.26         4.02 o                         
   0   7   5          4.58          8.47         2.49 o                         
   1   7   5         53.25         64.41         2.78 o                         
   2   7   5         16.12         12.69         2.06 o                         
   3   7   5          5.25          7.62         2.07 o                         
   4   7   5         10.54         10.25         2.18 o                         
   5   7   5          0.01          3.47         1.86 o                         
   6   7   5          1.16          0.73         2.27 o                         
   7   7   5          0.00         -1.53         2.13 o                         
   8   7   5          0.34         -0.40         2.55 o                         
   9   7   5         21.05         22.16         2.71 o                         
  10   7   5         20.71         16.48         2.63 o                         
 -13   8   5          3.82          6.21         2.92 o                         
 -12   8   5         13.55         20.08         2.42 o                         
 -11   8   5          0.49          1.85         2.21 o                         
 -10   8   5          3.67          3.94         2.09 o                         
  -9   8   5        115.92        109.77         3.92 o                         
  -8   8   5        110.44        117.20         6.95 o                         
  -7   8   5         49.33         48.31         2.28 o                         
  -6   8   5         21.01         21.58         2.19 o                         
  -5   8   5        158.61        156.78         2.49 o                         
  -4   8   5          9.46         12.45         1.56 o                         
  -3   8   5         88.20         75.57         2.36 o                         
  -2   8   5        270.40        281.68         4.07 o                         
  -1   8   5         31.70         26.02         2.58 o                         
   0   8   5        202.33        195.22        11.22 o                         
   1   8   5        185.31        170.99         5.87 o                         
   2   8   5        354.52        340.26         4.44 o                         
   3   8   5         56.57         51.16         2.34 o                         
   4   8   5          0.17          1.47         2.08 o                         
   5   8   5          2.09          4.88         2.27 o                         
   6   8   5         19.12         16.88         3.37 o                         
   7   8   5          4.38          2.11         2.74 o                         
   8   8   5          0.00          2.57         2.60 o                         
   9   8   5         13.35         16.18         2.40 o                         
  10   8   5         10.31          9.20         3.12 o                         
 -13   9   5          0.00          1.10         3.05 o                         
 -12   9   5          5.73          5.54         2.80 o                         
 -11   9   5         11.15          5.77         2.64 o                         
 -10   9   5          0.01         -0.73         2.50 o                         
  -9   9   5         30.76         32.11         2.08 o                         
  -8   9   5         71.17         69.13         2.34 o                         
  -7   9   5          2.20          2.59         2.21 o                         
  -6   9   5          3.93          4.76         1.83 o                         
  -5   9   5          4.83          4.87         1.93 o                         
  -4   9   5         16.18         11.86         1.90 o                         
  -3   9   5          4.86          7.61         2.73 o                         
  -2   9   5          4.71          6.82         2.78 o                         
  -1   9   5         11.53         13.94         2.76 o                         
   0   9   5         10.84          7.58         2.51 o                         
   1   9   5          9.71          8.73         2.31 o                         
   2   9   5         65.70         70.08         2.45 o                         
   3   9   5         15.44         11.68         2.38 o                         
   4   9   5         21.41         15.03         1.95 o                         
   5   9   5         18.10         19.55         2.31 o                         
   6   9   5          6.03          5.57         2.28 o                         
   7   9   5          0.03          1.71         2.38 o                         
   8   9   5          1.80          3.62         2.69 o                         
   9   9   5          0.09          1.92         2.85 o                         
  10   9   5          0.00          0.65         2.95 o                         
 -13  10   5          0.05          0.71         3.11 o                         
 -12  10   5          0.10          1.44         2.49 o                         
 -11  10   5          0.93          1.58         2.57 o                         
 -10  10   5         41.04         37.62         4.34 o                         
  -9  10   5          2.08         -0.08         2.44 o                         
  -8  10   5          8.40         10.99         2.44 o                         
  -7  10   5        108.25        107.06         2.75 o                         
  -6  10   5          1.78          3.42         2.11 o                         
  -5  10   5         74.80         66.77         2.28 o                         
  -4  10   5         71.09         70.87         2.97 o                         
  -3  10   5         55.60         52.14         3.04 o                         
  -2  10   5          2.97          5.17         2.84 o                         
  -1  10   5         20.96         20.74         2.89 o                         
   0  10   5        110.80        106.53         3.60 o                         
   1  10   5        107.35        104.09         2.77 o                         
   2  10   5        218.81        216.47         4.12 o                         
   3  10   5         62.01         62.15         2.53 o                         
   4  10   5         53.77         49.41         2.50 o                         
   5  10   5          0.49          5.08         2.28 o                         
   6  10   5          1.73          1.16         2.74 o                         
   7  10   5          0.09          0.64         2.59 o                         
   8  10   5          4.71          6.03         2.59 o                         
   9  10   5          0.85          1.58         2.56 o                         
 -12  11   5          0.38          1.58         3.10 o                         
 -11  11   5         33.51         27.42         3.04 o                         
 -10  11   5          1.82          7.25         2.80 o                         
  -9  11   5          0.33          1.07         2.15 o                         
  -8  11   5         21.99         19.77         2.09 o                         
  -7  11   5         59.73         62.48         2.53 o                         
  -6  11   5         55.60         58.55         2.48 o                         
  -5  11   5          0.20          0.02         2.15 o                         
  -4  11   5          9.64         11.12         2.04 o                         
  -3  11   5        156.92        163.63         3.46 o                         
  -2  11   5         33.40         29.79         3.71 o                         
  -1  11   5        595.18        589.03        14.68 o                         
   0  11   5         77.15         84.96         3.68 o                         
   1  11   5        249.64        236.54         7.66 o                         
   2  11   5          0.04          0.65         1.84 o                         
   3  11   5         45.65         41.33         2.17 o                         
   4  11   5          0.22          2.61         2.40 o                         
   5  11   5          0.06          2.65         2.46 o                         
   6  11   5          6.25          8.83         2.59 o                         
   7  11   5          0.74         -1.05         2.67 o                         
   8  11   5          1.55          1.77         2.83 o                         
   9  11   5          0.01         -2.77         3.05 o                         
 -12  12   5          7.92          3.59         3.51 o                         
 -11  12   5          5.38          7.73         3.24 o                         
 -10  12   5          0.98          0.97         2.50 o                         
  -9  12   5          1.18          5.39         2.97 o                         
  -8  12   5          0.08         -2.92         3.67 o                         
  -7  12   5          6.47          8.47         2.83 o                         
  -6  12   5         24.80         24.05         2.65 o                         
  -5  12   5          3.00          2.37         2.26 o                         
  -4  12   5          0.38          0.30         2.14 o                         
  -3  12   5          4.60          5.32         2.99 o                         
  -2  12   5         91.33         92.12         3.69 o                         
  -1  12   5        364.23        366.77        17.33 o                         
   0  12   5        115.46        110.98         3.59 o                         
   1  12   5         41.24         42.03         2.91 o                         
   2  12   5         44.98         36.90         2.11 o                         
   3  12   5          5.81          3.36         2.11 o                         
   4  12   5          3.95          3.62         2.20 o                         
   5  12   5         12.53         11.01         2.08 o                         
   6  12   5          0.19          1.88         2.61 o                         
   7  12   5          0.17          3.10         2.86 o                         
   8  12   5          0.10          2.97         2.45 o                         
 -11  13   5          1.73          1.66         4.66 o                         
 -10  13   5          1.69          2.17         3.23 o                         
  -9  13   5          2.48          3.44         3.01 o                         
  -8  13   5          5.26          5.63         2.46 o                         
  -7  13   5         24.42         25.08         3.01 o                         
  -6  13   5         58.31         49.98         6.24 o                         
  -5  13   5         10.18         12.27         2.79 o                         
  -4  13   5          2.47          1.42         2.86 o                         
  -3  13   5         34.45         33.90         3.33 o                         
  -2  13   5          1.10          1.76         2.92 o                         
  -1  13   5          6.16          6.40         2.70 o                         
   0  13   5         16.03         17.82         2.79 o                         
   1  13   5         49.56         44.93         2.86 o                         
   2  13   5         79.31         69.20         2.29 o                         
   3  13   5         34.23         32.06         2.24 o                         
   4  13   5         20.57         22.92         2.35 o                         
   5  13   5          5.12          6.61         2.35 o                         
   6  13   5          0.81          2.23         2.46 o                         
   7  13   5          1.61          1.79         3.23 o                         
   8  13   5          0.36          4.59         2.61 o                         
 -11  14   5          7.61         10.13         3.56 o                         
 -10  14   5          1.52          4.97         3.48 o                         
  -9  14   5          5.93          7.62         3.19 o                         
  -8  14   5          1.30          1.35         3.05 o                         
  -7  14   5          0.03         -1.26         2.88 o                         
  -6  14   5          0.07          3.13         2.83 o                         
  -5  14   5          3.01          3.26         2.73 o                         
  -4  14   5         51.68         59.28         3.65 o                         
  -3  14   5          0.01          0.72         3.20 o                         
  -2  14   5          1.74          0.38         2.94 o                         
  -1  14   5         68.80         70.25         3.16 o                         
   0  14   5         64.58         63.82         3.74 o                         
   1  14   5          0.12          1.67         2.97 o                         
   2  14   5         20.13         17.00         2.38 o                         
   3  14   5         16.08         13.08         2.32 o                         
   4  14   5         23.98         24.37         2.45 o                         
   5  14   5          0.18          0.15         2.63 o                         
   6  14   5          0.50         -0.14         2.63 o                         
   7  14   5          6.36          9.42         2.41 o                         
 -10  15   5          1.76          6.60         3.52 o                         
  -9  15   5          0.59          4.10         3.38 o                         
  -8  15   5          0.83          3.04         3.16 o                         
  -7  15   5          2.16          2.33         3.06 o                         
  -6  15   5          0.01         -1.50         2.96 o                         
  -5  15   5          7.44          6.53         2.98 o                         
  -4  15   5          4.17          0.92         4.98 o                         
  -3  15   5         21.53         16.98         3.16 o                         
  -2  15   5          6.34          5.98         3.19 o                         
  -1  15   5          8.07         11.26         3.55 o                         
   0  15   5          0.00         -1.72         3.43 o                         
   1  15   5          2.09          3.25         3.60 o                         
   2  15   5          0.82          2.33         2.43 o                         
   3  15   5         20.30         18.24         2.68 o                         
   4  15   5          5.49          5.30         2.57 o                         
   5  15   5          2.39          2.48         2.68 o                         
   6  15   5          0.05          3.42         2.89 o                         
   7  15   5          0.57          2.44         3.13 o                         
  -9  16   5          0.28         -1.76         3.36 o                         
  -8  16   5          1.65          0.55         3.36 o                         
  -7  16   5          5.91          9.68         3.22 o                         
  -6  16   5         12.20         15.05         4.27 o                         
  -5  16   5          8.82          8.19         3.10 o                         
  -4  16   5         18.08         21.69         4.20 o                         
  -3  16   5         26.96         27.83         3.52 o                         
  -2  16   5          9.12         12.18         3.71 o                         
  -1  16   5          2.69          2.55         3.65 o                         
   0  16   5          2.54          2.79         3.73 o                         
   1  16   5          6.62          6.53         2.83 o                         
   2  16   5          0.53          1.94         2.55 o                         
   3  16   5         11.16         17.64         2.70 o                         
   4  16   5          0.34          1.63         2.77 o                         
   5  16   5          0.21         -0.13         2.93 o                         
   6  16   5          2.61          1.68         3.41 o                         
  -8  17   5          6.59         11.55         3.46 o                         
  -7  17   5          8.67          9.17         3.42 o                         
  -6  17   5         22.07         17.71         3.68 o                         
  -5  17   5          0.90          2.34         4.50 o                         
  -4  17   5          1.18          3.71         4.39 o                         
  -3  17   5         13.38         10.77         4.33 o                         
  -2  17   5          6.78          6.28         4.21 o                         
  -1  17   5          0.04          1.32         3.75 o                         
   0  17   5          9.89         10.30         3.88 o                         
   1  17   5          0.01         -0.44         3.06 o                         
   2  17   5          4.28          4.88         3.60 o                         
   3  17   5         10.92         10.23         3.00 o                         
   4  17   5          6.00          4.19         3.16 o                         
   5  17   5          1.08          0.92         3.62 o                         
  -7  18   5          0.18          0.24         3.42 o                         
  -6  18   5          6.13          6.16         3.54 o                         
  -5  18   5         13.47          9.04         4.93 o                         
  -4  18   5          6.42          4.17         4.74 o                         
  -3  18   5          0.16         -1.21         4.68 o                         
  -2  18   5          1.09          1.86         4.58 o                         
  -1  18   5          0.06          1.43         4.24 o                         
   0  18   5          0.10         -0.87         4.03 o                         
   1  18   5          0.42          0.71         3.47 o                         
   2  18   5          0.54          2.69         4.10 o                         
   3  18   5          2.36          3.06         3.91 o                         
   4  18   5          5.29          3.14         3.64 o                         
  -6  19   5          2.42          1.67         5.22 o                         
  -5  19   5          2.34          0.11         5.11 o                         
  -4  19   5          1.61          6.62         6.19 o                         
  -3  19   5          0.58          3.50         4.87 o                         
  -2  19   5          0.37         -1.18         4.87 o                         
  -1  19   5          0.05          1.05         4.56 o                         
   0  19   5          2.10          2.40         4.39 o                         
   1  19   5          0.78          2.24         4.03 o                         
   2  19   5          0.73          0.63         4.18 o                         
   3  19   5          0.05          1.24         5.19 o                         
  -4  20   5          3.39          5.19         5.41 o                         
  -3  20   5          1.13         -1.48         6.46 o                         
  -2  20   5          0.20          4.12         5.14 o                         
  -1  20   5          0.53          0.15         5.36 o                         
   0  20   5          0.54          0.63         4.07 o                         
 -14   0   6          6.31         11.72         3.44 o                         
 -13   0   6          1.42          3.63         4.24 o                         
 -12   0   6          8.78         12.89         2.95 o                         
 -11   0   6         13.86         18.63         2.69 o                         
 -10   0   6         30.13         26.22         2.69 o                         
  -9   0   6         73.94         73.23         5.71 o                         
  -8   0   6        102.85         99.50         2.49 o                         
  -7   0   6        365.45        385.94         5.83 o                         
  -6   0   6         15.43         11.12         3.36 o                         
  -5   0   6         39.93         44.65         2.58 o                         
  -4   0   6          0.30          1.16         3.18 o                         
  -3   0   6       1475.26       1677.28         9.34 o                         
   0   0   6          0.06          0.70         3.34 o                         
   1   0   6          0.85          0.27         2.48 o                         
   2   0   6        434.79        436.12         5.52 o                         
   3   0   6        103.34         84.49         4.06 o                         
   4   0   6          0.13          2.69         3.77 o                         
   5   0   6          4.93          2.77         3.69 o                         
   6   0   6        127.28        130.92         4.58 o                         
   7   0   6         10.83         10.85         2.86 o                         
   8   0   6         25.87         33.84         3.04 o                         
   9   0   6         18.67         20.90         4.86 o                         
  10   0   6          0.42          1.76         5.48 o                         
 -14   1   6          5.54          7.13         2.46 o                         
 -13   1   6          0.23          2.22         1.99 o                         
 -12   1   6          9.25         11.19         2.07 o                         
 -11   1   6          1.65          3.75         1.92 o                         
 -10   1   6         13.01         15.67         1.72 o                         
  -9   1   6         34.02         32.79         2.86 o                         
  -8   1   6        235.08        241.54         6.81 o                         
  -7   1   6        216.44        220.97         5.64 o                         
  -6   1   6        506.30        458.37         3.84 o                         
  -5   1   6          2.95          0.42         2.26 o                         
  -4   1   6        263.47        279.19         3.41 o                         
  -3   1   6         61.95         55.55         3.69 o                         
   0   1   6         75.17         65.14         3.82 o                         
   1   1   6         49.36         41.19         2.58 o                         
   2   1   6          9.90         10.95         2.09 o                         
   3   1   6         30.14         32.24         2.26 o                         
   4   1   6         88.95         92.85         2.95 o                         
   5   1   6          0.59          2.82         1.61 o                         
   6   1   6          2.47          5.20         2.25 o                         
   7   1   6         47.40         50.28         2.33 o                         
   8   1   6          0.30          0.91         2.50 o                         
   9   1   6          3.71          8.17         2.68 o                         
  10   1   6          0.01         -1.08         2.81 o                         
 -14   2   6          1.17          5.21         2.57 o                         
 -13   2   6          0.63          4.30         2.22 o                         
 -12   2   6          2.64          4.50         2.07 o                         
 -11   2   6         15.96         13.29         1.83 o                         
 -10   2   6          8.05          7.98         1.95 o                         
  -9   2   6          6.00          3.74         1.80 o                         
  -8   2   6        715.10        680.95        21.52 o                         
  -7   2   6        723.68        718.60        12.97 o                         
  -6   2   6         25.28         22.25         2.00 o                         
  -5   2   6        160.93        160.83         2.97 o                         
  -4   2   6         27.27         38.57         3.00 o                         
  -3   2   6        237.24        291.15         4.79 o                         
   0   2   6         30.50         29.50         3.71 o                         
   1   2   6         12.19          7.35         2.42 o                         
   2   2   6         54.25         50.78         2.63 o                         
   3   2   6         41.36         43.13         2.78 o                         
   4   2   6         99.02        100.51         3.04 o                         
   5   2   6          1.20          6.31         2.11 o                         
   6   2   6         21.06         18.04         2.03 o                         
   7   2   6        112.31        111.95         3.30 o                         
   8   2   6          0.68          0.88         2.40 o                         
   9   2   6         10.82          6.56         2.61 o                         
  10   2   6          0.66          1.33         2.85 o                         
 -14   3   6          0.66          3.36         2.43 o                         
 -13   3   6          0.61          2.43         2.21 o                         
 -12   3   6          0.03          3.44         2.11 o                         
 -11   3   6          2.17          3.91         1.95 o                         
 -10   3   6         36.01         33.93         2.00 o                         
  -9   3   6        373.24        390.65        11.73 o                         
  -8   3   6        344.97        351.15        10.07 o                         
  -7   3   6          6.64          8.16         3.11 o                         
  -6   3   6        418.36        400.11        10.08 o                         
  -5   3   6         77.32         70.53         2.61 o                         
  -4   3   6         54.66         57.22         2.48 o                         
  -3   3   6        113.99        113.32         3.90 o                         
  -2   3   6        116.41        125.56         4.15 o                         
  -1   3   6       1453.18       1379.88         8.18 o                         
   0   3   6        106.07        116.41         4.06 o                         
   1   3   6          9.55         11.74         2.46 o                         
   2   3   6          5.20          2.63         2.45 o                         
   3   3   6         96.61         89.06         5.03 o                         
   4   3   6          7.78          8.44         2.17 o                         
   5   3   6         14.41         12.95         1.85 o                         
   6   3   6         33.84         33.19         2.31 o                         
   7   3   6         25.58         25.69         1.85 o                         
   8   3   6          2.57          4.63         2.42 o                         
   9   3   6          2.08          4.53         2.63 o                         
  10   3   6          0.96          1.24         2.87 o                         
 -14   4   6          2.75          5.80         2.63 o                         
 -13   4   6          0.00          3.36         2.51 o                         
 -12   4   6         27.70         28.90         2.24 o                         
 -11   4   6         43.93         45.28         2.14 o                         
 -10   4   6         18.87         16.66         1.97 o                         
  -9   4   6        126.50        132.37         4.56 o                         
  -8   4   6        129.48        123.12         3.76 o                         
  -7   4   6         36.56         29.23         2.39 o                         
  -6   4   6        979.98        967.87        19.14 o                         
  -5   4   6         14.25         17.66         2.53 o                         
  -4   4   6        172.64        166.22         3.19 o                         
  -3   4   6          3.45         28.88         3.36 o                         
  -2   4   6          0.00          1.78         3.34 o                         
  -1   4   6        249.06        262.94         4.79 o                         
   0   4   6          0.53          3.53         3.42 o                         
   1   4   6          8.74          8.54         2.36 o                         
   2   4   6         83.37         74.07         2.77 o                         
   3   4   6          1.58          2.02         2.56 o                         
   4   4   6        152.54        150.88         2.59 o                         
   5   4   6          3.06          3.91         2.20 o                         
   6   4   6          0.03          1.59         1.94 o                         
   7   4   6          0.69          4.72         2.35 o                         
   8   4   6          0.58          3.72         2.56 o                         
   9   4   6          0.04          1.37         2.60 o                         
  10   4   6          0.01         -0.81         2.81 o                         
 -14   5   6          4.11          5.18         2.69 o                         
 -13   5   6          0.26          1.68         2.35 o                         
 -12   5   6          2.85          4.62         2.12 o                         
 -11   5   6          1.64          3.70         2.01 o                         
 -10   5   6          0.00         -0.57         2.28 o                         
  -9   5   6         11.67         14.56         2.21 o                         
  -8   5   6          4.93          6.47         2.06 o                         
  -7   5   6        101.92         99.75         4.21 o                         
  -6   5   6          3.37          1.71         1.96 o                         
  -5   5   6         52.51         49.29         2.55 o                         
  -4   5   6         40.93         43.03         3.69 o                         
  -3   5   6         96.70         94.50         3.74 o                         
  -2   5   6         96.40        115.03         6.81 o                         
  -1   5   6        256.77        266.74         4.98 o                         
   0   5   6        280.30        284.48         5.06 o                         
   1   5   6         39.79         36.42         2.64 o                         
   2   5   6          0.01          3.25         2.54 o                         
   3   5   6          5.09          7.05         2.13 o                         
   4   5   6         49.60         43.45         2.25 o                         
   5   5   6        101.23         99.48         2.50 o                         
   6   5   6         16.53         14.26         2.34 o                         
   7   5   6          6.32          8.25         2.41 o                         
   8   5   6          1.74         -0.22         2.18 o                         
   9   5   6          5.04          4.97         2.67 o                         
  10   5   6          0.25          4.30         2.56 o                         
 -14   6   6         16.79         16.56         2.52 o                         
 -13   6   6          0.38          0.23         2.37 o                         
 -12   6   6          4.13          3.54         2.18 o                         
 -11   6   6         41.94         37.29         2.44 o                         
 -10   6   6          7.98          9.00         2.24 o                         
  -9   6   6          0.87          2.02         2.28 o                         
  -8   6   6        501.99        492.41        19.95 o                         
  -7   6   6         64.83         67.81         2.57 o                         
  -6   6   6          0.07          2.28         1.98 o                         
  -5   6   6        158.96        158.50         2.52 o                         
  -4   6   6         88.00         95.57         2.84 o                         
  -3   6   6          7.88          7.03         2.33 o                         
  -2   6   6         59.91         67.07         2.69 o                         
  -1   6   6         26.12         24.45         2.53 o                         
   0   6   6          5.05          3.36         3.45 o                         
   1   6   6         63.17         62.34         3.80 o                         
   2   6   6         63.77         61.13         2.93 o                         
   3   6   6          4.42          5.17         2.23 o                         
   4   6   6         17.64         20.68         3.06 o                         
   5   6   6         44.27         39.55         2.37 o                         
   6   6   6          2.35          1.63         2.00 o                         
   7   6   6          0.03         -0.68         2.38 o                         
   8   6   6          6.67          9.83         2.22 o                         
   9   6   6          7.15          9.03         2.76 o                         
  10   6   6          2.05          2.53         2.93 o                         
 -13   7   6         35.07         39.56         2.94 o                         
 -12   7   6          4.02          7.06         2.71 o                         
 -11   7   6         15.26         15.41         2.43 o                         
 -10   7   6         22.37         17.10         2.45 o                         
  -9   7   6        130.03        138.47         5.89 o                         
  -8   7   6         33.43         35.23         3.59 o                         
  -7   7   6          3.07          6.73         2.04 o                         
  -6   7   6         56.58         57.16         2.29 o                         
  -5   7   6        190.97        184.91         4.26 o                         
  -4   7   6         16.05         14.23         2.32 o                         
  -3   7   6         14.18         12.84         2.42 o                         
  -2   7   6         25.71         27.23         2.74 o                         
  -1   7   6         87.20         80.01         6.06 o                         
   0   7   6        564.78        564.05        21.67 o                         
   1   7   6        355.36        340.97         5.33 o                         
   2   7   6         11.90         10.83         2.63 o                         
   3   7   6         32.22         30.19         2.90 o                         
   4   7   6         70.76         66.61         2.41 o                         
   5   7   6         59.68         55.10         2.37 o                         
   6   7   6          0.04          2.15         2.28 o                         
   7   7   6          2.77          4.96         2.10 o                         
   8   7   6          0.08          1.83         2.62 o                         
   9   7   6          0.64          0.43         2.78 o                         
 -13   8   6          0.08          0.17         2.95 o                         
 -12   8   6          1.87          2.65         3.23 o                         
 -11   8   6         11.63          9.34         2.57 o                         
 -10   8   6          0.85          5.00         2.47 o                         
  -9   8   6         38.60         33.41         2.13 o                         
  -8   8   6          9.12         10.09         2.18 o                         
  -7   8   6         86.47         95.77         3.15 o                         
  -6   8   6         15.39         15.07         2.15 o                         
  -5   8   6          2.41          1.78         1.99 o                         
  -4   8   6          1.56          3.46         1.69 o                         
  -3   8   6         58.12         55.58         3.62 o                         
  -2   8   6         32.12         30.63         2.49 o                         
  -1   8   6        284.46        293.66        12.61 o                         
   0   8   6       1138.71       1135.10        64.07 o                         
   1   8   6         71.49         62.58         4.17 o                         
   2   8   6          3.19          4.61         3.82 o                         
   3   8   6         10.29         10.85         2.17 o                         
   4   8   6         11.99          8.81         2.19 o                         
   5   8   6          0.13          3.57         2.23 o                         
   6   8   6          7.81          9.32         2.39 o                         
   7   8   6          0.04         -0.25         2.51 o                         
   8   8   6          0.00          1.01         2.31 o                         
   9   8   6          0.95         -1.36         2.83 o                         
 -13   9   6          8.36          7.48         2.67 o                         
 -12   9   6          7.46          9.78         2.89 o                         
 -11   9   6          7.80          9.48         2.70 o                         
 -10   9   6          1.17          2.06         2.52 o                         
  -9   9   6         78.42         74.18         2.77 o                         
  -8   9   6          4.99          5.30         1.96 o                         
  -7   9   6          4.01          5.42         2.18 o                         
  -6   9   6         68.39         66.03         2.12 o                         
  -5   9   6         35.68         36.40         2.03 o                         
  -4   9   6         28.96         25.93         2.27 o                         
  -3   9   6         32.59         39.38         2.85 o                         
  -2   9   6          0.00          0.40         2.49 o                         
  -1   9   6         35.00         42.86         3.62 o                         
   0   9   6        163.80        164.59         7.12 o                         
   1   9   6        419.77        408.21        43.81 o                         
   2   9   6         25.33         24.86         3.13 o                         
   3   9   6         24.49         23.15         2.44 o                         
   4   9   6          0.83          1.82         3.37 o                         
   5   9   6          0.00          0.76         1.96 o                         
   6   9   6         48.52         42.65         2.55 o                         
   7   9   6          0.99          1.28         2.64 o                         
   8   9   6          0.20          2.88         2.71 o                         
   9   9   6          0.17          1.22         2.88 o                         
 -12  10   6          2.80          7.87         2.98 o                         
 -11  10   6          3.88          4.70         2.82 o                         
 -10  10   6          0.61          3.15         2.58 o                         
  -9  10   6         15.50          9.38         2.47 o                         
  -8  10   6         77.70         83.70         2.70 o                         
  -7  10   6        109.35        112.73         2.95 o                         
  -6  10   6          1.33          1.44         2.08 o                         
  -5  10   6          4.09          2.81         1.72 o                         
  -4  10   6         20.15         17.72         2.21 o                         
  -3  10   6          4.85          7.58         2.80 o                         
  -2  10   6         11.06         10.24         2.59 o                         
  -1  10   6          1.42          0.68         2.73 o                         
   0  10   6         28.81         23.30         2.67 o                         
   1  10   6        196.91        192.83        15.72 o                         
   2  10   6          8.45          6.20         1.99 o                         
   3  10   6         27.61         22.03         2.32 o                         
   4  10   6          8.62          9.41         2.33 o                         
   5  10   6          3.96          4.20         2.15 o                         
   6  10   6         14.67         18.81         2.65 o                         
   7  10   6          7.31         10.03         2.78 o                         
   8  10   6          0.14          0.34         2.72 o                         
   9  10   6          1.10          2.13         5.14 o                         
 -12  11   6          5.65          4.69         3.16 o                         
 -11  11   6         11.87         11.31         2.96 o                         
 -10  11   6          2.56          3.40         2.71 o                         
  -9  11   6          0.58          4.11         2.61 o                         
  -8  11   6          0.80          4.34         2.07 o                         
  -7  11   6          1.67          3.28         2.25 o                         
  -6  11   6          9.77          9.26         2.18 o                         
  -5  11   6         12.95         18.28         2.62 o                         
  -4  11   6         94.37         85.88         3.34 o                         
  -3  11   6        205.67        203.67         5.46 o                         
  -2  11   6         47.13         51.94         2.99 o                         
  -1  11   6          6.30          8.16         3.09 o                         
   0  11   6         74.55         75.71         4.67 o                         
   1  11   6         29.45         29.70         3.05 o                         
   2  11   6         15.77         15.31         2.27 o                         
   3  11   6          1.77          1.81         1.99 o                         
   4  11   6          1.61          4.44         2.52 o                         
   5  11   6          0.24          1.55         2.53 o                         
   6  11   6          0.50          1.97         2.54 o                         
   7  11   6          1.82          1.57         2.72 o                         
   8  11   6          1.00          1.18         2.85 o                         
 -12  12   6          0.09         -0.91         2.74 o                         
 -11  12   6          0.11          4.16         3.14 o                         
 -10  12   6          1.72          2.78         2.88 o                         
  -9  12   6          4.37          7.35         2.56 o                         
  -8  12   6         28.09         29.65         2.62 o                         
  -7  12   6          0.97          3.06         2.40 o                         
  -6  12   6         32.09         27.67         2.38 o                         
  -5  12   6         11.64         13.98         2.61 o                         
  -4  12   6          6.62          8.39         2.69 o                         
  -3  12   6          0.34         -0.60         2.90 o                         
  -2  12   6         27.16         18.08         2.99 o                         
  -1  12   6         58.28         60.48         2.95 o                         
   0  12   6          1.38         -0.61         2.68 o                         
   1  12   6          5.81          5.25         3.29 o                         
   2  12   6          6.62          6.46         2.59 o                         
   3  12   6         11.24         12.98         2.13 o                         
   4  12   6         29.72         28.39         3.45 o                         
   5  12   6         23.39         22.08         2.82 o                         
   6  12   6          0.25         -1.73         2.82 o                         
   7  12   6          0.12          1.20         2.97 o                         
   8  12   6          9.05          6.44         2.39 o                         
 -11  13   6          0.41          1.13         3.41 o                         
 -10  13   6          2.16          7.11         3.25 o                         
  -9  13   6          0.22         -0.29         3.12 o                         
  -8  13   6          1.56          5.10         3.07 o                         
  -7  13   6         57.90         57.83         6.90 o                         
  -6  13   6         57.70         65.86         4.46 o                         
  -5  13   6          9.44          8.99         2.88 o                         
  -4  13   6         11.56         10.37         2.69 o                         
  -3  13   6         75.58         78.32         6.59 o                         
  -2  13   6         37.10         44.85         3.00 o                         
  -1  13   6          6.86          8.56         3.05 o                         
   0  13   6          1.17          1.94         3.05 o                         
   1  13   6         23.50         16.79         3.14 o                         
   2  13   6         31.02         31.15         2.95 o                         
   3  13   6          0.91         -1.35         2.28 o                         
   4  13   6          4.69          7.47         2.37 o                         
   5  13   6          0.06          0.75         2.45 o                         
   6  13   6          0.13          0.75         2.48 o                         
   7  13   6          5.86          4.05         3.12 o                         
 -10  14   6          1.23          4.30         3.40 o                         
  -9  14   6          0.00          1.40         3.25 o                         
  -8  14   6          0.14         -0.50         3.00 o                         
  -7  14   6          2.55          1.04         3.02 o                         
  -6  14   6         18.96         21.49         3.00 o                         
  -5  14   6         13.37         18.05         3.32 o                         
  -4  14   6         17.60         19.46         2.93 o                         
  -3  14   6         37.58         33.96         3.31 o                         
  -2  14   6         43.92         31.44         3.21 o                         
  -1  14   6          0.52          1.44         3.10 o                         
   0  14   6          6.13          6.25         3.14 o                         
   1  14   6          1.71          3.69         4.76 o                         
   2  14   6          1.10          2.42         2.74 o                         
   3  14   6          0.36         -1.20         2.22 o                         
   4  14   6          2.10          1.03         2.46 o                         
   5  14   6          0.02          2.09         2.54 o                         
   6  14   6          0.05          2.32         2.74 o                         
 -10  15   6          0.01          0.40         3.58 o                         
  -9  15   6          3.01          4.98         3.44 o                         
  -8  15   6          0.85         -2.92         3.29 o                         
  -7  15   6          1.32          1.04         3.14 o                         
  -6  15   6         24.02         28.25         5.06 o                         
  -5  15   6          0.06          1.35         5.17 o                         
  -4  15   6          0.20          0.73         3.13 o                         
  -3  15   6          1.51          2.84         3.38 o                         
  -2  15   6          9.68         14.76         3.27 o                         
  -1  15   6         15.82         17.60         3.23 o                         
   0  15   6          0.06          0.27         3.14 o                         
   1  15   6          9.64         11.07         2.50 o                         
   2  15   6          1.90          1.94         2.84 o                         
   3  15   6         12.42         14.41         2.49 o                         
   4  15   6          0.36          1.97         2.79 o                         
   5  15   6          1.78          4.11         2.83 o                         
   6  15   6          2.45          1.69         2.95 o                         
  -9  16   6          0.09          1.21         3.60 o                         
  -8  16   6          0.11          0.12         3.41 o                         
  -7  16   6          0.73          3.47         3.24 o                         
  -6  16   6         12.56         10.79         4.58 o                         
  -5  16   6          0.08          2.75         4.31 o                         
  -4  16   6          0.01          0.60         4.29 o                         
  -3  16   6          0.03         -0.05         4.04 o                         
  -2  16   6          0.30          2.41         3.96 o                         
  -1  16   6          0.64          3.21         3.75 o                         
   0  16   6          1.62          1.12         3.83 o                         
   1  16   6          0.32          1.82         2.54 o                         
   2  16   6          7.60          5.39         3.12 o                         
   3  16   6         20.30         18.99         3.47 o                         
   4  16   6          6.39          3.44         2.69 o                         
   5  16   6          1.80          5.39         2.96 o                         
  -8  17   6          0.18          3.66         3.59 o                         
  -7  17   6          0.10          4.57         3.46 o                         
  -6  17   6          3.84          5.81         4.76 o                         
  -5  17   6          1.34          4.15         4.90 o                         
  -4  17   6          0.63          4.84         4.60 o                         
  -3  17   6          2.09          1.66         3.88 o                         
  -2  17   6          0.38          2.92         3.46 o                         
  -1  17   6          0.82          0.25         3.97 o                         
   0  17   6          0.09          3.47         3.93 o                         
   1  17   6          1.19          3.48         3.27 o                         
   2  17   6          1.34         -0.23         3.18 o                         
   3  17   6          9.73          7.19         3.52 o                         
   4  17   6          6.03          5.24         3.07 o                         
  -7  18   6          0.05         -1.51         5.22 o                         
  -6  18   6          0.00         -0.32         5.06 o                         
  -5  18   6          0.05          1.24         4.84 o                         
  -4  18   6          0.69          3.47         5.87 o                         
  -3  18   6          0.00          3.23         5.92 o                         
  -2  18   6          0.23          0.12         4.41 o                         
  -1  18   6          0.10         -0.22         4.14 o                         
   0  18   6          3.90          4.20         4.19 o                         
   1  18   6          8.87          8.19         3.39 o                         
   2  18   6          1.33          3.03         3.60 o                         
   3  18   6          2.01          2.28         4.39 o                         
  -5  19   6          4.36          1.37         5.17 o                         
  -4  19   6          0.21          4.50         5.03 o                         
  -3  19   6          0.50         -0.62         6.11 o                         
  -2  19   6          0.60          3.74         4.37 o                         
  -1  19   6          0.12         -0.77         4.73 o                         
   0  19   6          0.05          1.20         3.64 o                         
   1  19   6          1.87          2.56         3.63 o                         
 -14   1   7          1.80          1.24         2.48 o                         
 -13   1   7          5.65          2.98         2.27 o                         
 -12   1   7         18.22         20.39         2.20 o                         
 -11   1   7          8.85          7.07         1.98 o                         
 -10   1   7        188.23        176.46         6.97 o                         
  -9   1   7          3.77          4.15         2.13 o                         
  -8   1   7        498.05        484.01        22.74 o                         
  -7   1   7       1120.22       1080.55         7.48 o                         
  -6   1   7         16.92         15.62         2.06 o                         
  -5   1   7         62.88         59.86         3.43 o                         
  -4   1   7          0.09          0.02         2.21 o                         
  -3   1   7         47.34         55.23         3.50 o                         
   0   1   7          3.16          4.47         2.30 o                         
   1   1   7          9.71          8.81         2.52 o                         
   2   1   7         16.69         15.92         2.24 o                         
   3   1   7         60.27         60.62         2.86 o                         
   4   1   7          4.29          3.03         2.11 o                         
   5   1   7          0.95          0.69         4.70 o                         
   6   1   7         12.64         14.35         2.89 o                         
   7   1   7         10.10         11.91         3.16 o                         
   8   1   7          5.85          5.95         2.66 o                         
   9   1   7          0.04          3.18         3.38 o                         
 -14   2   7         17.02         22.26         2.57 o                         
 -13   2   7          3.18          4.26         2.05 o                         
 -12   2   7          2.37          3.42         2.16 o                         
 -11   2   7          4.75          4.27         1.98 o                         
 -10   2   7         40.88         45.18         2.49 o                         
  -9   2   7          0.00          0.18         2.01 o                         
  -8   2   7        490.02        472.67         8.82 o                         
  -7   2   7        637.38        620.93        14.99 o                         
  -6   2   7        714.91        708.15         6.72 o                         
  -5   2   7         38.53         40.23         2.41 o                         
  -4   2   7          0.86          0.49         1.78 o                         
  -3   2   7         57.69         72.19         3.50 o                         
  -1   2   7         14.45         17.06         3.42 o                         
   0   2   7        105.77        111.68         3.15 o                         
   1   2   7         56.86         58.52         2.70 o                         
   2   2   7          1.63          7.48         2.68 o                         
   3   2   7         27.34         24.08         4.40 o                         
   4   2   7          6.73          6.86         3.07 o                         
   5   2   7         21.40         25.68         3.34 o                         
   6   2   7         13.28         14.25         2.90 o                         
   7   2   7         55.23         53.28         4.06 o                         
   8   2   7         20.43         25.30         3.39 o                         
   9   2   7          0.05          1.97         3.57 o                         
 -14   3   7          0.52          0.85         2.50 o                         
 -13   3   7          0.42          1.15         2.32 o                         
 -12   3   7          0.36          1.33         2.11 o                         
 -11   3   7          3.58          4.68         1.97 o                         
 -10   3   7         38.93         39.35         2.30 o                         
  -9   3   7         20.20         19.36         2.73 o                         
  -8   3   7          0.07          0.02         1.78 o                         
  -7   3   7        161.34        147.63         3.32 o                         
  -6   3   7         67.56         62.82         2.76 o                         
  -5   3   7         16.11         16.93         2.43 o                         
  -4   3   7        232.96        223.70         3.16 o                         
  -3   3   7          2.75          3.28         3.12 o                         
  -1   3   7        327.50        313.98         4.76 o                         
   0   3   7         28.93         29.80         3.53 o                         
   1   3   7        123.75        107.88         4.45 o                         
   2   3   7         36.21         35.97         2.80 o                         
   3   3   7          7.55         10.91         4.00 o                         
   4   3   7         29.81         34.88         2.92 o                         
   5   3   7         27.98         28.01         2.91 o                         
   6   3   7         47.98         41.15         3.51 o                         
   7   3   7         11.90          9.81         2.45 o                         
   8   3   7          0.68          0.27         2.57 o                         
   9   3   7          2.33          6.09         2.48 o                         
 -14   4   7         27.87         29.60         3.20 o                         
 -13   4   7         18.78         20.00         2.36 o                         
 -12   4   7         19.82         19.22         2.70 o                         
 -11   4   7          9.54          7.63         2.04 o                         
 -10   4   7         47.87         46.08         2.04 o                         
  -9   4   7          3.17          3.23         2.15 o                         
  -8   4   7          7.62          5.74         2.07 o                         
  -7   4   7        163.13        166.62         2.79 o                         
  -6   4   7          1.62          5.34         2.49 o                         
  -5   4   7        191.32        203.95         5.59 o                         
  -4   4   7         87.97         90.71         3.63 o                         
  -3   4   7         32.10         31.09         3.42 o                         
  -2   4   7         49.02         55.07         3.88 o                         
  -1   4   7         80.46         93.21         3.93 o                         
   0   4   7        330.34        320.68         5.03 o                         
   1   4   7        732.60        700.18        19.69 o                         
   2   4   7         83.47         85.04         4.02 o                         
   3   4   7          9.01         10.07         2.65 o                         
   4   4   7          6.79          9.04         3.39 o                         
   5   4   7          1.92         -0.67         2.92 o                         
   6   4   7          0.15          1.65         3.56 o                         
   7   4   7          7.21         10.00         2.51 o                         
   8   4   7          2.48          3.31         2.28 o                         
   9   4   7          4.36          1.81         2.44 o                         
 -14   5   7         16.59         11.75         2.97 o                         
 -13   5   7          0.08         -0.75         2.86 o                         
 -12   5   7         17.10         16.73         2.53 o                         
 -11   5   7          2.24          3.61         2.10 o                         
 -10   5   7         43.08         39.74         2.33 o                         
  -9   5   7         77.61         78.59         2.51 o                         
  -8   5   7         54.93         56.68         3.61 o                         
  -7   5   7         16.99         15.97         2.03 o                         
  -6   5   7         17.09         14.87         2.47 o                         
  -5   5   7         72.94         74.32         3.02 o                         
  -4   5   7        130.50        136.04         3.51 o                         
  -3   5   7         48.19         38.57         2.64 o                         
  -2   5   7          2.53          3.15         2.36 o                         
  -1   5   7          7.64          8.29         3.69 o                         
   0   5   7        946.05        878.65         7.00 o                         
   1   5   7        857.38        828.01         4.67 o                         
   2   5   7          0.03          3.83         2.56 o                         
   3   5   7         13.53         16.39         2.71 o                         
   4   5   7        122.32        134.52         3.26 o                         
   5   5   7          2.41          0.70         1.95 o                         
   6   5   7          9.39          9.98         2.41 o                         
   7   5   7          3.35          6.23         2.22 o                         
   8   5   7          1.75          5.60         2.67 o                         
   9   5   7          0.00          0.90         2.46 o                         
 -13   6   7          0.28          1.29         2.82 o                         
 -12   6   7          1.63          1.39         2.72 o                         
 -11   6   7          0.79          4.31         2.34 o                         
 -10   6   7         33.07         32.86         2.09 o                         
  -9   6   7         27.59         26.33         2.08 o                         
  -8   6   7          4.42          8.02         2.99 o                         
  -7   6   7         48.69         43.94         3.63 o                         
  -6   6   7          0.82         -1.02         2.36 o                         
  -5   6   7          0.16          0.71         2.44 o                         
  -4   6   7        242.76        231.26         4.50 o                         
  -3   6   7          0.86          2.15         2.39 o                         
  -2   6   7        405.57        426.98        12.68 o                         
  -1   6   7        179.10        191.53        11.82 o                         
   0   6   7          3.67          8.64         3.77 o                         
   1   6   7         79.59         82.73         2.99 o                         
   2   6   7         31.13         31.76         2.33 o                         
   3   6   7         16.65         20.58         2.79 o                         
   4   6   7         11.78         13.51         2.87 o                         
   5   6   7          0.75          1.52         2.26 o                         
   6   6   7          0.19          5.87         2.09 o                         
   7   6   7          0.22          2.04         2.52 o                         
   8   6   7          0.39          3.74         2.70 o                         
   9   6   7          0.00          1.71         2.94 o                         
 -13   7   7          0.54          2.53         2.78 o                         
 -12   7   7          9.91          7.97         2.70 o                         
 -11   7   7         17.26         19.98         2.60 o                         
 -10   7   7          0.30          3.74         2.30 o                         
  -9   7   7          6.70          7.91         2.22 o                         
  -8   7   7         37.15         32.25         2.14 o                         
  -7   7   7          2.60          3.70         1.97 o                         
  -6   7   7          4.94          6.84         2.70 o                         
  -5   7   7         87.91         90.76         2.45 o                         
  -4   7   7        147.48        135.32         2.66 o                         
  -3   7   7         14.98         16.77         2.74 o                         
  -2   7   7         59.92         51.29         2.63 o                         
  -1   7   7         28.58         31.78         5.17 o                         
   0   7   7         50.69         48.45         4.06 o                         
   1   7   7         98.70         97.79         5.53 o                         
   2   7   7        109.93        113.05         7.32 o                         
   3   7   7         79.39         83.90         2.98 o                         
   4   7   7         12.51         14.10         2.80 o                         
   5   7   7          0.25          1.36         2.33 o                         
   6   7   7          3.59          5.43         2.58 o                         
   7   7   7          1.41          0.43         2.31 o                         
   8   7   7          0.54          0.52         2.43 o                         
   9   7   7          0.00          7.51         5.09 o                         
 -13   8   7          5.00         10.25         3.12 o                         
 -12   8   7          9.65          7.92         2.44 o                         
 -11   8   7          0.04          2.62         2.61 o                         
 -10   8   7          0.49          3.06         2.35 o                         
  -9   8   7         20.86         23.57         2.31 o                         
  -8   8   7          2.80          2.48         1.73 o                         
  -7   8   7         28.58         26.60         2.89 o                         
  -6   8   7        120.19        123.54         3.04 o                         
  -5   8   7          2.42          1.99         2.57 o                         
  -4   8   7         94.32         98.08         4.09 o                         
  -3   8   7          8.51          7.91         2.50 o                         
  -2   8   7        296.28        292.43         3.58 o                         
  -1   8   7         91.50         96.53         2.88 o                         
   0   8   7         37.55         41.47         2.76 o                         
   1   8   7        546.70        535.12         8.94 o                         
   2   8   7          5.46          3.98         3.63 o                         
   3   8   7          0.69          1.79         2.80 o                         
   4   8   7         35.30         33.84         2.35 o                         
   5   8   7          1.92          3.44         2.33 o                         
   6   8   7          6.93          5.52         2.46 o                         
   7   8   7          1.54          0.17         2.32 o                         
   8   8   7          0.57          0.39         2.83 o                         
 -13   9   7          0.49          3.69         3.11 o                         
 -12   9   7          1.54          4.74         2.88 o                         
 -11   9   7          2.64         -0.02         2.77 o                         
 -10   9   7         10.35         10.94         2.47 o                         
  -9   9   7          0.77         -1.78         2.44 o                         
  -8   9   7          4.07          3.60         2.32 o                         
  -7   9   7         59.52         59.90         3.35 o                         
  -6   9   7         17.58         16.96         2.61 o                         
  -5   9   7          6.71          3.57         1.82 o                         
  -4   9   7          0.80          2.80         2.67 o                         
  -3   9   7          4.94          3.00         2.85 o                         
  -2   9   7         54.54         51.29         2.72 o                         
  -1   9   7        229.08        234.95        21.22 o                         
   0   9   7         16.25         19.78         2.64 o                         
   1   9   7         71.40         74.06         2.83 o                         
   2   9   7          7.03          5.91         2.81 o                         
   3   9   7          1.73          2.72         2.82 o                         
   4   9   7          0.14          2.57         2.33 o                         
   5   9   7          4.81         10.73         2.64 o                         
   6   9   7         18.72         19.30         2.39 o                         
   7   9   7          0.06          2.15         2.67 o                         
   8   9   7          0.72          1.24         2.53 o                         
 -12  10   7         11.05         16.41         3.01 o                         
 -11  10   7          0.03          1.61         2.82 o                         
 -10  10   7          0.39          2.46         2.63 o                         
  -9  10   7          0.42          0.62         2.47 o                         
  -8  10   7          5.05          4.80         2.39 o                         
  -7  10   7         11.99         12.46         2.05 o                         
  -6  10   7        130.39        125.26         2.92 o                         
  -5  10   7          1.66          1.90         2.42 o                         
  -4  10   7        249.04        261.72         3.88 o                         
  -3  10   7          0.28          1.24         2.63 o                         
  -2  10   7        295.25        301.07         4.70 o                         
  -1  10   7          5.35          8.66         2.67 o                         
   0  10   7         39.92         50.79         3.08 o                         
   1  10   7          0.77          0.27         2.29 o                         
   2  10   7         11.96         11.95         2.27 o                         
   3  10   7          1.82          1.53         3.14 o                         
   4  10   7          8.81          7.84         2.61 o                         
   5  10   7          2.17          8.12         2.46 o                         
   6  10   7          5.22          4.58         2.34 o                         
   7  10   7          0.05          4.69         2.75 o                         
   8  10   7         12.51         11.89         3.05 o                         
 -12  11   7          0.55          1.52         2.58 o                         
 -11  11   7          1.14          2.40         2.51 o                         
 -10  11   7          1.99          4.09         2.34 o                         
  -9  11   7         33.60         31.57         2.73 o                         
  -8  11   7          3.16          2.99         2.33 o                         
  -7  11   7          9.36          8.99         2.24 o                         
  -6  11   7         17.27         19.34         2.60 o                         
  -5  11   7         36.24         39.44         2.69 o                         
  -4  11   7         22.28         21.92         2.71 o                         
  -3  11   7        154.22        161.55         5.22 o                         
  -2  11   7         72.40         63.63         3.15 o                         
  -1  11   7         11.43         18.46         2.73 o                         
   0  11   7          9.52          9.17         3.04 o                         
   1  11   7          2.24          2.70         2.25 o                         
   2  11   7          0.50          2.52         2.33 o                         
   3  11   7         15.60         18.61         3.32 o                         
   4  11   7          3.90          3.81         2.44 o                         
   5  11   7          2.61          3.90         2.62 o                         
   6  11   7          0.01          1.12         2.83 o                         
   7  11   7          1.46          2.62         2.88 o                         
 -11  12   7          0.13          3.04         2.92 o                         
 -10  12   7          0.27          1.61         2.68 o                         
  -9  12   7          5.66          5.38         2.58 o                         
  -8  12   7         16.47         18.53         2.53 o                         
  -7  12   7          4.53          5.21         2.28 o                         
  -6  12   7          1.33          3.75         2.77 o                         
  -5  12   7          0.63          0.24         2.56 o                         
  -4  12   7          0.53          2.24         2.55 o                         
  -3  12   7          0.39          2.24         3.38 o                         
  -2  12   7         16.87         21.32         2.83 o                         
  -1  12   7          5.73          2.88         2.72 o                         
   0  12   7          0.22          0.50         3.02 o                         
   1  12   7          0.33          1.90         2.61 o                         
   2  12   7          1.74          4.54         2.41 o                         
   3  12   7          7.22          5.42         2.50 o                         
   4  12   7          0.29          3.17         2.20 o                         
   5  12   7          0.07          2.02         2.67 o                         
   6  12   7          3.94         10.09         2.96 o                         
   7  12   7          0.59         -0.91         3.03 o                         
 -11  13   7          2.26          3.65         3.53 o                         
 -10  13   7          4.75          3.58         3.34 o                         
  -9  13   7          0.19          3.49         2.97 o                         
  -8  13   7          8.30          7.00         2.72 o                         
  -7  13   7         23.61         20.89         3.24 o                         
  -6  13   7         30.04         31.41         3.04 o                         
  -5  13   7          9.10          7.27         2.83 o                         
  -4  13   7         41.22         41.48         3.27 o                         
  -3  13   7          0.05          2.93         3.09 o                         
  -2  13   7         12.09         13.24         3.08 o                         
  -1  13   7          7.34          8.71         2.84 o                         
   0  13   7          6.16          4.78         2.97 o                         
   1  13   7          4.69          5.67         2.77 o                         
   2  13   7          0.00          1.31         2.43 o                         
   3  13   7          3.33          7.62         2.57 o                         
   4  13   7          6.75          8.86         3.03 o                         
   5  13   7          0.77          3.10         2.63 o                         
   6  13   7         11.10         12.59         2.42 o                         
 -10  14   7          6.50          9.48         3.56 o                         
  -9  14   7          0.91          1.24         3.26 o                         
  -8  14   7          5.03          6.67         3.74 o                         
  -7  14   7          0.81          3.63         3.69 o                         
  -6  14   7         13.47         16.54         3.28 o                         
  -5  14   7         10.33         11.58         3.07 o                         
  -4  14   7          2.97          1.64         2.84 o                         
  -3  14   7         19.47         17.39         3.73 o                         
  -2  14   7          5.68          7.53         3.30 o                         
  -1  14   7          0.05          1.30         3.26 o                         
   0  14   7          0.10          0.32         3.35 o                         
   1  14   7         19.47         23.70         2.86 o                         
   2  14   7          8.98          9.45         2.93 o                         
   3  14   7          2.94          7.48         3.04 o                         
   4  14   7          0.01         -0.04         3.12 o                         
   5  14   7          0.03         -1.44         2.73 o                         
  -9  15   7          3.74          2.32         4.09 o                         
  -8  15   7          7.76          9.18         3.29 o                         
  -7  15   7          1.06          4.55         4.63 o                         
  -6  15   7          2.30         -0.08         4.41 o                         
  -5  15   7          7.40          6.45         3.39 o                         
  -4  15   7          4.01          4.80         2.94 o                         
  -3  15   7          3.44          5.30         3.26 o                         
  -2  15   7          6.72          9.13         3.40 o                         
  -1  15   7          8.04         11.86         3.06 o                         
   0  15   7          0.00          0.34         3.44 o                         
   1  15   7          3.94          5.31         2.96 o                         
   2  15   7          0.90          4.64         2.73 o                         
   3  15   7          0.38          4.31         3.09 o                         
   4  15   7          1.05          0.79         3.28 o                         
   5  15   7          0.01          1.41         3.47 o                         
  -8  16   7          4.18          0.57         4.98 o                         
  -7  16   7          1.77          0.89         4.76 o                         
  -6  16   7          0.86          2.69         4.63 o                         
  -5  16   7         19.10         17.05         3.97 o                         
  -4  16   7          2.26          5.16         3.18 o                         
  -3  16   7          0.47         -0.94         3.47 o                         
  -2  16   7          4.07          6.42         3.53 o                         
  -1  16   7          4.48          9.74         3.94 o                         
   0  16   7          1.03         -0.49         3.20 o                         
   1  16   7          5.16          5.06         2.89 o                         
   2  16   7          4.42          3.54         2.97 o                         
   3  16   7         18.29         16.87         3.38 o                         
   4  16   7         12.13         11.96         3.52 o                         
  -7  17   7          2.13          0.65         5.06 o                         
  -6  17   7          1.14          5.19         4.98 o                         
  -5  17   7          0.81          3.77         4.66 o                         
  -4  17   7          0.29         -0.13         4.19 o                         
  -3  17   7          1.36          2.14         3.75 o                         
  -2  17   7          0.02          3.02         3.68 o                         
  -1  17   7          2.83          2.49         3.68 o                         
   0  17   7          2.84          2.16         3.85 o                         
   1  17   7          0.13          2.92         3.47 o                         
   2  17   7          0.16          1.35         3.57 o                         
   3  17   7          0.24          3.46         3.51 o                         
  -6  18   7          4.26          1.96         5.25 o                         
  -5  18   7          1.18          5.81         6.30 o                         
  -4  18   7          0.52          0.22         4.90 o                         
  -3  18   7          3.97          2.70         4.02 o                         
  -2  18   7          5.46          3.50         3.85 o                         
  -1  18   7          0.06          1.26         3.91 o                         
   0  18   7          0.18          0.87         3.37 o                         
   1  18   7          0.74          2.27         3.43 o                         
 -14   0   8          5.13          4.17         3.54 o                         
 -13   0   8         48.59         57.71         5.76 o                         
 -12   0   8         11.99         13.24         3.18 o                         
 -11   0   8          5.84          7.86         3.98 o                         
 -10   0   8         12.17         11.33         4.01 o                         
  -9   0   8        518.32        497.55         6.03 o                         
  -8   0   8        145.83        140.42         3.50 o                         
  -7   0   8          0.19          3.88         3.66 o                         
  -6   0   8        401.76        405.22         5.30 o                         
  -5   0   8        185.45        181.50         4.20 o                         
  -4   0   8         68.31         73.43         3.74 o                         
   0   0   8        156.88        166.58         3.55 o                         
   1   0   8        452.94        464.14         5.65 o                         
   2   0   8        648.07        645.23         6.30 o                         
   3   0   8        144.26        140.37         4.50 o                         
   4   0   8         10.93         14.32         3.96 o                         
   5   0   8         10.95         11.57         4.20 o                         
   6   0   8         45.94         43.52         4.68 o                         
   7   0   8         30.38         26.11         4.66 o                         
   8   0   8          1.43          4.60         5.03 o                         
 -14   1   8         20.71         21.66         2.73 o                         
 -13   1   8          9.28         10.86         2.38 o                         
 -12   1   8         26.51         29.15         2.58 o                         
 -11   1   8          8.17          9.09         2.39 o                         
 -10   1   8          0.62          5.25         2.75 o                         
  -9   1   8         56.02         53.60         2.48 o                         
  -8   1   8         10.71         11.29         2.63 o                         
  -7   1   8        267.41        268.85         3.52 o                         
  -6   1   8        556.77        554.18         5.68 o                         
  -5   1   8          1.51          0.54         2.33 o                         
  -4   1   8         42.86         44.32         2.49 o                         
  -3   1   8         15.89         21.43         3.47 o                         
  -1   1   8          4.28          5.30         3.50 o                         
   0   1   8         51.39         48.99         2.75 o                         
   1   1   8        294.11        287.61         3.54 o                         
   2   1   8        213.44        206.29         5.67 o                         
   3   1   8          3.02          5.11         2.72 o                         
   4   1   8         26.36         24.86         2.80 o                         
   5   1   8          4.43          3.97         2.27 o                         
   6   1   8          3.81          2.58         3.38 o                         
   7   1   8         24.30         21.52         2.91 o                         
   8   1   8         16.10         11.23         3.59 o                         
 -14   2   8          1.90          4.86         2.93 o                         
 -13   2   8         11.76         16.85         3.49 o                         
 -12   2   8          0.02         -0.35         2.22 o                         
 -11   2   8          5.66          8.77         2.36 o                         
 -10   2   8         13.03         11.95         2.22 o                         
  -9   2   8        160.19        145.84         3.26 o                         
  -8   2   8         27.57         29.92         2.78 o                         
  -7   2   8        168.47        163.62         3.14 o                         
  -6   2   8         18.07         17.82         2.55 o                         
  -5   2   8         34.06         36.22         2.50 o                         
  -4   2   8         12.48         10.33         2.37 o                         
  -3   2   8          8.44         12.81         3.47 o                         
  -1   2   8          0.01          0.54         3.50 o                         
   0   2   8          7.80         11.23         3.07 o                         
   1   2   8        400.80        404.97        10.69 o                         
   2   2   8        168.63        174.62         3.16 o                         
   3   2   8          3.60          2.16         1.94 o                         
   4   2   8         12.32          9.54         2.84 o                         
   5   2   8          3.74          6.42         2.90 o                         
   6   2   8          0.01         -1.69         3.11 o                         
   7   2   8          0.06          1.70         3.18 o                         
   8   2   8          0.50         -0.68         2.82 o                         
 -14   3   8          3.52          5.27         3.08 o                         
 -13   3   8          0.01          1.81         2.76 o                         
 -12   3   8          0.23          0.69         2.48 o                         
 -11   3   8          6.36          4.48         2.36 o                         
 -10   3   8          0.01          2.97         2.22 o                         
  -9   3   8         27.37         27.26         2.74 o                         
  -8   3   8        225.56        223.31         3.34 o                         
  -7   3   8        539.19        534.43         4.20 o                         
  -6   3   8         62.35         54.23         2.70 o                         
  -5   3   8          4.91          4.63         2.01 o                         
  -4   3   8          2.51          0.53         2.35 o                         
  -3   3   8          1.70          3.80         3.45 o                         
  -2   3   8         27.93         30.63         3.63 o                         
  -1   3   8        177.18        174.63         4.41 o                         
   0   3   8          0.19         -0.09         3.47 o                         
   1   3   8          8.11          8.22         2.69 o                         
   2   3   8          5.18          7.41         2.67 o                         
   3   3   8          1.70          2.36         2.75 o                         
   4   3   8          6.82         10.26         2.29 o                         
   5   3   8         17.88         21.31         2.43 o                         
   6   3   8         13.04         15.86         3.14 o                         
   7   3   8          3.39          6.56         3.31 o                         
   8   3   8          0.10         -1.57         2.50 o                         
 -14   4   8          0.23          0.29         3.68 o                         
 -13   4   8          0.00          2.17         2.76 o                         
 -12   4   8          7.72          7.95         2.53 o                         
 -11   4   8         17.91         22.58         1.89 o                         
 -10   4   8          5.88          9.67         2.11 o                         
  -9   4   8          1.25          2.12         2.18 o                         
  -8   4   8          1.58          2.20         2.64 o                         
  -7   4   8        564.08        561.85         8.84 o                         
  -6   4   8        425.32        386.64         7.21 o                         
  -5   4   8         13.39         16.56         2.05 o                         
  -4   4   8          0.08          0.70         3.36 o                         
  -3   4   8         54.08         53.13         3.66 o                         
  -2   4   8         17.55         19.61         2.45 o                         
  -1   4   8         52.76         50.58         3.80 o                         
   0   4   8         37.56         36.18         3.90 o                         
   1   4   8         49.19         45.15         2.82 o                         
   2   4   8         25.45         27.92         2.73 o                         
   3   4   8         46.20         43.71         3.00 o                         
   4   4   8         19.69         19.25         3.04 o                         
   5   4   8          0.86          3.19         2.93 o                         
   6   4   8          0.89          1.73         3.05 o                         
   7   4   8          5.62          5.79         2.72 o                         
   8   4   8          0.13          4.79         3.47 o                         
 -13   5   8         17.99         21.58         2.85 o                         
 -12   5   8          1.46          4.30         2.58 o                         
 -11   5   8         16.16         21.09         2.45 o                         
 -10   5   8          0.09          0.74         1.97 o                         
  -9   5   8          9.85         11.82         2.23 o                         
  -8   5   8         22.08         23.63         2.70 o                         
  -7   5   8        278.74        281.34         3.64 o                         
  -6   5   8        243.61        245.49         3.39 o                         
  -5   5   8          6.30          7.62         2.42 o                         
  -4   5   8          0.14          2.93         2.42 o                         
  -3   5   8         45.52         43.48         2.79 o                         
  -2   5   8         44.96         56.18         4.55 o                         
  -1   5   8        232.88        230.21         4.84 o                         
   0   5   8        205.62        211.56         4.93 o                         
   1   5   8         31.20         30.02         3.36 o                         
   2   5   8         23.20         26.67         2.34 o                         
   3   5   8          8.73          6.52         2.82 o                         
   4   5   8          0.28         -0.39         4.51 o                         
   5   5   8          0.70          4.18         2.40 o                         
   6   5   8          0.00          3.07         3.03 o                         
   7   5   8          0.50          0.86         3.32 o                         
   8   5   8         13.98         12.19         3.58 o                         
 -13   6   8          0.09          1.41         2.80 o                         
 -12   6   8          8.11         10.58         2.23 o                         
 -11   6   8          2.56          4.94         2.39 o                         
 -10   6   8          9.20         12.29         2.34 o                         
  -9   6   8         34.16         34.05         2.13 o                         
  -8   6   8          3.09          1.24         4.06 o                         
  -7   6   8         18.64         19.45         2.68 o                         
  -6   6   8        424.69        409.03         6.37 o                         
  -5   6   8         58.78         50.29         3.15 o                         
  -4   6   8         98.94         91.68         3.82 o                         
  -3   6   8          8.12          8.52         2.52 o                         
  -2   6   8         29.95         29.90         2.61 o                         
  -1   6   8        417.75        443.71        25.85 o                         
   0   6   8        210.93        200.63         4.71 o                         
   1   6   8          3.89          5.36         2.74 o                         
   2   6   8         71.50         74.45         7.83 o                         
   3   6   8         20.28         19.39         2.82 o                         
   4   6   8          4.64          3.72         3.62 o                         
   5   6   8          6.39          6.85         5.29 o                         
   6   6   8          1.06          1.78         3.19 o                         
   7   6   8          2.55          2.08         3.39 o                         
   8   6   8          0.64          5.74         3.63 o                         
 -13   7   8         34.52         32.74         3.05 o                         
 -12   7   8          0.00         -0.06         2.39 o                         
 -11   7   8          4.09          5.67         2.19 o                         
 -10   7   8          0.36          0.64         2.14 o                         
  -9   7   8          3.55          4.03         2.45 o                         
  -8   7   8          0.45          1.51         2.64 o                         
  -7   7   8         45.01         36.15         2.99 o                         
  -6   7   8         12.04         12.75         2.08 o                         
  -5   7   8        197.50        184.08         3.25 o                         
  -4   7   8         71.28         75.86         3.88 o                         
  -3   7   8         16.42         16.48         2.57 o                         
  -2   7   8          9.44         10.29         2.80 o                         
  -1   7   8        109.39        116.32         7.21 o                         
   0   7   8         51.41         45.78         3.93 o                         
   1   7   8        242.29        241.71         3.46 o                         
   2   7   8          6.34         10.16         3.04 o                         
   3   7   8          0.94          2.63         2.78 o                         
   4   7   8         12.62          9.05         3.26 o                         
   5   7   8          0.37          2.96         3.06 o                         
   6   7   8          8.66         11.00         3.67 o                         
   7   7   8          0.03         -1.41         3.46 o                         
   8   7   8          1.94          2.85         3.02 o                         
 -13   8   8          0.77          2.56         2.61 o                         
 -12   8   8          1.14          1.32         2.81 o                         
 -11   8   8          7.80          7.00         2.25 o                         
 -10   8   8          0.58          2.09         2.57 o                         
  -9   8   8          0.51          0.81         2.32 o                         
  -8   8   8          3.86          0.91         2.99 o                         
  -7   8   8         12.64         16.26         2.85 o                         
  -6   8   8         37.27         34.31         2.99 o                         
  -5   8   8          4.88          6.23         1.80 o                         
  -4   8   8          3.45          2.22         2.68 o                         
  -3   8   8          0.34         -0.62         2.71 o                         
  -2   8   8         50.54         43.57         2.74 o                         
  -1   8   8         47.47         45.49         5.67 o                         
   0   8   8         13.52         15.54         2.68 o                         
   1   8   8         42.68         36.34         2.90 o                         
   2   8   8          2.11          2.72         2.87 o                         
   3   8   8          3.11          4.61         3.17 o                         
   4   8   8          6.23          6.66         2.97 o                         
   5   8   8          9.66          7.53         3.19 o                         
   6   8   8          3.25          3.48         3.54 o                         
   7   8   8          0.01          4.55         3.79 o                         
 -12   9   8          0.84          0.37         2.50 o                         
 -11   9   8          8.39         11.15         2.44 o                         
 -10   9   8         20.85         21.51         2.79 o                         
  -9   9   8          2.68          3.21         2.34 o                         
  -8   9   8         15.23         13.78         2.86 o                         
  -7   9   8         18.63         21.22         2.83 o                         
  -6   9   8         67.14         63.99         2.47 o                         
  -5   9   8          2.18          5.28         2.27 o                         
  -4   9   8         17.32         21.49         2.99 o                         
  -3   9   8         22.78         28.18         2.99 o                         
  -2   9   8          1.59          2.14         2.92 o                         
  -1   9   8         28.40         41.24         6.74 o                         
   0   9   8         37.85         36.33         5.94 o                         
   1   9   8          2.03          3.07         2.48 o                         
   2   9   8          0.39          0.52         2.87 o                         
   3   9   8          6.02          2.14         3.24 o                         
   4   9   8         17.47         16.52         2.68 o                         
   5   9   8          3.82          2.24         4.67 o                         
   6   9   8          0.21          2.30         3.44 o                         
   7   9   8          7.14         11.87         3.62 o                         
 -12  10   8          0.33          1.42         2.61 o                         
 -11  10   8          0.02         -2.82         2.82 o                         
 -10  10   8          0.48          2.09         2.68 o                         
  -9  10   8          4.45          5.34         2.17 o                         
  -8  10   8          0.12          1.12         3.16 o                         
  -7  10   8          0.38          1.55         2.40 o                         
  -6  10   8          0.01          1.77         2.50 o                         
  -5  10   8         11.70         11.35         2.01 o                         
  -4  10   8         90.95         90.75         5.26 o                         
  -3  10   8         11.00          6.30         2.69 o                         
  -2  10   8          0.17         -0.30         3.31 o                         
  -1  10   8         39.69         42.01         2.96 o                         
   0  10   8        107.62        100.28         4.94 o                         
   1  10   8          0.29          1.42         2.29 o                         
   2  10   8          4.34          6.55         2.52 o                         
   3  10   8         16.39         13.50         3.01 o                         
   4  10   8          0.46          0.47         3.75 o                         
   5  10   8          4.42          7.59         3.28 o                         
   6  10   8          0.32          5.16         3.80 o                         
 -11  11   8          1.18          3.21         2.95 o                         
 -10  11   8          0.04         -0.18         2.68 o                         
  -9  11   8          1.17          3.10         2.39 o                         
  -8  11   8          0.24          1.96         2.69 o                         
  -7  11   8          0.39          2.96         2.59 o                         
  -6  11   8         30.80         26.81         2.70 o                         
  -5  11   8          3.25          5.92         2.40 o                         
  -4  11   8         69.52         67.86         4.47 o                         
  -3  11   8          0.26          1.99         2.64 o                         
  -2  11   8          0.75          2.58         2.80 o                         
  -1  11   8         11.25         13.40         2.84 o                         
   0  11   8          0.27          1.48         2.82 o                         
   1  11   8          1.30          2.80         2.34 o                         
   2  11   8          0.16         -0.56         2.77 o                         
   3  11   8          3.64          4.48         2.61 o                         
   4  11   8          0.00          2.95         3.44 o                         
   5  11   8          0.78         -1.97         2.85 o                         
   6  11   8          0.01          2.86         3.93 o                         
 -11  12   8          0.28          1.92         2.52 o                         
 -10  12   8          7.06          7.74         2.71 o                         
  -9  12   8         16.35         15.83         2.56 o                         
  -8  12   8         11.62          8.25         3.00 o                         
  -7  12   8         19.88         16.95         2.79 o                         
  -6  12   8          0.90         -0.73         2.74 o                         
  -5  12   8         18.69         19.32         2.59 o                         
  -4  12   8          2.43          4.44         3.43 o                         
  -3  12   8          0.16          3.65         2.76 o                         
  -2  12   8         15.55         14.26         2.95 o                         
  -1  12   8          0.01          0.35         2.97 o                         
   0  12   8          3.77          2.68         3.10 o                         
   1  12   8         19.02         15.48         2.71 o                         
   2  12   8         17.87         23.13         2.55 o                         
   3  12   8         17.62         21.77         3.53 o                         
   4  12   8          0.00         -0.58         2.86 o                         
   5  12   8         14.35         14.89         3.55 o                         
 -10  13   8          0.18         -0.35         2.64 o                         
  -9  13   8          1.77          1.50         3.45 o                         
  -8  13   8          2.55          2.11         3.23 o                         
  -7  13   8         23.10         25.96         3.31 o                         
  -6  13   8          3.48          5.17         2.82 o                         
  -5  13   8          2.16          4.52         2.79 o                         
  -4  13   8         35.06         32.22         2.69 o                         
  -3  13   8         15.92         17.45         3.30 o                         
  -2  13   8          0.34          1.55         3.13 o                         
  -1  13   8          4.98          9.48         3.23 o                         
   0  13   8          1.60          3.67         3.01 o                         
   1  13   8          0.00          2.59         2.55 o                         
   2  13   8          2.33         -0.33         2.73 o                         
   3  13   8          0.03          0.20         2.72 o                         
   4  13   8          3.50          8.70         3.01 o                         
   5  13   8          1.27          4.02         3.20 o                         
 -10  14   8          0.11         -1.40         5.09 o                         
  -9  14   8          0.73          3.58         4.79 o                         
  -8  14   8          2.17          2.72         3.66 o                         
  -7  14   8          0.81          4.51         3.43 o                         
  -6  14   8          0.03          0.90         3.01 o                         
  -5  14   8          6.40          6.12         2.89 o                         
  -4  14   8          0.83         -0.16         2.78 o                         
  -3  14   8          0.21          2.12         3.30 o                         
  -2  14   8          0.04          1.32         3.45 o                         
  -1  14   8          0.03          3.51         3.03 o                         
   0  14   8          2.85          6.86         3.45 o                         
   1  14   8          8.95          9.38         2.67 o                         
   2  14   8          0.33          0.42         2.70 o                         
   3  14   8          0.24          2.41         2.80 o                         
   4  14   8          0.15          1.88         2.93 o                         
  -9  15   8          3.13         11.49         5.19 o                         
  -8  15   8          0.99          7.27         4.71 o                         
  -7  15   8          1.48          0.28         3.81 o                         
  -6  15   8          1.44          1.99         3.46 o                         
  -5  15   8          0.00         -1.55         3.06 o                         
  -4  15   8          1.56          2.10         2.99 o                         
  -3  15   8          7.60          7.96         3.47 o                         
  -2  15   8          4.55          5.35         3.26 o                         
  -1  15   8          0.04          1.87         3.51 o                         
   0  15   8          4.86          4.26         3.60 o                         
   1  15   8          1.44          1.83         3.32 o                         
   2  15   8          0.29          2.55         3.18 o                         
   3  15   8          1.18          0.02         3.33 o                         
  -8  16   8          2.46          4.58         5.19 o                         
  -7  16   8          5.59          7.40         5.11 o                         
  -6  16   8          2.35          3.78         3.97 o                         
  -5  16   8          0.66          1.22         3.38 o                         
  -4  16   8          3.66          2.89         3.11 o                         
  -3  16   8          3.05          2.64         3.69 o                         
  -2  16   8          0.00          2.98         3.59 o                         
  -1  16   8          0.99          2.97         4.14 o                         
   0  16   8          0.50          1.77         2.97 o                         
   1  16   8          1.12          2.64         3.00 o                         
   2  16   8          5.34         10.44         3.41 o                         
  -6  17   8          2.43         12.19         6.33 o                         
  -5  17   8          0.04         -1.24         3.98 o                         
  -4  17   8          0.25          1.50         3.51 o                         
  -3  17   8          7.93          6.03         3.89 o                         
  -2  17   8         11.35          8.76         3.87 o                         
  -1  17   8          1.47          5.99         3.94 o                         
   0  17   8          3.52          3.16         3.35 o                         
   1  17   8          0.03          0.63         3.72 o                         
  -4  18   8          2.09          1.45         9.23 o                         
  -3  18   8          0.74          2.25         3.77 o                         
  -2  18   8          0.84          0.99         4.01 o                         
 -13   1   9          0.53          2.28         3.45 o                         
 -12   1   9          0.38          1.34         2.66 o                         
 -11   1   9          0.61          2.31         3.03 o                         
 -10   1   9          6.09          8.61         2.83 o                         
  -9   1   9          0.13          3.37         2.70 o                         
  -8   1   9          3.43          4.73         2.65 o                         
  -7   1   9         29.16         31.68         2.64 o                         
  -6   1   9        225.53        234.72         3.27 o                         
  -5   1   9         14.75         18.72         2.53 o                         
  -4   1   9         24.30         19.65         2.49 o                         
  -1   1   9         78.61         81.36         2.89 o                         
   0   1   9         57.35         61.07         2.78 o                         
   1   1   9         90.58         83.83         3.43 o                         
   2   1   9         10.45         13.81         2.80 o                         
   3   1   9          1.82          3.90         4.27 o                         
   4   1   9          1.29          2.60         2.40 o                         
   5   1   9          1.92          2.30         3.89 o                         
   6   1   9          0.59          5.81         3.15 o                         
   7   1   9          0.38          3.05         3.51 o                         
 -13   2   9         18.75         23.98         8.01 o                         
 -12   2   9         37.09         38.00         3.47 o                         
 -11   2   9          2.38         10.26         2.91 o                         
 -10   2   9          1.69         -1.06         2.84 o                         
  -9   2   9         69.53         68.11         3.00 o                         
  -8   2   9         50.53         49.38         2.88 o                         
  -7   2   9         23.00         24.48         2.70 o                         
  -6   2   9        201.50        212.40         5.15 o                         
  -5   2   9          0.04          0.14         2.01 o                         
  -4   2   9        117.40        115.98         2.92 o                         
  -3   2   9          2.00          2.23         3.39 o                         
  -2   2   9         31.87         37.36         3.66 o                         
  -1   2   9         19.03         18.49         3.58 o                         
   0   2   9        332.04        342.48         3.33 o                         
   1   2   9        313.95        321.54         6.08 o                         
   2   2   9        150.15        151.70         3.31 o                         
   3   2   9        102.17        105.67         3.20 o                         
   4   2   9          7.74         12.76         2.94 o                         
   5   2   9          0.43          0.87         2.57 o                         
   6   2   9          0.12          0.37         3.35 o                         
   7   2   9          0.04          1.04         3.35 o                         
 -13   3   9          5.77          6.55         3.57 o                         
 -12   3   9         30.65         35.76         3.32 o                         
 -11   3   9         12.00         12.03         3.06 o                         
 -10   3   9          3.03          5.08         2.78 o                         
  -9   3   9          6.95          9.31         2.73 o                         
  -8   3   9         29.02         29.73         2.74 o                         
  -7   3   9         29.51         28.11         2.70 o                         
  -6   3   9         11.05         13.49         2.64 o                         
  -5   3   9        144.91        112.45         4.20 o                         
  -4   3   9         12.36          8.62         2.54 o                         
  -3   3   9          2.52         -1.88         2.48 o                         
  -2   3   9         14.52         19.65         3.74 o                         
  -1   3   9          4.51          4.93         3.63 o                         
   0   3   9         92.43         92.27         2.87 o                         
   1   3   9         13.81         18.83         2.96 o                         
   2   3   9        154.10        150.84         2.68 o                         
   3   3   9        175.15        167.12         9.49 o                         
   4   3   9          0.29         -0.64         6.10 o                         
   5   3   9          2.08         -0.43         3.16 o                         
   6   3   9          1.48          2.36         2.59 o                         
   7   3   9          2.55          1.04         3.51 o                         
 -13   4   9          1.42          1.14         2.62 o                         
 -12   4   9          5.80          4.95         5.98 o                         
 -11   4   9          3.38          6.25         2.95 o                         
 -10   4   9          0.83          6.21         2.90 o                         
  -9   4   9         43.19         45.48         2.87 o                         
  -8   4   9          6.70          7.96         2.72 o                         
  -7   4   9        145.60        140.87         3.12 o                         
  -6   4   9        170.30        160.87         3.43 o                         
  -5   4   9         55.85         44.99         3.38 o                         
  -4   4   9        131.26        123.41         3.98 o                         
  -3   4   9          2.04          4.56         2.56 o                         
  -2   4   9          5.89          7.45         3.24 o                         
  -1   4   9         30.44         36.55         3.77 o                         
   0   4   9         35.02         36.33         5.89 o                         
   1   4   9        107.38        111.42         2.77 o                         
   2   4   9         36.40         34.37         3.45 o                         
   3   4   9         61.08         68.44         3.19 o                         
   4   4   9          4.56          3.78         2.42 o                         
   5   4   9          0.37          0.41         2.51 o                         
   6   4   9          6.69          7.72         3.80 o                         
   7   4   9          7.11          5.06         5.22 o                         
 -13   5   9          5.07          5.91         2.87 o                         
 -12   5   9          2.04          3.89         2.63 o                         
 -11   5   9          3.41          5.41         2.99 o                         
 -10   5   9          0.57          3.42         3.27 o                         
  -9   5   9          1.36          7.26         3.16 o                         
  -8   5   9         21.04         16.49         3.30 o                         
  -7   5   9         71.78         70.47         3.21 o                         
  -6   5   9         93.60         97.76         3.02 o                         
  -5   5   9         13.75         12.15         4.68 o                         
  -4   5   9         46.77         54.29         3.71 o                         
  -3   5   9         60.37         58.24         2.73 o                         
  -2   5   9          0.79          2.68         2.56 o                         
  -1   5   9         49.44         54.48         4.09 o                         
   0   5   9          9.13         13.01         2.63 o                         
   1   5   9         49.44         53.29         2.99 o                         
   2   5   9          0.53          1.33         2.83 o                         
   3   5   9         18.18         16.53         2.90 o                         
   4   5   9          2.62          4.99         3.03 o                         
   5   5   9          4.58          2.38         3.25 o                         
   6   5   9          1.21          2.31         3.35 o                         
   7   5   9          7.74         10.73         3.61 o                         
 -13   6   9          0.20          1.22         2.91 o                         
 -12   6   9          1.49          2.50         2.72 o                         
 -11   6   9          0.02          1.52         3.09 o                         
 -10   6   9         55.04         59.97         3.19 o                         
  -9   6   9         30.56         29.97         3.00 o                         
  -8   6   9          4.68          8.40         3.11 o                         
  -7   6   9         42.35         33.24         3.03 o                         
  -6   6   9          7.05          5.46         2.92 o                         
  -5   6   9         36.03         26.18         2.68 o                         
  -4   6   9          0.14         -0.62         2.65 o                         
  -3   6   9          2.04          2.84         2.10 o                         
  -2   6   9          0.22          1.67         2.53 o                         
  -1   6   9         11.90         13.75         2.70 o                         
   0   6   9          0.26          1.90         2.77 o                         
   1   6   9         17.57         17.54         3.19 o                         
   2   6   9          0.00          3.77         2.86 o                         
   3   6   9          0.39          2.04         2.92 o                         
   4   6   9          6.08          5.76         3.01 o                         
   5   6   9          6.75          8.20         3.50 o                         
   6   6   9          4.05          1.91         3.48 o                         
   7   6   9          3.22          2.10         3.73 o                         
 -12   7   9          0.64          2.92         2.87 o                         
 -11   7   9          2.49          1.99         3.49 o                         
 -10   7   9          0.22          1.18         3.05 o                         
  -9   7   9          1.23          1.92         2.39 o                         
  -8   7   9          6.47          7.99         2.82 o                         
  -7   7   9         16.55         21.08         2.76 o                         
  -6   7   9         51.81         60.23         3.19 o                         
  -5   7   9        141.94        158.25         2.93 o                         
  -4   7   9        113.97        107.93         3.31 o                         
  -3   7   9          0.05          0.85         2.64 o                         
  -2   7   9         29.63         26.55         2.79 o                         
  -1   7   9          6.56          8.67         2.75 o                         
   0   7   9         42.14         39.86         4.15 o                         
   1   7   9         25.00         24.11         2.95 o                         
   2   7   9         17.88         16.17         3.00 o                         
   3   7   9          6.92         10.76         2.61 o                         
   4   7   9          3.19          7.09         3.09 o                         
   5   7   9          0.83          2.64         4.51 o                         
   6   7   9          2.07          3.42         3.48 o                         
 -12   8   9          0.00          0.12         2.93 o                         
 -11   8   9          0.16         -2.97         3.24 o                         
 -10   8   9          0.70         -1.10         2.53 o                         
  -9   8   9          9.62          9.84         3.07 o                         
  -8   8   9          0.48         -1.02         3.21 o                         
  -7   8   9         42.50         42.76         2.87 o                         
  -6   8   9        104.37        102.94         5.61 o                         
  -5   8   9        256.54        247.40         5.57 o                         
  -4   8   9          0.16          1.14         3.03 o                         
  -3   8   9         87.53         85.40         6.23 o                         
  -2   8   9          0.32          0.71         2.61 o                         
  -1   8   9          0.04          1.91         2.71 o                         
   0   8   9          2.40          4.56         2.80 o                         
   1   8   9          0.21          0.67         2.36 o                         
   2   8   9          2.18          5.84         2.95 o                         
   3   8   9         19.66         19.65         3.31 o                         
   4   8   9          0.05          2.14         3.04 o                         
   5   8   9          7.10          7.04         4.58 o                         
   6   8   9          1.04          6.91         3.87 o                         
 -12   9   9          0.87          6.00         3.12 o                         
 -11   9   9          4.51          7.40         3.72 o                         
 -10   9   9          9.88         10.43         3.54 o                         
  -9   9   9          0.85          2.07         3.37 o                         
  -8   9   9          3.32          4.70         2.85 o                         
  -7   9   9         15.86         10.71         2.85 o                         
  -6   9   9          8.96          9.67         2.53 o                         
  -5   9   9         82.59         93.26         2.68 o                         
  -4   9   9         85.35         74.22         4.70 o                         
  -3   9   9          1.05          6.38         2.81 o                         
  -2   9   9          9.69         11.71         2.79 o                         
  -1   9   9         33.44         34.98         2.94 o                         
   0   9   9         14.13         19.47         2.89 o                         
   1   9   9          0.00          4.95         2.50 o                         
   2   9   9          9.02         10.16         3.32 o                         
   3   9   9          3.43         10.33         3.18 o                         
   4   9   9          1.73          5.27         3.19 o                         
   5   9   9          0.14          0.93         3.44 o                         
   6   9   9          1.12          4.07         3.65 o                         
 -11  10   9          8.65          5.70         3.05 o                         
 -10  10   9          0.14          3.43         3.27 o                         
  -9  10   9          2.06          0.14         3.36 o                         
  -8  10   9         13.12         18.84         3.12 o                         
  -7  10   9         41.29         46.21         2.63 o                         
  -6  10   9          1.99          4.13         2.50 o                         
  -5  10   9          2.11          3.61         2.35 o                         
  -4  10   9          0.74         -1.00         3.74 o                         
  -3  10   9         47.59         48.85         2.56 o                         
  -2  10   9          3.42          3.57         3.05 o                         
  -1  10   9          8.22          9.84         3.12 o                         
   0  10   9          6.13          6.81         2.84 o                         
   1  10   9          0.36          4.77         2.56 o                         
   2  10   9          2.38          3.56         2.54 o                         
   3  10   9          4.95          4.06         3.25 o                         
   4  10   9          0.15         -0.53         3.38 o                         
   5  10   9         12.71         12.88         2.88 o                         
 -11  11   9          0.75         -0.76         3.89 o                         
 -10  11   9          3.45          4.25         3.34 o                         
  -9  11   9          0.13          2.68         3.25 o                         
  -8  11   9          0.01          1.54         2.65 o                         
  -7  11   9          0.91          0.05         2.60 o                         
  -6  11   9          3.01          5.46         2.10 o                         
  -5  11   9          0.13          1.45         2.34 o                         
  -4  11   9         13.05         16.12         2.98 o                         
  -3  11   9          4.69          6.79         3.24 o                         
  -2  11   9          2.61          5.07         3.47 o                         
  -1  11   9          3.21          5.97         2.93 o                         
   0  11   9          9.69         11.30         3.75 o                         
   1  11   9         42.74         51.28         4.79 o                         
   2  11   9          1.06         -1.17         2.77 o                         
   3  11   9          0.75          1.42         2.87 o                         
   4  11   9          0.08          0.18         3.39 o                         
   5  11   9          0.87         -3.51         3.62 o                         
 -10  12   9          1.33          2.29         3.39 o                         
  -9  12   9          4.71          3.99         3.09 o                         
  -8  12   9          4.42          5.34         2.83 o                         
  -7  12   9          4.61          5.96         2.90 o                         
  -6  12   9          3.80          2.76         2.83 o                         
  -5  12   9          0.19          2.28         2.47 o                         
  -4  12   9          0.57          0.25         3.34 o                         
  -3  12   9         33.60         33.92         3.26 o                         
  -2  12   9          7.92         11.15         3.73 o                         
  -1  12   9          0.08          3.36         3.26 o                         
   0  12   9          6.01          6.52         3.13 o                         
   1  12   9         15.23         15.53         2.58 o                         
   2  12   9          1.97          3.36         2.84 o                         
   3  12   9          0.99          1.36         2.95 o                         
   4  12   9          0.08          0.46         2.94 o                         
 -10  13   9          0.28         -0.59         3.69 o                         
  -9  13   9          1.82          3.39         3.51 o                         
  -8  13   9          0.27         -0.99         3.13 o                         
  -7  13   9          7.88         10.28         3.07 o                         
  -6  13   9          3.78          2.32         2.77 o                         
  -5  13   9          4.07          7.02         2.75 o                         
  -4  13   9          0.38          3.67         3.11 o                         
  -3  13   9          9.71          7.02         3.05 o                         
  -2  13   9          1.54          1.94         3.06 o                         
  -1  13   9          0.79          4.23         3.12 o                         
   0  13   9          0.75          2.03         2.61 o                         
   1  13   9          7.26          2.74         2.70 o                         
   2  13   9          0.11          0.52         2.78 o                         
   3  13   9         11.13         14.72         2.62 o                         
   4  13   9          0.44          1.61         3.73 o                         
  -9  14   9          1.18          0.14         3.77 o                         
  -8  14   9          1.47          1.11         3.40 o                         
  -7  14   9          0.42          2.60         3.32 o                         
  -6  14   9          0.19          2.20         3.02 o                         
  -5  14   9          0.30          3.76         3.00 o                         
  -4  14   9          1.12          3.96         3.01 o                         
  -3  14   9          4.27          5.03         3.25 o                         
  -2  14   9          3.97          2.89         3.49 o                         
  -1  14   9          0.82         -0.63         3.34 o                         
   0  14   9          5.06          6.11         3.12 o                         
   1  14   9         14.11         15.52         2.86 o                         
   2  14   9          4.04          2.69         2.91 o                         
   3  14   9          1.28          1.10         3.18 o                         
  -8  15   9          1.10          1.09         6.44 o                         
  -7  15   9          3.44          4.83         3.58 o                         
  -6  15   9          5.70          4.28         3.50 o                         
  -5  15   9          0.03          2.28         3.28 o                         
  -4  15   9          5.75          6.52         3.14 o                         
  -3  15   9         23.49         22.88         4.19 o                         
  -2  15   9          5.97          4.85         3.43 o                         
  -1  15   9          0.56          0.18         3.98 o                         
   0  15   9          3.84          5.82         3.22 o                         
   1  15   9          0.20          0.41         3.14 o                         
   2  15   9          0.17          2.15         3.19 o                         
  -6  16   9          0.32          0.62         3.65 o                         
  -5  16   9          2.93          3.08         3.43 o                         
  -4  16   9          1.60          0.44         3.34 o                         
  -3  16   9          1.91          3.85         3.44 o                         
  -2  16   9         14.06          9.14         3.64 o                         
  -1  16   9          0.20         -0.13         3.62 o                         
   0  16   9          3.66          5.50         3.26 o                         
  -3  17   9          0.16          2.62         4.58 o                         
 -13   0  10          6.19          7.05         5.22 o                         
 -12   0  10         13.00         19.76         4.82 o                         
 -11   0  10          6.60         10.34         4.68 o                         
 -10   0  10          3.37          5.41         3.96 o                         
  -9   0  10          0.25          3.96         4.01 o                         
  -8   0  10         52.42         43.55         4.04 o                         
  -7   0  10        194.16        192.59         4.87 o                         
  -6   0  10         22.05         23.79         3.69 o                         
  -5   0  10        111.91        110.06         4.04 o                         
  -4   0  10        272.11        226.42         3.96 o                         
  -1   0  10         13.61          8.80         2.83 o                         
   0   0  10         99.77        110.52         4.33 o                         
   1   0  10         42.38         34.69         4.15 o                         
   2   0  10          3.11          3.93         4.23 o                         
   3   0  10         57.10         56.39         4.39 o                         
   4   0  10          2.00          7.08         4.28 o                         
   5   0  10         10.53         14.13         4.79 o                         
   6   0  10          1.93          5.14         3.39 o                         
 -13   1  10          2.63         -3.59         3.59 o                         
 -12   1  10          6.61          5.22         3.34 o                         
 -11   1  10         10.17          6.87         3.26 o                         
 -10   1  10          0.39         -0.99         2.94 o                         
  -9   1  10          0.08          1.41         2.85 o                         
  -8   1  10          0.07          0.98         2.71 o                         
  -7   1  10         85.21         77.83         2.91 o                         
  -6   1  10          0.65          2.76         2.19 o                         
  -5   1  10         46.76         46.89         2.69 o                         
  -4   1  10          6.80         11.65         2.66 o                         
  -3   1  10          0.25          2.07         2.58 o                         
  -2   1  10         13.88         15.26         3.74 o                         
  -1   1  10          5.76          7.41         2.73 o                         
   0   1  10          2.25          1.71         2.75 o                         
   1   1  10        153.49        162.89         4.21 o                         
   2   1  10        126.24        125.99         7.44 o                         
   3   1  10         16.98         12.30         4.87 o                         
   4   1  10          7.67          4.19         3.15 o                         
   5   1  10          0.43          0.79         3.21 o                         
   6   1  10          0.47          0.93         3.58 o                         
 -13   2  10         16.00         13.69         3.60 o                         
 -12   2  10          1.51          5.36         3.33 o                         
 -11   2  10         27.10         26.85         2.67 o                         
 -10   2  10          2.61          1.60         3.02 o                         
  -9   2  10         19.26         22.39         2.91 o                         
  -8   2  10         15.52         17.63         2.85 o                         
  -7   2  10          2.98          5.17         2.74 o                         
  -6   2  10        169.83        169.09         7.54 o                         
  -5   2  10          0.02          1.43         2.63 o                         
  -4   2  10         51.49         47.78         2.72 o                         
  -3   2  10          2.76          1.99         3.71 o                         
  -2   2  10          1.03          0.70         3.77 o                         
  -1   2  10          2.56          5.05         2.67 o                         
   0   2  10         29.82         27.60         2.40 o                         
   1   2  10         34.22         31.56         3.62 o                         
   2   2  10         30.16         26.42         3.05 o                         
   3   2  10         14.69         17.98         3.05 o                         
   4   2  10          3.29          5.31         3.11 o                         
   5   2  10          0.69          4.57         3.35 o                         
   6   2  10          0.35          4.29         2.87 o                         
 -13   3  10          2.53          6.80         3.55 o                         
 -12   3  10          1.07          6.09         3.32 o                         
 -11   3  10          1.74          7.29         3.16 o                         
 -10   3  10         22.22         24.28         5.57 o                         
  -9   3  10          0.22          0.40         2.85 o                         
  -8   3  10         10.65          9.94         2.75 o                         
  -7   3  10         42.57         42.52         2.79 o                         
  -6   3  10         95.84         93.61         5.05 o                         
  -5   3  10         39.86         49.25         3.03 o                         
  -4   3  10         98.75         96.08         2.53 o                         
  -3   3  10          2.08          2.70         2.61 o                         
  -2   3  10          3.77          2.75         3.69 o                         
  -1   3  10         17.71         17.94         3.49 o                         
   0   3  10         52.73         50.75         2.44 o                         
   1   3  10         39.00         33.76         2.20 o                         
   2   3  10          2.00          5.33         3.00 o                         
   3   3  10         17.96         19.75         3.09 o                         
   4   3  10          1.21          5.32         3.11 o                         
   5   3  10          7.31         10.00         3.39 o                         
   6   3  10          0.11         -0.13         4.40 o                         
 -13   4  10          0.38         -0.32         3.69 o                         
 -12   4  10          8.13          4.80         3.47 o                         
 -11   4  10          8.22          9.53         3.19 o                         
 -10   4  10          1.79          4.21         3.03 o                         
  -9   4  10          1.09          5.53         2.85 o                         
  -8   4  10          0.04          2.19         2.75 o                         
  -7   4  10          0.24         -1.74         2.65 o                         
  -6   4  10         12.55         15.70         2.68 o                         
  -5   4  10         13.42         13.73         2.76 o                         
  -4   4  10          0.10          2.18         3.82 o                         
  -3   4  10          7.51          7.98         3.50 o                         
  -2   4  10         13.14         14.33         2.66 o                         
  -1   4  10          0.22          1.00         3.71 o                         
   0   4  10         10.65         15.27         2.79 o                         
   1   4  10          4.32          6.93         1.99 o                         
   2   4  10         13.26         19.13         4.23 o                         
   3   4  10          0.33          0.36         4.20 o                         
   4   4  10          1.36          2.88         3.20 o                         
   5   4  10          3.04          3.09         3.43 o                         
   6   4  10          0.00         -2.51         3.68 o                         
 -12   5  10         52.22         46.00         3.61 o                         
 -11   5  10          6.76          9.04         3.16 o                         
 -10   5  10          3.42          9.10         3.05 o                         
  -9   5  10         22.34         27.18         3.06 o                         
  -8   5  10         13.77         10.98         2.91 o                         
  -7   5  10          5.76         10.14         2.96 o                         
  -6   5  10         87.79         82.07         3.01 o                         
  -5   5  10         18.75         20.67         2.30 o                         
  -4   5  10         14.38         14.15         1.91 o                         
  -3   5  10         10.37         11.92         3.58 o                         
  -2   5  10         18.24         16.88         3.11 o                         
  -1   5  10          0.45         -0.51         3.96 o                         
   0   5  10          0.72          2.98         2.79 o                         
   1   5  10          2.37          2.91         3.22 o                         
   2   5  10         20.69         26.92         3.10 o                         
   3   5  10          1.93          4.96         3.17 o                         
   4   5  10          0.03          4.25         3.30 o                         
   5   5  10          0.97          3.48         3.45 o                         
   6   5  10          1.96          4.33         3.80 o                         
 -12   6  10         15.40         11.98         3.83 o                         
 -11   6  10          1.08          4.01         3.27 o                         
 -10   6  10         14.30         13.00         3.20 o                         
  -9   6  10          4.33          4.50         2.97 o                         
  -8   6  10          1.54          4.50         2.29 o                         
  -7   6  10        202.31        196.18         3.50 o                         
  -6   6  10          8.70          9.75         2.75 o                         
  -5   6  10          0.34          4.30         2.70 o                         
  -4   6  10         94.52         88.37         2.95 o                         
  -3   6  10          2.61          2.70         2.69 o                         
  -2   6  10         35.23         34.13         2.81 o                         
  -1   6  10          0.41          0.16         3.07 o                         
   0   6  10          1.44          2.13         2.91 o                         
   1   6  10          0.13         -0.31         2.96 o                         
   2   6  10         15.98         13.51         3.07 o                         
   3   6  10         35.17         33.28         2.72 o                         
   4   6  10         21.84         20.26         3.41 o                         
   5   6  10          5.93          7.70         3.44 o                         
 -12   7  10         15.39         16.72         3.70 o                         
 -11   7  10         14.55         23.36         3.61 o                         
 -10   7  10          0.96          3.92         5.61 o                         
  -9   7  10          1.26         -0.11         3.03 o                         
  -8   7  10          4.64          5.39         2.98 o                         
  -7   7  10          1.50          0.85         2.75 o                         
  -6   7  10          9.39          8.83         2.24 o                         
  -5   7  10         73.76         72.76         2.48 o                         
  -4   7  10         29.28         32.33         2.90 o                         
  -3   7  10          3.28          2.79         2.78 o                         
  -2   7  10          8.10          7.63         2.83 o                         
  -1   7  10          3.76          3.61         2.91 o                         
   0   7  10          1.18          1.55         2.89 o                         
   1   7  10          0.62          2.85         2.96 o                         
   2   7  10          4.68         10.74         3.00 o                         
   3   7  10         18.80         15.66         2.65 o                         
   4   7  10          1.29          1.97         2.76 o                         
   5   7  10          3.22          0.97         3.55 o                         
 -12   8  10          0.03          3.97         4.41 o                         
 -11   8  10          0.14          4.90         3.73 o                         
 -10   8  10          1.30          5.96         3.18 o                         
  -9   8  10          0.25          2.78         3.14 o                         
  -8   8  10          2.92          7.11         3.02 o                         
  -7   8  10         29.40         24.86         3.29 o                         
  -6   8  10          9.30         10.92         2.15 o                         
  -5   8  10         13.57         18.08         3.38 o                         
  -4   8  10          5.62          7.03         3.28 o                         
  -3   8  10         11.85         12.43         2.90 o                         
  -2   8  10          2.15          4.79         2.90 o                         
  -1   8  10         10.20          9.83         2.81 o                         
   0   8  10          1.07          2.86         2.39 o                         
   1   8  10         23.57         24.13         3.15 o                         
   2   8  10         11.12          9.89         3.17 o                         
   3   8  10          0.11         -0.31         3.90 o                         
   4   8  10          2.56          3.81         2.82 o                         
   5   8  10          1.63          0.88         3.61 o                         
 -11   9  10          0.03         -0.31         3.82 o                         
 -10   9  10         11.46          8.74         3.34 o                         
  -9   9  10         26.35         24.40         3.32 o                         
  -8   9  10          1.68          2.45         2.45 o                         
  -7   9  10          1.28          0.23         2.43 o                         
  -6   9  10         10.31          8.56         2.47 o                         
  -5   9  10          8.86         16.47         2.39 o                         
  -4   9  10          7.13          8.73         2.94 o                         
  -3   9  10          7.47          4.89         3.27 o                         
  -2   9  10         20.01         23.15         2.99 o                         
  -1   9  10          0.08          3.42         2.98 o                         
   0   9  10          0.00          3.43         3.21 o                         
   1   9  10          4.93          5.94         2.64 o                         
   2   9  10         11.05         14.38         3.33 o                         
   3   9  10          7.97          6.58         6.14 o                         
   4   9  10          0.48         -0.40         2.84 o                         
 -11  10  10          2.36          4.52         3.93 o                         
 -10  10  10          3.06          1.03         3.75 o                         
  -9  10  10          0.18         -0.91         2.57 o                         
  -8  10  10          1.77          2.84         2.88 o                         
  -7  10  10          8.19         11.04         2.69 o                         
  -6  10  10         11.26         11.40         2.57 o                         
  -5  10  10         48.85         41.44         2.62 o                         
  -4  10  10          0.03          1.33         3.02 o                         
  -3  10  10          3.26          6.31         3.01 o                         
  -2  10  10          8.51          7.11         3.05 o                         
  -1  10  10          2.86          2.40         3.01 o                         
   0  10  10          1.97          5.24         2.47 o                         
   1  10  10          5.97          4.54         2.68 o                         
   2  10  10          1.62          2.49         2.66 o                         
   3  10  10          1.63         -0.89         3.47 o                         
   4  10  10          2.66          3.92         3.64 o                         
 -10  11  10          3.91          3.67         3.06 o                         
  -9  11  10          0.39          0.10         3.21 o                         
  -8  11  10          0.08          0.26         2.75 o                         
  -7  11  10          3.63          9.59         2.95 o                         
  -6  11  10         17.30         18.74         2.60 o                         
  -5  11  10         46.62         41.78         2.97 o                         
  -4  11  10          8.28         11.35         3.14 o                         
  -3  11  10         18.20         26.71         4.60 o                         
  -2  11  10         14.61         13.99         3.08 o                         
  -1  11  10          2.78          3.65         3.12 o                         
   0  11  10          0.26         -2.05         2.56 o                         
   1  11  10          0.44          2.09         2.68 o                         
   2  11  10         10.98         14.58         2.88 o                         
   3  11  10          0.60          3.33         2.94 o                         
  -9  12  10          1.62          1.81         3.31 o                         
  -8  12  10          1.98          3.94         2.96 o                         
  -7  12  10          0.01          1.64         2.89 o                         
  -6  12  10          1.10          0.43         2.24 o                         
  -5  12  10         26.44         26.35         2.74 o                         
  -4  12  10          5.37          3.61         3.54 o                         
  -3  12  10          2.02          3.83         3.30 o                         
  -2  12  10         13.21         14.63         3.25 o                         
  -1  12  10          4.39          4.92         3.26 o                         
   0  12  10          2.33          5.35         2.86 o                         
   1  12  10         16.64         13.68         2.84 o                         
   2  12  10          1.31          1.71         3.30 o                         
   3  12  10          2.20          0.19         3.03 o                         
  -9  13  10          2.43          4.77         4.07 o                         
  -8  13  10          8.96          8.36         3.30 o                         
  -7  13  10          0.64          2.67         2.99 o                         
  -6  13  10          0.05          2.68         3.13 o                         
  -5  13  10          0.25          0.96         2.85 o                         
  -4  13  10         38.36         37.20         3.48 o                         
  -3  13  10          8.61          9.18         3.30 o                         
  -2  13  10          8.30          5.43         3.36 o                         
  -1  13  10         20.32         20.24         3.42 o                         
   0  13  10          0.76         -0.74         2.82 o                         
   1  13  10          0.26         -0.28         3.05 o                         
   2  13  10          0.12          2.60         3.14 o                         
  -7  14  10          3.74          5.42         3.36 o                         
  -6  14  10          7.66         11.06         3.34 o                         
  -5  14  10          1.46          5.07         3.20 o                         
  -4  14  10          0.46          1.67         3.17 o                         
  -3  14  10          0.37          1.85         3.80 o                         
  -2  14  10          3.49          5.00         3.52 o                         
  -1  14  10          2.51          1.91         3.44 o                         
   0  14  10          1.63          3.11         3.12 o                         
   1  14  10          2.95          4.85         3.03 o                         
  -6  15  10          0.11          1.77         3.41 o                         
  -5  15  10         10.05         10.64         3.17 o                         
  -4  15  10          0.98          4.13         3.62 o                         
  -3  15  10          2.41          4.46         3.96 o                         
  -2  15  10          3.09          2.25         3.93 o                         
  -1  15  10          3.04          0.91         3.66 o                         
 -12   1  11         10.85         12.19         3.62 o                         
 -11   1  11          0.19          2.41         4.32 o                         
 -10   1  11         30.66         39.60         3.30 o                         
  -9   1  11          4.88          4.05         3.06 o                         
  -8   1  11         34.87         33.96         2.97 o                         
  -7   1  11         10.94         13.26         2.84 o                         
  -6   1  11          2.01          2.15         2.73 o                         
  -5   1  11         81.90         80.32         2.98 o                         
  -4   1  11         52.17         50.75         2.85 o                         
  -3   1  11         15.11         22.13         3.93 o                         
  -2   1  11          6.01         10.32         2.77 o                         
  -1   1  11          3.54          5.29         4.40 o                         
   0   1  11         14.14         13.45         3.00 o                         
   1   1  11          0.90          2.75         2.98 o                         
   2   1  11         10.07         11.51         2.58 o                         
   3   1  11          2.16          1.81         3.19 o                         
   4   1  11          0.58         -1.26         3.47 o                         
   5   1  11         11.31          8.27         2.98 o                         
 -12   2  11          0.01         -1.40         3.54 o                         
 -11   2  11         37.24         33.02         3.39 o                         
 -10   2  11          6.46          9.43         3.06 o                         
  -9   2  11          5.60          8.68         3.05 o                         
  -8   2  11         42.12         44.75         3.05 o                         
  -7   2  11          0.71          0.15         2.80 o                         
  -6   2  11         29.00         36.02         3.14 o                         
  -5   2  11         83.64         78.26         2.54 o                         
  -4   2  11          5.56          3.61         2.27 o                         
  -3   2  11         10.14          9.38         2.74 o                         
  -2   2  11          0.02          5.19         3.77 o                         
  -1   2  11          7.04         12.79         3.46 o                         
   0   2  11          0.46          2.64         5.07 o                         
   1   2  11          2.51          2.26         3.62 o                         
   2   2  11          6.67         11.40         3.14 o                         
   3   2  11         17.57         17.77         3.38 o                         
   4   2  11          1.75          2.39         3.41 o                         
   5   2  11          3.09          3.27         3.70 o                         
 -12   3  11          0.67          1.21         3.46 o                         
 -11   3  11         14.09         11.26         3.93 o                         
 -10   3  11         42.88         40.77         3.30 o                         
  -9   3  11         12.00         11.68         2.50 o                         
  -8   3  11          1.27          1.57         2.38 o                         
  -7   3  11          4.74          8.74         2.82 o                         
  -6   3  11          6.50          8.52         2.80 o                         
  -5   3  11          0.12          3.37         2.84 o                         
  -4   3  11         46.28         44.92         3.55 o                         
  -3   3  11        105.82        107.14         2.78 o                         
  -2   3  11          0.61          5.73         3.82 o                         
  -1   3  11          9.63         12.15         2.36 o                         
   0   3  11          0.24          1.94         3.53 o                         
   1   3  11          0.00          3.11         2.89 o                         
   2   3  11          0.13          0.74         4.25 o                         
   3   3  11          5.86          6.78         3.32 o                         
   4   3  11          2.30          2.51         2.90 o                         
   5   3  11          0.01          3.24         3.60 o                         
 -12   4  11         12.86         12.22         3.55 o                         
 -11   4  11         15.63         20.22         3.36 o                         
 -10   4  11          5.54          4.69         2.67 o                         
  -9   4  11          3.69          2.65         3.08 o                         
  -8   4  11          0.30          1.62         2.89 o                         
  -7   4  11         37.44         41.71         3.90 o                         
  -6   4  11          4.70          4.27         2.83 o                         
  -5   4  11          7.56         11.56         2.79 o                         
  -4   4  11         68.61         76.77         4.01 o                         
  -3   4  11          5.32          6.52         2.81 o                         
  -2   4  11         21.12         21.32         2.88 o                         
  -1   4  11          0.02          1.25         2.78 o                         
   0   4  11          3.80          3.93         2.42 o                         
   1   4  11          5.60         11.17         3.07 o                         
   2   4  11         28.40         21.96         3.23 o                         
   3   4  11          2.38          3.49         2.69 o                         
   4   4  11          0.21          0.76         5.89 o                         
 -12   5  11          1.93          3.98         3.61 o                         
 -11   5  11          3.46          2.92         3.44 o                         
 -10   5  11          0.78          3.12         3.13 o                         
  -9   5  11         15.19         15.71         3.31 o                         
  -8   5  11         10.88         14.88         3.09 o                         
  -7   5  11         25.41         28.37         3.01 o                         
  -6   5  11          5.49          4.94         2.81 o                         
  -5   5  11          4.62          4.10         2.31 o                         
  -4   5  11          1.41          2.44         2.79 o                         
  -3   5  11          8.14         10.44         2.87 o                         
  -2   5  11         33.66         33.54         2.94 o                         
  -1   5  11          0.15          1.41         2.96 o                         
   0   5  11          0.01          5.72         2.99 o                         
   1   5  11         25.63         27.41         5.44 o                         
   2   5  11         94.11         85.65         7.28 o                         
   3   5  11         43.70         41.56         3.53 o                         
   4   5  11          0.71          5.82         3.48 o                         
 -11   6  11          1.06          2.20         3.42 o                         
 -10   6  11          2.55          5.11         3.30 o                         
  -9   6  11         26.86         30.78         3.27 o                         
  -8   6  11          0.19          0.60         2.46 o                         
  -7   6  11          1.55          2.23         4.01 o                         
  -6   6  11          0.07         -0.66         2.87 o                         
  -5   6  11          5.02          6.24         1.97 o                         
  -4   6  11          7.91          9.94         2.94 o                         
  -3   6  11          4.16          5.85         2.35 o                         
  -2   6  11          7.02          6.54         2.92 o                         
  -1   6  11          5.20          7.17         2.39 o                         
   0   6  11          5.04          3.35         2.61 o                         
   1   6  11          7.86          7.68         3.15 o                         
   2   6  11          3.76          5.43         3.22 o                         
   3   6  11          1.58          1.70         3.41 o                         
   4   6  11          0.10         -3.57         3.57 o                         
 -11   7  11          8.18          9.33         3.52 o                         
 -10   7  11          0.42          1.33         3.35 o                         
  -9   7  11          6.71          9.78         2.64 o                         
  -8   7  11          0.45         -2.58         3.15 o                         
  -7   7  11         23.32         23.17         2.49 o                         
  -6   7  11          6.64         12.68         2.46 o                         
  -5   7  11          7.52          9.20         2.06 o                         
  -4   7  11          4.73          9.82         2.82 o                         
  -3   7  11          8.91          8.73         2.98 o                         
  -2   7  11          0.03          1.19         2.96 o                         
  -1   7  11         34.70         42.47         3.13 o                         
   0   7  11          9.26          7.85         2.55 o                         
   1   7  11          4.29          9.98         3.23 o                         
   2   7  11          1.00          5.71         3.19 o                         
   3   7  11          8.74         10.84         3.45 o                         
   4   7  11          2.65          6.74         3.66 o                         
 -11   8  11          2.63          7.01         3.66 o                         
 -10   8  11          0.53          0.53         3.41 o                         
  -9   8  11          1.46          1.20         3.19 o                         
  -8   8  11          1.13          4.40         3.17 o                         
  -7   8  11          0.43          0.47         2.45 o                         
  -6   8  11          5.44          6.22         2.48 o                         
  -5   8  11          8.54          7.87         2.52 o                         
  -4   8  11          9.96         11.05         2.98 o                         
  -3   8  11          2.42          0.06         3.00 o                         
  -2   8  11         60.47         65.96        10.85 o                         
  -1   8  11         16.41         16.09         2.56 o                         
   0   8  11          1.92          3.69         2.61 o                         
   1   8  11          0.32          2.82         2.70 o                         
   2   8  11         11.36         14.73         6.89 o                         
   3   8  11          5.32          9.73         3.49 o                         
 -10   9  11          6.41          5.87         3.51 o                         
  -9   9  11          0.34         -0.62         3.35 o                         
  -8   9  11          5.50          3.83         2.39 o                         
  -7   9  11          4.66          2.58         2.70 o                         
  -6   9  11         17.31         14.75         2.57 o                         
  -5   9  11          0.07         -0.33         2.55 o                         
  -4   9  11          7.54          4.74         3.16 o                         
  -3   9  11          3.99          7.94         3.38 o                         
  -2   9  11         16.17         15.58         3.08 o                         
  -1   9  11          3.80          3.46         2.63 o                         
   0   9  11          1.59          0.46         2.63 o                         
   1   9  11          1.17          2.49         2.73 o                         
   2   9  11          1.40          4.42         2.85 o                         
   3   9  11          6.02          9.27         3.72 o                         
 -10  10  11          2.75          3.10         3.58 o                         
  -9  10  11          7.77          7.09         2.93 o                         
  -8  10  11          5.25          6.97         3.13 o                         
  -7  10  11         17.17         17.22         2.95 o                         
  -6  10  11         21.04         22.09         2.68 o                         
  -5  10  11         41.05         49.45         4.24 o                         
  -4  10  11          0.08         -0.20         3.11 o                         
  -3  10  11          1.96          2.05         3.09 o                         
  -2  10  11          1.56          0.79         3.47 o                         
  -1  10  11         12.03         10.33         2.66 o                         
   0  10  11         12.70         14.14         2.79 o                         
   1  10  11          3.28          4.03         2.92 o                         
   2  10  11          1.07          2.33         2.91 o                         
  -9  11  11          0.19          0.29         3.02 o                         
  -8  11  11          0.42          0.20         2.88 o                         
  -7  11  11          1.42          1.45         2.78 o                         
  -6  11  11          1.95          0.33         2.76 o                         
  -5  11  11          5.66          5.61         2.87 o                         
  -4  11  11          0.73          2.76         3.34 o                         
  -3  11  11          1.18          5.68         3.32 o                         
  -2  11  11          3.57          4.12         3.36 o                         
  -1  11  11         11.88          9.95         2.72 o                         
   0  11  11          5.67          3.71         2.99 o                         
   1  11  11          0.72          1.23         3.09 o                         
  -8  12  11          0.11         -0.90         3.17 o                         
  -7  12  11          1.79          3.26         3.04 o                         
  -6  12  11          1.55         -0.27         2.84 o                         
  -5  12  11         10.57         12.36         2.98 o                         
  -4  12  11         34.85         39.11         3.61 o                         
  -3  12  11          5.23          4.60         3.45 o                         
  -2  12  11          0.05          0.76         3.45 o                         
  -1  12  11          0.28          2.00         2.82 o                         
   0  12  11          1.52          1.61         2.89 o                         
   1  12  11          0.38          3.77         3.77 o                         
  -7  13  11         16.12         15.47         3.26 o                         
  -6  13  11          0.06          1.15         3.07 o                         
  -5  13  11         10.38         11.32         2.86 o                         
  -4  13  11          3.93          5.72         3.49 o                         
  -3  13  11          0.07         -3.10         3.64 o                         
  -2  13  11          2.93          4.34         3.59 o                         
  -1  13  11          0.36          2.71         3.11 o                         
  -4  14  11          1.47          2.19         3.16 o                         
  -3  14  11          2.92          0.66         3.69 o                         
 -11   0  12          0.04         -1.18         4.93 o                         
 -10   0  12          4.52          4.20         3.34 o                         
  -9   0  12         79.85         98.03         5.01 o                         
  -8   0  12         19.35         14.32         4.31 o                         
  -7   0  12          8.98          1.78         4.41 o                         
  -6   0  12         16.48         17.90         4.12 o                         
  -5   0  12         29.37         25.22         4.23 o                         
  -4   0  12         58.99         69.77         4.23 o                         
  -3   0  12         23.48         23.47         3.96 o                         
  -2   0  12         21.91         16.45         4.28 o                         
  -1   0  12         15.43         22.74         4.28 o                         
   0   0  12         27.87         26.19         3.31 o                         
   1   0  12          2.16          8.51         4.55 o                         
   2   0  12          2.02         -0.57         4.58 o                         
   3   0  12          1.53          3.55         3.47 o                         
 -11   1  12          1.22          2.10         3.54 o                         
 -10   1  12          0.49         -1.15         3.29 o                         
  -9   1  12          8.13         14.97         3.20 o                         
  -8   1  12         48.93         45.47         4.91 o                         
  -7   1  12          5.35          4.92         2.99 o                         
  -6   1  12         42.63         30.26         3.08 o                         
  -5   1  12         13.39         16.06         3.55 o                         
  -4   1  12         11.05         13.45         2.97 o                         
  -3   1  12          6.38          6.71         2.96 o                         
  -2   1  12          0.01          1.23         2.94 o                         
  -1   1  12          0.86          1.58         3.43 o                         
   0   1  12          0.07         -1.39         3.14 o                         
   1   1  12          2.78          0.61         2.64 o                         
   2   1  12          1.58          0.29         3.38 o                         
   3   1  12          0.00          2.97         2.79 o                         
 -11   2  12          1.59          4.18         3.56 o                         
 -10   2  12          0.35          3.27         3.28 o                         
  -9   2  12          2.79          5.81         3.28 o                         
  -8   2  12          2.50          3.15         3.10 o                         
  -7   2  12         21.38         19.54         3.78 o                         
  -6   2  12          0.07         -2.14         3.03 o                         
  -5   2  12          2.40          1.48         2.91 o                         
  -4   2  12          0.20          3.15         2.39 o                         
  -3   2  12         11.08         11.12         2.95 o                         
  -2   2  12          9.36          7.89         2.19 o                         
  -1   2  12          1.91          0.26         3.04 o                         
   0   2  12          0.08          5.13         3.75 o                         
   1   2  12          1.25          2.70         3.18 o                         
   2   2  12          1.62          0.60         3.39 o                         
   3   2  12          8.21          7.17         3.62 o                         
 -11   3  12         23.94         25.23         2.97 o                         
 -10   3  12          3.20          5.43         3.30 o                         
  -9   3  12          1.84          6.05         3.13 o                         
  -8   3  12          2.13          0.06         3.07 o                         
  -7   3  12         14.30         14.62         3.05 o                         
  -6   3  12          0.67         -0.75         2.90 o                         
  -5   3  12         56.58         54.93         3.15 o                         
  -4   3  12          3.39          5.20         2.34 o                         
  -3   3  12          5.55          6.68         2.98 o                         
  -2   3  12          7.22          7.94         2.46 o                         
  -1   3  12         10.68         17.75         3.11 o                         
   0   3  12          4.96          4.46         3.10 o                         
   1   3  12          0.24         -0.72         2.64 o                         
   2   3  12          2.31          4.08         3.48 o                         
   3   3  12          0.09          6.61         4.04 o                         
 -11   4  12          7.58          8.06         3.55 o                         
 -10   4  12          3.27          7.49         3.78 o                         
  -9   4  12          4.76          4.85         3.29 o                         
  -8   4  12          4.73          4.54         3.23 o                         
  -7   4  12          1.03          2.47         4.02 o                         
  -6   4  12          8.02          8.85         2.59 o                         
  -5   4  12          4.04          2.92         2.49 o                         
  -4   4  12         14.65         12.94         2.47 o                         
  -3   4  12          0.52          2.27         2.93 o                         
  -2   4  12         12.58         17.42         3.09 o                         
  -1   4  12         10.02         11.18         3.19 o                         
   0   4  12          9.10         13.94         3.25 o                         
   1   4  12          3.70          6.51         5.33 o                         
   2   4  12         13.93          9.13         2.75 o                         
   3   4  12          0.25          5.66         3.70 o                         
 -11   5  12          0.78          0.24         3.60 o                         
 -10   5  12          0.55         -0.37         3.43 o                         
  -9   5  12          0.06          3.92         3.25 o                         
  -8   5  12          0.13          1.88         2.55 o                         
  -7   5  12          6.49          9.18         3.73 o                         
  -6   5  12          1.42          1.77         2.45 o                         
  -5   5  12          7.75         10.96         2.54 o                         
  -4   5  12          0.54          2.46         3.08 o                         
  -3   5  12          0.18          2.09         6.55 o                         
  -2   5  12          6.92          8.77         2.51 o                         
  -1   5  12         59.47         55.34         2.87 o                         
   0   5  12          0.71         -0.29         2.66 o                         
   1   5  12          1.00          2.67         5.81 o                         
   2   5  12          8.35          9.11         3.52 o                         
   3   5  12         11.37          7.99         3.78 o                         
 -10   6  12          3.30          4.97         3.49 o                         
  -9   6  12          0.82          3.39         2.80 o                         
  -8   6  12          0.90          1.16         3.27 o                         
  -7   6  12          2.70          4.84         2.62 o                         
  -6   6  12          0.01          2.66         2.50 o                         
  -5   6  12          0.07         -1.07         2.64 o                         
  -4   6  12          0.06          0.70         3.01 o                         
  -3   6  12         28.68         25.95         3.26 o                         
  -2   6  12          9.67         13.83         3.15 o                         
  -1   6  12          3.95          0.62         2.84 o                         
   0   6  12          1.13          3.52         3.24 o                         
   1   6  12          0.80          1.39         3.45 o                         
   2   6  12          0.00          1.35         3.54 o                         
 -10   7  12          0.01          1.31         3.92 o                         
  -9   7  12          0.27          0.78         3.39 o                         
  -8   7  12          8.24          3.43         4.71 o                         
  -7   7  12          0.08         -1.35         2.81 o                         
  -6   7  12          0.00          3.87         2.55 o                         
  -5   7  12          0.00          0.10         2.54 o                         
  -4   7  12          7.85          9.62         3.14 o                         
  -3   7  12          0.56          0.61         3.13 o                         
  -2   7  12          1.06          3.26         3.19 o                         
  -1   7  12          0.02         -0.26         2.70 o                         
   0   7  12          5.32          5.45         2.39 o                         
   1   7  12          2.04          3.54         3.51 o                         
   2   7  12          1.85          4.97         3.65 o                         
  -9   8  12          0.66          1.93         3.42 o                         
  -8   8  12          0.29          1.66         3.01 o                         
  -7   8  12          4.05          4.20         2.74 o                         
  -6   8  12          5.87          6.50         3.41 o                         
  -5   8  12          0.68          3.08         2.65 o                         
  -4   8  12          0.03         -0.71         3.25 o                         
  -3   8  12         16.59         21.11         3.25 o                         
  -2   8  12         14.49         20.76         4.99 o                         
  -1   8  12         14.50         15.74         2.80 o                         
   0   8  12          5.43          9.37         2.78 o                         
   1   8  12          0.00          1.47         2.54 o                         
  -9   9  12         10.33         13.06         2.98 o                         
  -8   9  12          4.28          2.63         2.89 o                         
  -7   9  12         28.46         28.38         2.89 o                         
  -6   9  12         14.33         15.86         2.95 o                         
  -5   9  12          2.90          7.69         2.62 o                         
  -4   9  12         30.06         27.94         3.44 o                         
  -3   9  12          6.27         13.22         3.38 o                         
  -2   9  12          0.90          0.04         3.40 o                         
  -1   9  12          0.00          3.07         2.82 o                         
   0   9  12          0.29          0.75         2.90 o                         
   1   9  12          7.62          4.66         3.04 o                         
  -8  10  12         40.91         39.53         3.84 o                         
  -7  10  12         21.39         22.15         3.02 o                         
  -6  10  12          0.68          3.41         2.98 o                         
  -5  10  12          2.51          3.50         2.83 o                         
  -4  10  12         14.85         10.73         3.50 o                         
  -3  10  12          0.40          3.60         5.64 o                         
  -2  10  12          1.81          2.40         3.54 o                         
  -1  10  12          2.03         -0.17         2.97 o                         
   0  10  12          0.60          2.43         3.05 o                         
  -7  11  12          9.37         10.96         3.04 o                         
  -6  11  12         15.14         18.23         2.99 o                         
  -5  11  12          3.34          2.59         2.86 o                         
  -4  11  12          2.04          1.34         3.54 o                         
  -3  11  12          0.00          5.53         3.58 o                         
  -2  11  12          0.58          1.60         3.54 o                         
  -1  11  12          0.73          0.36         3.03 o                         
  -5  12  12          2.71          0.38         5.25 o                         
  -4  12  12          0.43          1.90         3.02 o                         
  -3  12  12          1.02          0.08         5.25 o                         
 -10   1  13          0.35          1.93         3.54 o                         
  -9   1  13          7.30         11.61         2.81 o                         
  -8   1  13          2.60          6.54         3.35 o                         
  -7   1  13          5.43          7.30         2.73 o                         
  -6   1  13          3.38          7.63         3.19 o                         
  -5   1  13         35.89         38.86         3.29 o                         
  -4   1  13          2.26          3.87         2.58 o                         
  -3   1  13          3.78          4.51         1.87 o                         
  -2   1  13          1.66          2.76         3.49 o                         
  -1   1  13          6.77          9.21         3.34 o                         
   0   1  13          5.33          3.59         3.51 o                         
   1   1  13          5.82          4.79         3.47 o                         
 -10   2  13          1.21          3.28         3.53 o                         
  -9   2  13          1.27         -0.55         3.40 o                         
  -8   2  13          0.80          6.00         3.27 o                         
  -7   2  13         28.13         30.28         3.35 o                         
  -6   2  13          2.96          3.32         3.21 o                         
  -5   2  13          0.88          2.17         2.54 o                         
  -4   2  13          2.04          3.36         2.61 o                         
  -3   2  13          0.28          2.30         2.59 o                         
  -2   2  13          8.89         10.90         2.67 o                         
  -1   2  13          6.09          9.52         3.37 o                         
   0   2  13         12.43          5.42         3.49 o                         
   1   2  13          0.82          4.41         3.53 o                         
 -10   3  13          0.04          2.66         3.59 o                         
  -9   3  13          2.89          6.42         3.48 o                         
  -8   3  13          1.36          5.30         3.35 o                         
  -7   3  13          0.26          0.21         2.68 o                         
  -6   3  13          0.17          1.30         3.22 o                         
  -5   3  13          0.55          1.22         2.61 o                         
  -4   3  13          0.24          2.47         2.63 o                         
  -3   3  13         24.49         25.20         2.71 o                         
  -2   3  13          6.37          3.80         2.56 o                         
  -1   3  13          4.94          3.93         3.42 o                         
   0   3  13          2.22          5.55         3.40 o                         
   1   3  13          0.03          3.38         3.60 o                         
  -9   4  13         19.51         21.59         3.60 o                         
  -8   4  13         11.75         11.80         3.43 o                         
  -7   4  13          2.12          0.24         3.32 o                         
  -6   4  13          1.49          3.10         2.06 o                         
  -5   4  13          3.07          3.54         2.64 o                         
  -4   4  13          2.46          5.60         2.62 o                         
  -3   4  13          5.89          7.31         4.19 o                         
  -2   4  13          0.41          2.62         2.71 o                         
  -1   4  13         10.38         10.08         2.78 o                         
   0   4  13          6.17          7.28         3.52 o                         
   1   4  13          0.55          2.24         4.48 o                         
  -9   5  13          1.29          2.36         3.51 o                         
  -8   5  13         19.42         17.65         3.44 o                         
  -7   5  13         17.02         20.21         3.42 o                         
  -6   5  13          1.29          1.82         2.72 o                         
  -5   5  13          0.77          3.36         2.72 o                         
  -4   5  13          0.55          2.27         2.66 o                         
  -3   5  13          2.15          0.92         3.36 o                         
  -2   5  13         13.62         15.96         2.78 o                         
  -1   5  13          8.13          9.83         3.04 o                         
   0   5  13          2.10          3.91         3.49 o                         
  -9   6  13          0.22          2.02         5.09 o                         
  -8   6  13         18.99         22.53         3.62 o                         
  -7   6  13          9.32         13.26         2.87 o                         
  -6   6  13          6.41          7.92         2.80 o                         
  -5   6  13          4.31          5.74         2.78 o                         
  -4   6  13          9.74          8.98         2.71 o                         
  -3   6  13         35.80         32.12         3.49 o                         
  -2   6  13          3.99          3.12         2.86 o                         
  -1   6  13          0.12          1.41         2.86 o                         
   0   6  13          1.69          3.68         2.56 o                         
  -8   7  13         23.41         26.07         2.68 o                         
  -7   7  13         61.92         57.65         3.13 o                         
  -6   7  13         17.38         16.50         2.82 o                         
  -5   7  13          5.88          7.14         2.44 o                         
  -4   7  13          0.40          3.38         2.86 o                         
  -3   7  13          0.50          2.59         2.80 o                         
  -2   7  13          1.30          1.09         2.88 o                         
  -1   7  13          6.36          6.73         2.92 o                         
  -7   8  13          2.86          4.45         3.17 o                         
  -6   8  13          8.91          9.57         3.69 o                         
  -5   8  13          0.37          4.56         2.78 o                         
  -4   8  13          0.00          1.57         2.81 o                         
  -3   8  13          0.28          1.21         3.62 o                         
  -2   8  13          1.12          3.02         2.94 o                         
  -6   9  13          4.24          5.92         3.01 o                         
  -5   9  13          0.69          2.20         2.88 o                         
  -4   9  13          1.33          0.59         2.92 o                         
  -3   9  13          0.18          0.64         2.87 o                         
  -8   0  14          0.07         -0.30         5.01 o                         
  -7   0  14          0.49          4.84         4.95 o                         
  -6   0  14          2.84          4.93         4.87 o                         
  -5   0  14          9.08          7.41         2.82 o                         
  -4   0  14          8.36         10.87         3.55 o                         
  -3   0  14          0.68          1.78         3.41 o                         
  -2   0  14          4.92          9.34         5.06 o                         
  -8   1  14          0.97          9.09         3.57 o                         
  -7   1  14          1.79          0.00         2.84 o                         
  -6   1  14          0.31          1.85         3.42 o                         
  -5   1  14          0.03          2.68         2.80 o                         
  -4   1  14          0.10         -1.17         2.38 o                         
  -3   1  14          0.52          3.81         2.19 o                         
  -2   1  14          4.27          6.17         2.96 o                         
  -8   2  14          0.88          2.42         3.55 o                         
  -7   2  14          9.07         13.71         4.12 o                         
  -6   2  14         15.44         20.98         3.49 o                         
  -5   2  14          1.49          2.14         2.78 o                         
  -4   2  14          7.36          5.51         2.48 o                         
  -3   2  14          0.06         -0.12         2.46 o                         
  -2   2  14          1.52          5.27         2.93 o                         
  -7   3  14         21.27         18.92         3.72 o                         
  -6   3  14         28.82         23.06         2.99 o                         
  -5   3  14          6.65          8.16         2.93 o                         
  -4   3  14          1.52          0.06         2.49 o                         
  -3   3  14          0.02          1.06         2.91 o                         
  -2   3  14         15.09         15.28         3.91 o                         
  -7   4  14         14.35         11.86         3.75 o                         
  -6   4  14         47.95         41.31         6.63 o                         
  -5   4  14          0.01          2.06         2.86 o                         
  -4   4  14          1.79          5.02         2.94 o                         
  -3   4  14          3.62          4.98         3.13 o                         
  -6   5  14          9.76          4.71         3.62 o                         
  -5   5  14          0.14         -1.38         2.96 o                         
  -4   5  14          2.04          2.02         3.07 o                         
                                                                                
